# Supplementary material for: Identifying Methylation Pattern and Genes Associated with Breast Cancer Subtypes
Source: Int J Mol Sci. 2019 Aug 31;20(17):4269. doi: 10.3390/ijms20174269 (PMC6747348; doi:10.3390/ijms20174269)
Supplement: Supplementary file 1 [file ijms-20-04269-s001.zip]

Archive with 9 entries (9 files):
- Supp_S9.docx
- Supp_S1.xlsx
- Supp_S2.xlsx
- Supp_S3.xlsx
- Supp_S4.xlsx
- Supp_S5.xlsx
- Supp_S6.xlsx
- Supp_S7.xlsx
- Supp_S8.xlsx
