# Supplementary material for: Identifying Methylation Pattern and Genes Associated with Breast Cancer Subtypes
Source: Int J Mol Sci. 2019 Aug 31;20(17):4269. doi: 10.3390/ijms20174269 (PMC6747348; doi:10.3390/ijms20174269)
Supplement: Supplementary file 1 [file ijms-20-04269-s001.zip › Supp_S1.xlsx]

## Sheet: Sheet1
Supplementary Material S1: Importance scores of features from maximum relevance scores.
Order	Feature Name	Score
1	cg19243330	0.496
2	cg14969789	0.495
3	cg11071242	0.491
4	cg11728747	0.472
5	cg01815912	0.469
6	cg03387103	0.465
7	cg25979244	0.455
8	cg14228182	0.454
9	cg20995304	0.453
10	cg05208483	0.452
11	cg24921140	0.45
12	cg08351085	0.442
13	cg05739476	0.441
14	cg24657085	0.44
15	cg14938181	0.44
16	cg20748132	0.44
17	cg09996597	0.44
18	cg06359931	0.438
19	cg22764782	0.438
20	cg23409608	0.437
21	cg26690744	0.437
22	cg03403880	0.437
23	cg26153688	0.437
24	cg25518132	0.436
25	cg02268674	0.431
26	cg13975098	0.431
27	cg00061031	0.429
28	cg13363969	0.427
29	cg10283674	0.427
30	cg21019662	0.427
31	cg00629117	0.427
32	cg20035127	0.426
33	cg06548710	0.426
34	cg07309820	0.426
35	cg10754794	0.426
36	cg01070161	0.425
37	cg12427162	0.425
38	cg11513002	0.424
39	cg26703758	0.424
40	cg00572560	0.423
41	cg03228065	0.423
42	cg20078879	0.423
43	cg16013309	0.422
44	cg10864979	0.422
45	cg09261794	0.422
46	cg15944856	0.421
47	cg08462372	0.421
48	cg19755714	0.421
49	cg13689006	0.42
50	cg00076325	0.42
51	cg06740440	0.419
52	cg02511723	0.419
53	cg08123339	0.418
54	cg22885332	0.417
55	cg04107759	0.417
56	cg21010202	0.417
57	cg15058572	0.416
58	cg08738280	0.416
59	cg13932450	0.416
60	cg21201357	0.416
61	cg04557423	0.416
62	cg08654288	0.416
63	cg13182816	0.415
64	cg07781995	0.414
65	cg00040708	0.413
66	cg11693986	0.412
67	cg13956645	0.412
68	cg03190578	0.412
69	cg14568971	0.412
70	cg06115679	0.412
71	cg24143196	0.411
72	cg10801633	0.411
73	cg19296305	0.411
74	cg24315421	0.41
75	cg19007141	0.41
76	cg25306932	0.41
77	cg19870898	0.409
78	cg05369926	0.409
79	cg15772013	0.409
80	cg08819431	0.409
81	cg14283447	0.408
82	cg07964975	0.407
83	cg02609724	0.407
84	cg21746001	0.407
85	cg10998884	0.407
86	cg23541926	0.407
87	cg15205547	0.407
88	cg15326297	0.407
89	cg18289306	0.406
90	cg20892245	0.406
91	cg13345122	0.406
92	cg25325053	0.406
93	cg26690511	0.406
94	cg02212575	0.405
95	cg02568716	0.405
96	cg01203286	0.405
97	cg16392797	0.404
98	cg11300341	0.404
99	cg04920385	0.404
100	cg07853489	0.403
101	cg12636882	0.402
102	cg01109219	0.402
103	cg04208434	0.402
104	cg20250250	0.402
105	cg12642725	0.401
106	cg23470139	0.401
107	cg20414015	0.401
108	cg04522625	0.4
109	cg07334977	0.4
110	cg05575150	0.4
111	cg11719784	0.399
112	cg13628444	0.399
113	cg04807036	0.399
114	cg23312086	0.397
115	cg24448167	0.397
116	cg18174530	0.397
117	cg07756483	0.396
118	cg24454374	0.396
119	cg01901579	0.396
120	cg03441279	0.396
121	cg24453118	0.396
122	cg27121959	0.396
123	cg03493123	0.396
124	cg09172850	0.395
125	cg26851984	0.395
126	cg02512867	0.395
127	cg20349803	0.394
128	cg00397871	0.394
129	cg03635073	0.394
130	cg26795540	0.394
131	cg15629311	0.394
132	cg02982237	0.394
133	cg14089067	0.394
134	cg26185859	0.394
135	cg00438284	0.393
136	cg14659678	0.393
137	cg24953703	0.393
138	cg25296938	0.393
139	cg12694224	0.393
140	cg17077762	0.392
141	cg24778016	0.392
142	cg02313130	0.392
143	cg23253991	0.392
144	cg18792528	0.392
145	cg24509898	0.392
146	cg24336730	0.392
147	cg01824349	0.392
148	cg00996847	0.391
149	cg12800915	0.391
150	cg18263455	0.391
151	cg23456739	0.391
152	cg09757353	0.391
153	cg16650073	0.391
154	cg13027851	0.391
155	cg00396910	0.39
156	cg23493787	0.39
157	cg06484303	0.39
158	cg12633764	0.39
159	cg23522915	0.39
160	cg02385230	0.39
161	cg04326566	0.39
162	cg08250921	0.389
163	cg25602543	0.389
164	cg13488570	0.389
165	cg08843859	0.389
166	cg00601836	0.389
167	cg13998003	0.388
168	cg25103160	0.388
169	cg13508949	0.388
170	cg04692506	0.387
171	cg21181092	0.387
172	cg02800334	0.387
173	cg14286320	0.386
174	cg19313373	0.386
175	cg12629991	0.386
176	cg09371559	0.386
177	cg18574911	0.385
178	cg22233667	0.385
179	cg07810039	0.385
180	cg06105093	0.385
181	cg11197206	0.385
182	cg05181279	0.385
183	cg24291461	0.385
184	cg08508775	0.384
185	cg03400410	0.384
186	cg00596686	0.384
187	cg05327192	0.383
188	cg02464901	0.383
189	cg27328236	0.383
190	cg25252561	0.383
191	cg04835652	0.383
192	cg23384960	0.383
193	cg08947167	0.383
194	cg10877187	0.383
195	cg24444631	0.382
196	cg22729539	0.382
197	cg20672549	0.382
198	cg22027433	0.382
199	cg06527318	0.382
200	cg20688917	0.381
201	cg01287376	0.381
202	cg08457620	0.381
203	cg16311740	0.381
204	cg02603876	0.381
205	cg07816556	0.381
206	cg24803346	0.381
207	cg27109006	0.381
208	cg19411084	0.381
209	cg00085438	0.381
210	cg19430164	0.381
211	cg08669096	0.38
212	cg14851608	0.38
213	cg25124300	0.38
214	cg09560658	0.38
215	cg09862509	0.38
216	cg16702815	0.38
217	cg18346398	0.38
218	cg21715896	0.38
219	cg24296761	0.38
220	cg14743748	0.379
221	cg25950520	0.379
222	cg08889114	0.379
223	cg10625365	0.379
224	cg26348348	0.379
225	cg17170262	0.379
226	cg02404349	0.379
227	cg23440816	0.379
228	cg18975416	0.379
229	cg06815411	0.378
230	cg03000869	0.378
231	cg02104952	0.378
232	cg25619157	0.378
233	cg11516654	0.378
234	cg26974035	0.378
235	cg14556243	0.378
236	cg26205890	0.378
237	cg23242944	0.377
238	cg12349181	0.376
239	cg14055195	0.376
240	cg14476364	0.376
241	cg07859138	0.376
242	cg19864468	0.376
243	cg07094847	0.376
244	cg01144592	0.376
245	cg06399735	0.376
246	cg13503268	0.376
247	cg14800014	0.376
248	cg12840933	0.376
249	cg02929310	0.376
250	cg26823144	0.375
251	cg01206259	0.375
252	cg08887114	0.375
253	cg06974428	0.375
254	cg05120309	0.375
255	cg08636385	0.375
256	cg25631688	0.374
257	cg00602115	0.374
258	cg01776926	0.374
259	cg27005847	0.374
260	cg18432768	0.374
261	cg02721065	0.374
262	cg27292264	0.373
263	cg10988075	0.373
264	cg11986861	0.373
265	cg11519366	0.373
266	cg11034318	0.373
267	cg14115220	0.373
268	cg19404207	0.373
269	cg11691093	0.373
270	cg17857691	0.373
271	cg15221831	0.373
272	cg08658594	0.373
273	cg07328796	0.373
274	cg18984165	0.372
275	cg22512292	0.372
276	cg22678977	0.372
277	cg13609694	0.372
278	cg03424058	0.372
279	cg07963705	0.372
280	cg05064936	0.372
281	cg26272088	0.372
282	cg11419814	0.372
283	cg08558478	0.371
284	cg03394422	0.371
285	cg07039149	0.371
286	cg21300019	0.371
287	cg17015506	0.371
288	cg10585962	0.371
289	cg09353705	0.371
290	cg17028443	0.371
291	cg01200965	0.371
292	cg10305797	0.371
293	cg10707565	0.371
294	cg07815856	0.371
295	cg16706260	0.37
296	cg09132058	0.37
297	cg14652095	0.37
298	cg21616051	0.37
299	cg19524824	0.37
300	cg21263566	0.37
301	cg10325497	0.37
302	cg23284609	0.37
303	cg12412384	0.37
304	cg10056096	0.37
305	cg02518546	0.369
306	cg04536856	0.369
307	cg20392615	0.369
308	cg04479876	0.369
309	cg08613144	0.368
310	cg25080182	0.368
311	cg10988187	0.368
312	cg17588293	0.368
313	cg06120000	0.368
314	cg00897799	0.368
315	cg16205958	0.368
316	cg10625488	0.368
317	cg25856228	0.367
318	cg08824221	0.367
319	cg12362118	0.367
320	cg12172163	0.367
321	cg14580628	0.367
322	cg23277715	0.367
323	cg03094226	0.367
324	cg08731068	0.367
325	cg25448590	0.367
326	cg00366037	0.367
327	cg13054534	0.367
328	cg12098441	0.367
329	cg18752854	0.367
330	cg19077494	0.367
331	cg14511866	0.367
332	cg13049992	0.366
333	cg18346576	0.366
334	cg12098156	0.366
335	cg16261572	0.366
336	cg04190119	0.366
337	cg16581455	0.366
338	cg07732472	0.366
339	cg02459569	0.366
340	cg17825294	0.366
341	cg19549469	0.366
342	cg25217276	0.366
343	cg04609801	0.366
344	cg16101080	0.366
345	cg22729681	0.366
346	cg17928286	0.366
347	cg19153228	0.366
348	cg25100011	0.365
349	cg17195635	0.365
350	cg10168494	0.365
351	cg27268104	0.365
352	cg10505610	0.365
353	cg12405139	0.365
354	cg17514199	0.365
355	cg25094834	0.365
356	cg26562638	0.365
357	cg05570682	0.365
358	cg21195843	0.365
359	cg24222440	0.365
360	cg25316769	0.365
361	cg16025492	0.365
362	cg01342115	0.364
363	cg14125707	0.364
364	cg09795127	0.364
365	cg18602350	0.364
366	cg04904388	0.364
367	cg19276343	0.364
368	cg15343463	0.364
369	cg20176142	0.364
370	cg11965634	0.364
371	cg14406401	0.364
372	cg26717418	0.364
373	cg03237474	0.364
374	cg23232188	0.363
375	cg17223520	0.363
376	cg13320964	0.363
377	cg05834895	0.363
378	cg04920032	0.363
379	cg01977473	0.363
380	cg10371483	0.363
381	cg16878214	0.363
382	cg14219752	0.363
383	cg05816193	0.363
384	cg10330955	0.363
385	cg11943056	0.362
386	cg10166277	0.362
387	cg26670562	0.362
388	cg26607528	0.362
389	cg18564167	0.362
390	cg10277811	0.362
391	cg24457743	0.362
392	cg23431175	0.362
393	cg23370360	0.362
394	cg13490227	0.362
395	cg25893560	0.362
396	cg07541559	0.362
397	cg27509867	0.362
398	cg22395624	0.362
399	cg27132471	0.362
400	cg26436579	0.362
401	cg18556822	0.362
402	cg02858808	0.361
403	cg26391902	0.361
404	cg20152871	0.361
405	cg06686156	0.361
406	cg15487646	0.361
407	cg23092956	0.361
408	cg12965553	0.361
409	cg05323725	0.361
410	cg07358634	0.361
411	cg12930753	0.361
412	cg15046693	0.36
413	cg26716103	0.36
414	cg09455513	0.36
415	cg13744481	0.36
416	cg08525712	0.36
417	cg00071391	0.36
418	cg18769120	0.36
419	cg11630996	0.36
420	cg22789237	0.36
421	cg23912429	0.36
422	cg05261028	0.36
423	cg01766957	0.36
424	cg12090821	0.359
425	cg21861305	0.359
426	cg03965649	0.359
427	cg03633268	0.359
428	cg12911556	0.359
429	cg17791489	0.359
430	cg17710947	0.359
431	cg27093964	0.359
432	cg01493379	0.359
433	cg27275374	0.359
434	cg23332689	0.359
435	cg13656752	0.359
436	cg26837708	0.359
437	cg09147400	0.359
438	cg04912712	0.359
439	cg18023263	0.358
440	cg17815820	0.358
441	cg24239195	0.358
442	cg17016175	0.358
443	cg27143688	0.358
444	cg24365896	0.358
445	cg08190615	0.358
446	cg16626875	0.358
447	cg11353547	0.358
448	cg05119754	0.358
449	cg11301657	0.358
450	cg25941751	0.358
451	cg23703633	0.358
452	cg22789769	0.358
453	cg27505472	0.358
454	cg27129363	0.358
455	cg13211324	0.357
456	cg06311422	0.357
457	cg05547221	0.357
458	cg17144305	0.357
459	cg17537466	0.357
460	cg12983971	0.357
461	cg21944455	0.357
462	cg20669414	0.357
463	cg16322346	0.357
464	cg09308639	0.357
465	cg25985504	0.357
466	cg16762849	0.357
467	cg09994035	0.357
468	cg12657297	0.357
469	cg00940577	0.357
470	cg14399122	0.357
471	cg24051242	0.357
472	cg07913430	0.357
473	cg09859564	0.356
474	cg09118749	0.356
475	cg25947773	0.356
476	cg24631609	0.356
477	cg08041603	0.356
478	cg00067884	0.356
479	cg00095333	0.356
480	cg22291189	0.356
481	cg16491547	0.355
482	cg26081807	0.355
483	cg03199239	0.355
484	cg08393516	0.355
485	cg21614682	0.355
486	cg07121050	0.355
487	cg16328381	0.355
488	cg26871347	0.355
489	cg04919234	0.355
490	cg25199005	0.355
491	cg13089335	0.355
492	cg02915215	0.354
493	cg12251803	0.354
494	cg00165078	0.354
495	cg06886374	0.354
496	cg26867370	0.354
497	cg22138219	0.354
498	cg12502325	0.354
499	cg03998598	0.354
500	cg05977696	0.354
501	cg07222900	0.354
502	cg19788186	0.354
503	cg19003337	0.354
504	cg04213746	0.354
505	cg11932158	0.354
506	cg19730314	0.353
507	cg11869049	0.353
508	cg02898500	0.353
509	cg22581896	0.353
510	cg27031099	0.353
511	cg25426350	0.353
512	cg03579904	0.353
513	cg07379893	0.353
514	cg19896129	0.353
515	cg18804667	0.353
516	cg23111196	0.353
517	cg08330217	0.353
518	cg05041265	0.352
519	cg23953027	0.352
520	cg01313176	0.352
521	cg23526329	0.352
522	cg22260508	0.352
523	cg06635952	0.352
524	cg03670908	0.352
525	cg15464481	0.352
526	cg06658615	0.352
527	cg02712474	0.352
528	cg10954765	0.352
529	cg02711212	0.352
530	cg16935734	0.352
531	cg25425705	0.352
532	cg20776543	0.352
533	cg13966575	0.352
534	cg08726667	0.352
535	cg26668129	0.352
536	cg10703692	0.352
537	cg13720048	0.352
538	cg12672779	0.351
539	cg06919312	0.351
540	cg15023858	0.351
541	cg04349084	0.351
542	cg12832726	0.351
543	cg15840253	0.351
544	cg21266698	0.351
545	cg25699727	0.351
546	cg04556393	0.351
547	cg03957108	0.351
548	cg20584157	0.351
549	cg04874286	0.351
550	cg26430597	0.351
551	cg08126807	0.351
552	cg06542282	0.351
553	cg00193613	0.351
554	cg26093148	0.351
555	cg02389084	0.35
556	cg14750778	0.35
557	cg25211566	0.35
558	cg08033845	0.35
559	cg24676283	0.35
560	cg25480676	0.35
561	cg16227072	0.35
562	cg21857668	0.35
563	cg03141298	0.35
564	cg09272948	0.35
565	cg12033125	0.35
566	cg08678314	0.35
567	cg04839975	0.35
568	cg23023604	0.35
569	cg19045070	0.349
570	cg06325209	0.349
571	cg18006637	0.349
572	cg10020890	0.349
573	cg20628734	0.349
574	cg13860360	0.349
575	cg13912214	0.349
576	cg27428104	0.349
577	cg23670055	0.349
578	cg25150721	0.349
579	cg14081251	0.349
580	cg19614919	0.349
581	cg15417287	0.349
582	cg05912079	0.349
583	cg06107796	0.349
584	cg05779991	0.349
585	cg22445447	0.349
586	cg19538115	0.349
587	cg00286188	0.349
588	cg17950095	0.349
589	cg18729298	0.349
590	cg02695677	0.348
591	cg16520191	0.348
592	cg07357081	0.348
593	cg04764812	0.348
594	cg19266671	0.348
595	cg17208060	0.348
596	cg00318877	0.348
597	cg14229404	0.348
598	cg01201782	0.348
599	cg16272554	0.348
600	cg27580905	0.348
601	cg25182523	0.348
602	cg06728055	0.348
603	cg11732673	0.348
604	cg22821220	0.348
605	cg14830003	0.348
606	cg08060501	0.348
607	cg05255811	0.348
608	cg23931734	0.348
609	cg15454074	0.348
610	cg02189356	0.348
611	cg13985135	0.347
612	cg20277781	0.347
613	cg10647547	0.347
614	cg04869949	0.347
615	cg12292630	0.347
616	cg01150982	0.347
617	cg11584098	0.347
618	cg14596602	0.347
619	cg18623216	0.347
620	cg13521170	0.347
621	cg06900494	0.347
622	cg20439473	0.347
623	cg03094083	0.347
624	cg10558233	0.347
625	cg12927715	0.347
626	cg00057092	0.347
627	cg25213141	0.347
628	cg04795700	0.347
629	cg01657408	0.346
630	cg01942646	0.346
631	cg15299978	0.346
632	cg23943309	0.346
633	cg19493250	0.346
634	cg03022263	0.346
635	cg08266095	0.346
636	cg21619340	0.346
637	cg22864500	0.346
638	cg21487363	0.346
639	cg04858834	0.346
640	cg07530599	0.346
641	cg08622666	0.346
642	cg02309655	0.346
643	cg16806210	0.346
644	cg00522588	0.346
645	cg18572200	0.345
646	cg16498391	0.345
647	cg02570643	0.345
648	cg19547141	0.345
649	cg11676024	0.345
650	cg00449021	0.345
651	cg16269943	0.345
652	cg12732548	0.345
653	cg10629128	0.345
654	cg26019600	0.345
655	cg08043210	0.345
656	cg23738708	0.345
657	cg06728824	0.345
658	cg26043955	0.345
659	cg07139503	0.345
660	cg10156274	0.345
661	cg11726150	0.345
662	cg01288372	0.344
663	cg18011760	0.344
664	cg22745440	0.344
665	cg26131315	0.344
666	cg23898305	0.344
667	cg06374794	0.344
668	cg14078335	0.344
669	cg10128479	0.344
670	cg14168295	0.344
671	cg01866178	0.344
672	cg25102759	0.344
673	cg16560209	0.344
674	cg04059696	0.344
675	cg24678148	0.344
676	cg06318274	0.343
677	cg27094834	0.343
678	cg17041511	0.343
679	cg14865407	0.343
680	cg15043723	0.343
681	cg02291439	0.343
682	cg24242290	0.343
683	cg21718627	0.343
684	cg19484481	0.343
685	cg26937038	0.343
686	cg13700912	0.343
687	cg07211251	0.343
688	cg05660681	0.343
689	cg24788034	0.343
690	cg24079811	0.343
691	cg27412975	0.343
692	cg13795116	0.343
693	cg17095936	0.343
694	cg22510970	0.343
695	cg23393728	0.343
696	cg09322899	0.342
697	cg07922924	0.342
698	cg18671950	0.342
699	cg15970259	0.342
700	cg06525193	0.342
701	cg09245901	0.342
702	cg19521573	0.342
703	cg04192393	0.342
704	cg11469051	0.342
705	cg01030178	0.342
706	cg11473616	0.342
707	cg24147838	0.342
708	cg25352714	0.342
709	cg17317266	0.342
710	cg06160669	0.341
711	cg18317154	0.341
712	cg20601276	0.341
713	cg21343777	0.341
714	cg24626310	0.341
715	cg15497991	0.341
716	cg24428389	0.341
717	cg06799163	0.341
718	cg09327586	0.341
719	cg23044391	0.341
720	cg06050631	0.341
721	cg06363129	0.341
722	cg25883066	0.341
723	cg00875636	0.341
724	cg08643852	0.341
725	cg04108706	0.341
726	cg05280508	0.34
727	cg23067466	0.34
728	cg19040012	0.34
729	cg08321111	0.34
730	cg23073974	0.34
731	cg08972357	0.34
732	cg09089421	0.34
733	cg24435939	0.34
734	cg17572056	0.34
735	cg19688772	0.34
736	cg06913021	0.34
737	cg21425296	0.34
738	cg18315060	0.34
739	cg22697216	0.339
740	cg16991168	0.339
741	cg13931873	0.339
742	cg11845292	0.339
743	cg23085049	0.339
744	cg05887821	0.339
745	cg22454370	0.339
746	cg13996430	0.339
747	cg26691200	0.339
748	cg06122825	0.339
749	cg10776919	0.339
750	cg00154957	0.339
751	cg14012686	0.339
752	cg07161848	0.339
753	cg05709468	0.339
754	cg04388278	0.339
755	cg09077126	0.338
756	cg20769856	0.338
757	cg18948877	0.338
758	cg03055271	0.338
759	cg00238662	0.338
760	cg13096278	0.338
761	cg04784535	0.338
762	cg02499678	0.338
763	cg20616821	0.338
764	cg21897880	0.338
765	cg25162826	0.338
766	cg02494549	0.338
767	cg16405876	0.338
768	cg17852245	0.338
769	cg18009093	0.338
770	cg03128890	0.338
771	cg03691530	0.338
772	cg03642472	0.338
773	cg05769086	0.338
774	cg11592377	0.338
775	cg04747693	0.338
776	cg20631351	0.338
777	cg23204461	0.338
778	cg02880679	0.338
779	cg00956252	0.338
780	cg02579706	0.338
781	cg13378781	0.337
782	cg19793807	0.337
783	cg25214310	0.337
784	cg12598025	0.337
785	cg12129839	0.337
786	cg26667550	0.337
787	cg02764722	0.337
788	cg19636519	0.337
789	cg12726213	0.337
790	cg18769357	0.337
791	cg07809176	0.337
792	cg12804176	0.337
793	cg04314361	0.337
794	cg22855021	0.337
795	cg13990848	0.337
796	cg02981942	0.337
797	cg27591502	0.337
798	cg14468280	0.337
799	cg22579828	0.337
800	cg17646250	0.336
801	cg04588380	0.336
802	cg03407631	0.336
803	cg03202693	0.336
804	cg13411813	0.336
805	cg22159647	0.336
806	cg22940848	0.336
807	cg11931953	0.336
808	cg19318403	0.336
809	cg27222157	0.336
810	cg18754118	0.336
811	cg15618758	0.336
812	cg27471183	0.336
813	cg26514793	0.336
814	cg16250722	0.336
815	cg12698662	0.336
816	cg18885372	0.336
817	cg02578929	0.336
818	cg04648402	0.336
819	cg23014794	0.336
820	cg09032314	0.336
821	cg06411879	0.336
822	cg04120520	0.336
823	cg19171161	0.336
824	cg07205203	0.336
825	cg16198416	0.336
826	cg12614148	0.335
827	cg12789884	0.335
828	cg15148513	0.335
829	cg15016481	0.335
830	cg25459558	0.335
831	cg13698212	0.335
832	cg20383521	0.335
833	cg13477812	0.335
834	cg19917565	0.335
835	cg07967207	0.335
836	cg12212453	0.335
837	cg02347763	0.335
838	cg02155048	0.335
839	cg14181111	0.335
840	cg03351003	0.335
841	cg27338807	0.335
842	cg02228403	0.335
843	cg09579310	0.335
844	cg00577847	0.335
845	cg22022988	0.335
846	cg24666355	0.335
847	cg03103549	0.335
848	cg13090478	0.335
849	cg08704934	0.335
850	cg27125439	0.335
851	cg13181695	0.335
852	cg17542333	0.334
853	cg00040486	0.334
854	cg02218496	0.334
855	cg08836954	0.334
856	cg01049678	0.334
857	cg09006292	0.334
858	cg06918506	0.334
859	cg24686845	0.334
860	cg05060976	0.334
861	cg01500527	0.334
862	cg15482717	0.334
863	cg12589486	0.334
864	cg10537807	0.334
865	cg20895028	0.334
866	cg05620046	0.334
867	cg20303331	0.334
868	cg18548165	0.334
869	cg11703139	0.334
870	cg15472071	0.334
871	cg09568647	0.334
872	cg11906781	0.334
873	cg06266582	0.334
874	cg13983849	0.333
875	cg02563364	0.333
876	cg12082302	0.333
877	cg20367521	0.333
878	cg11359520	0.333
879	cg16379999	0.333
880	cg14802097	0.333
881	cg03223894	0.333
882	cg21202136	0.333
883	cg22039724	0.333
884	cg03372603	0.333
885	cg24183566	0.333
886	cg03047059	0.333
887	cg07070728	0.333
888	cg07826859	0.333
889	cg05596650	0.333
890	cg02005231	0.333
891	cg08761396	0.333
892	cg17338146	0.333
893	cg26287521	0.333
894	cg03136781	0.333
895	cg00130707	0.333
896	cg06021750	0.333
897	cg06472688	0.333
898	cg19212391	0.333
899	cg26501139	0.333
900	cg14403090	0.332
901	cg03535079	0.332
902	cg01692968	0.332
903	cg18154283	0.332
904	cg10687936	0.332
905	cg23375877	0.332
906	cg25738116	0.332
907	cg09590733	0.332
908	cg15332359	0.332
909	cg26215406	0.332
910	cg15436919	0.332
911	cg24410234	0.332
912	cg18328334	0.332
913	cg26192909	0.332
914	cg07926644	0.332
915	cg02593924	0.332
916	cg16373000	0.332
917	cg08774902	0.332
918	cg14048837	0.332
919	cg21633105	0.332
920	cg16151960	0.332
921	cg10958452	0.331
922	cg18664866	0.331
923	cg23397909	0.331
924	cg17068417	0.331
925	cg27420049	0.331
926	cg18162908	0.331
927	cg09455823	0.331
928	cg10023454	0.331
929	cg20451705	0.331
930	cg21747005	0.331
931	cg27248029	0.331
932	cg16508714	0.331
933	cg12920333	0.331
934	cg09246948	0.331
935	cg03462604	0.331
936	cg22802461	0.331
937	cg03487983	0.331
938	cg19450816	0.331
939	cg04865113	0.331
940	cg11127874	0.331
941	cg08688169	0.331
942	cg09736934	0.33
943	cg02898239	0.33
944	cg18520777	0.33
945	cg20847110	0.33
946	cg20484086	0.33
947	cg08268892	0.33
948	cg10767152	0.33
949	cg13688783	0.33
950	cg16937583	0.33
951	cg09230646	0.33
952	cg18199617	0.33
953	cg21643295	0.33
954	cg13984173	0.33
955	cg26858218	0.33
956	cg21386863	0.33
957	cg06216400	0.33
958	cg11784243	0.33
959	cg08055124	0.33
960	cg20655220	0.33
961	cg09912512	0.33
962	cg22052010	0.33
963	cg07598021	0.33
964	cg14486463	0.33
965	cg20890325	0.33
966	cg06963182	0.33
967	cg03814093	0.329
968	cg09107344	0.329
969	cg01069808	0.329
970	cg24867601	0.329
971	cg08853735	0.329
972	cg04324821	0.329
973	cg07265549	0.329
974	cg04341343	0.329
975	cg11445764	0.329
976	cg14209244	0.329
977	cg23296792	0.329
978	cg19779057	0.329
979	cg03157395	0.329
980	cg02423471	0.329
981	cg20040765	0.329
982	cg16375820	0.329
983	cg15312261	0.329
984	cg14971439	0.329
985	cg05578480	0.329
986	cg06653045	0.329
987	cg01940425	0.329
988	cg24914185	0.329
989	cg04396915	0.329
990	cg00613113	0.328
991	cg23363832	0.328
992	cg00033703	0.328
993	cg10592478	0.328
994	cg09022230	0.328
995	cg18542304	0.328
996	cg22372849	0.328
997	cg19437285	0.328
998	cg01296395	0.328
999	cg16658609	0.328
1000	cg12116851	0.328
1001	cg15637254	0.328
1002	cg02943290	0.328
1003	cg13555519	0.328
1004	cg07092111	0.328
1005	cg07382998	0.328
1006	cg19234738	0.328
1007	cg22720215	0.328
1008	cg25655489	0.328
1009	cg24517066	0.328
1010	cg15209604	0.328
1011	cg18856043	0.328
1012	cg23177822	0.328
1013	cg01021487	0.328
1014	cg15699386	0.327
1015	cg07855465	0.327
1016	cg25787812	0.327
1017	cg25679431	0.327
1018	cg21304158	0.327
1019	cg25646708	0.327
1020	cg11589885	0.327
1021	cg05736906	0.327
1022	cg13671582	0.327
1023	cg24677302	0.327
1024	cg20268352	0.327
1025	cg04682791	0.327
1026	cg23749448	0.327
1027	cg03040292	0.327
1028	cg25656762	0.327
1029	cg27116114	0.327
1030	cg05516499	0.327
1031	cg10609174	0.327
1032	cg17793608	0.327
1033	cg07404527	0.327
1034	cg02183373	0.327
1035	cg26584983	0.327
1036	cg12756897	0.326
1037	cg01643856	0.326
1038	cg24299913	0.326
1039	cg22800295	0.326
1040	cg04060561	0.326
1041	cg11064833	0.326
1042	cg04453352	0.326
1043	cg23483069	0.326
1044	cg07185041	0.326
1045	cg19053929	0.326
1046	cg14146966	0.326
1047	cg00197266	0.326
1048	cg20197756	0.326
1049	cg20701926	0.326
1050	cg15928106	0.326
1051	cg01123965	0.326
1052	cg09720466	0.326
1053	cg13776095	0.326
1054	cg25305774	0.326
1055	cg25943481	0.326
1056	cg11923296	0.326
1057	cg24268161	0.326
1058	cg19246018	0.326
1059	cg08312412	0.326
1060	cg27606618	0.325
1061	cg24416660	0.325
1062	cg20554753	0.325
1063	cg25691442	0.325
1064	cg27523087	0.325
1065	cg15583072	0.325
1066	cg08341278	0.325
1067	cg01097897	0.325
1068	cg26536164	0.325
1069	cg26455386	0.325
1070	cg08452338	0.325
1071	cg10862567	0.325
1072	cg13084677	0.325
1073	cg05865769	0.325
1074	cg17470627	0.325
1075	cg09316306	0.325
1076	cg23878490	0.325
1077	cg18520238	0.325
1078	cg17288760	0.325
1079	cg05080940	0.325
1080	cg16924929	0.325
1081	cg25503804	0.325
1082	cg27057036	0.325
1083	cg18005901	0.325
1084	cg14408428	0.325
1085	cg09212118	0.324
1086	cg16377679	0.324
1087	cg16773115	0.324
1088	cg10090241	0.324
1089	cg27515052	0.324
1090	cg05745622	0.324
1091	cg03487269	0.324
1092	cg11115063	0.324
1093	cg16650212	0.324
1094	cg24962827	0.324
1095	cg18744792	0.324
1096	cg23391785	0.324
1097	cg05709720	0.324
1098	cg05638165	0.324
1099	cg05010648	0.324
1100	cg13504704	0.324
1101	cg03170036	0.324
1102	cg22514229	0.324
1103	cg25215834	0.324
1104	cg12301619	0.324
1105	cg23205034	0.324
1106	cg01922997	0.324
1107	cg05919105	0.324
1108	cg26138846	0.324
1109	cg25767870	0.324
1110	cg17957186	0.324
1111	cg00387117	0.323
1112	cg11675630	0.323
1113	cg26675129	0.323
1114	cg11319403	0.323
1115	cg23906612	0.323
1116	cg10092691	0.323
1117	cg20667664	0.323
1118	cg00192636	0.323
1119	cg05855983	0.323
1120	cg11647481	0.323
1121	cg19948255	0.323
1122	cg25132662	0.323
1123	cg13300939	0.323
1124	cg09342417	0.323
1125	cg23968286	0.323
1126	cg17101029	0.323
1127	cg07963046	0.323
1128	cg09478103	0.323
1129	cg20721467	0.323
1130	cg20584546	0.323
1131	cg12144446	0.323
1132	cg01328621	0.323
1133	cg00365411	0.323
1134	cg12077889	0.322
1135	cg11876048	0.322
1136	cg02269797	0.322
1137	cg18592964	0.322
1138	cg17939040	0.322
1139	cg02941286	0.322
1140	cg25456593	0.322
1141	cg24396400	0.322
1142	cg13823492	0.322
1143	cg26127113	0.322
1144	cg07534892	0.322
1145	cg15037004	0.322
1146	cg17738213	0.322
1147	cg14911223	0.322
1148	cg13412498	0.322
1149	cg06789445	0.322
1150	cg03877014	0.322
1151	cg07670676	0.322
1152	cg06579154	0.322
1153	cg18362770	0.322
1154	cg18436008	0.322
1155	cg05890898	0.322
1156	cg14250336	0.322
1157	cg03459809	0.322
1158	cg15346286	0.322
1159	cg20080983	0.321
1160	cg04242396	0.321
1161	cg03932459	0.321
1162	cg08737189	0.321
1163	cg01624637	0.321
1164	cg14557216	0.321
1165	cg04235548	0.321
1166	cg15443166	0.321
1167	cg25406699	0.321
1168	cg03196766	0.321
1169	cg21723861	0.321
1170	cg04847649	0.321
1171	cg10122877	0.321
1172	cg12449813	0.321
1173	cg01438056	0.321
1174	cg18390865	0.321
1175	cg24988036	0.321
1176	cg00678050	0.321
1177	cg15085883	0.321
1178	cg07621945	0.321
1179	cg11285912	0.321
1180	cg25441338	0.321
1181	cg09927311	0.321
1182	cg03831289	0.321
1183	cg05592483	0.321
1184	cg03879291	0.321
1185	cg00576550	0.32
1186	cg14986386	0.32
1187	cg02711147	0.32
1188	cg07591362	0.32
1189	cg09171692	0.32
1190	cg05504085	0.32
1191	cg23716690	0.32
1192	cg26837477	0.32
1193	cg24083702	0.32
1194	cg05593618	0.32
1195	cg20820622	0.32
1196	cg10806711	0.32
1197	cg13703049	0.32
1198	cg25426203	0.32
1199	cg15200418	0.32
1200	cg04757243	0.32
1201	cg03393769	0.32
1202	cg05543030	0.32
1203	cg26345401	0.32
1204	cg00781208	0.32
1205	cg05371908	0.32
1206	cg16540590	0.32
1207	cg24709033	0.32
1208	cg12099472	0.32
1209	cg04245250	0.319
1210	cg04554217	0.319
1211	cg25354858	0.319
1212	cg19147534	0.319
1213	cg12313969	0.319
1214	cg00236729	0.319
1215	cg19561076	0.319
1216	cg17695660	0.319
1217	cg05539265	0.319
1218	cg10103630	0.319
1219	cg15923139	0.319
1220	cg02423080	0.319
1221	cg00339769	0.319
1222	cg23654401	0.319
1223	cg12512771	0.319
1224	cg19540425	0.319
1225	cg16342597	0.319
1226	cg21137417	0.319
1227	cg10159607	0.319
1228	cg24137543	0.319
1229	cg21311798	0.319
1230	cg11730559	0.319
1231	cg23031103	0.319
1232	cg03185794	0.319
1233	cg03906031	0.319
1234	cg15004787	0.319
1235	cg04180953	0.319
1236	cg04730276	0.319
1237	cg08846467	0.319
1238	cg26123912	0.319
1239	cg09448677	0.319
1240	cg01095389	0.319
1241	cg05663453	0.319
1242	cg06762332	0.319
1243	cg08352439	0.318
1244	cg26405128	0.318
1245	cg25718365	0.318
1246	cg24784129	0.318
1247	cg12299361	0.318
1248	cg00987534	0.318
1249	cg05954918	0.318
1250	cg19660812	0.318
1251	cg08077807	0.318
1252	cg23678058	0.318
1253	cg03962678	0.318
1254	cg04962865	0.318
1255	cg16298118	0.318
1256	cg25928881	0.318
1257	cg14780446	0.318
1258	cg23918821	0.318
1259	cg22300566	0.318
1260	cg12582616	0.318
1261	cg06428196	0.318
1262	cg27123859	0.318
1263	cg16127514	0.318
1264	cg13944505	0.318
1265	cg18463605	0.318
1266	cg10969502	0.318
1267	cg26810908	0.318
1268	cg10141942	0.318
1269	cg24525573	0.318
1270	cg21857598	0.318
1271	cg24562814	0.318
1272	cg08813925	0.318
1273	cg16593865	0.317
1274	cg04800142	0.317
1275	cg16226586	0.317
1276	cg13726218	0.317
1277	cg15627089	0.317
1278	cg09851245	0.317
1279	cg23609707	0.317
1280	cg18467189	0.317
1281	cg21043424	0.317
1282	cg03557445	0.317
1283	cg15321979	0.317
1284	cg08240383	0.317
1285	cg17933300	0.317
1286	cg26550787	0.317
1287	cg03962451	0.317
1288	cg17568996	0.317
1289	cg14112601	0.317
1290	cg08108224	0.317
1291	cg15270235	0.317
1292	cg20512044	0.317
1293	cg06271630	0.317
1294	cg03889767	0.317
1295	cg27222785	0.317
1296	cg19815813	0.317
1297	cg04348247	0.317
1298	cg26960719	0.317
1299	cg16522885	0.317
1300	cg14616541	0.317
1301	cg05773194	0.317
1302	cg07082012	0.317
1303	cg11840104	0.316
1304	cg15728280	0.316
1305	cg22940525	0.316
1306	cg12950030	0.316
1307	cg07029024	0.316
1308	cg26360026	0.316
1309	cg04141796	0.316
1310	cg14143752	0.316
1311	cg16701848	0.316
1312	cg20087413	0.316
1313	cg06072822	0.316
1314	cg08321942	0.316
1315	cg26625028	0.316
1316	cg20109001	0.316
1317	cg16204618	0.316
1318	cg26959655	0.316
1319	cg19253379	0.316
1320	cg14654171	0.316
1321	cg12779301	0.316
1322	cg04942260	0.316
1323	cg03569412	0.316
1324	cg20745419	0.316
1325	cg25898520	0.316
1326	cg17261676	0.316
1327	cg18805734	0.316
1328	cg06233186	0.316
1329	cg03113800	0.316
1330	cg04741118	0.316
1331	cg12637615	0.316
1332	cg01664014	0.316
1333	cg08129759	0.316
1334	cg22245096	0.316
1335	cg15845122	0.316
1336	cg18809597	0.316
1337	cg07252575	0.315
1338	cg22450662	0.315
1339	cg20608215	0.315
1340	cg13101330	0.315
1341	cg11930274	0.315
1342	cg20165520	0.315
1343	cg22942846	0.315
1344	cg00992348	0.315
1345	cg16433012	0.315
1346	cg21236501	0.315
1347	cg17033891	0.315
1348	cg19145607	0.315
1349	cg23911291	0.315
1350	cg16499474	0.315
1351	cg06058699	0.315
1352	cg02637101	0.315
1353	cg24645447	0.315
1354	cg07119472	0.315
1355	cg27537125	0.315
1356	cg04519387	0.314
1357	cg12802537	0.314
1358	cg02927058	0.314
1359	cg02074274	0.314
1360	cg08479629	0.314
1361	cg00101602	0.314
1362	cg27208079	0.314
1363	cg26137103	0.314
1364	cg00776917	0.314
1365	cg07041720	0.314
1366	cg05310046	0.314
1367	cg21943268	0.314
1368	cg04204452	0.314
1369	cg18165914	0.314
1370	cg02384419	0.314
1371	cg27159719	0.314
1372	cg06851817	0.314
1373	cg07107055	0.314
1374	cg09610644	0.314
1375	cg18237739	0.314
1376	cg17365725	0.314
1377	cg16888565	0.314
1378	cg27402634	0.314
1379	cg04547002	0.314
1380	cg18187029	0.314
1381	cg26713109	0.314
1382	cg27003765	0.314
1383	cg24003866	0.314
1384	cg06909503	0.314
1385	cg27554556	0.314
1386	cg01659586	0.314
1387	cg01555052	0.314
1388	cg10773805	0.314
1389	cg02071795	0.314
1390	cg07891044	0.313
1391	cg03806784	0.313
1392	cg07028415	0.313
1393	cg13045134	0.313
1394	cg00258316	0.313
1395	cg14906976	0.313
1396	cg23126129	0.313
1397	cg16896618	0.313
1398	cg05346963	0.313
1399	cg22723143	0.313
1400	cg08075204	0.313
1401	cg14556909	0.313
1402	cg11524039	0.313
1403	cg25960403	0.313
1404	cg00950497	0.313
1405	cg10439402	0.313
1406	cg18645642	0.313
1407	cg17466636	0.313
1408	cg06834875	0.313
1409	cg04231019	0.313
1410	cg21888214	0.313
1411	cg25245963	0.313
1412	cg23352492	0.313
1413	cg09669754	0.313
1414	cg21917728	0.313
1415	cg09469870	0.313
1416	cg15824100	0.313
1417	cg24948079	0.313
1418	cg07234437	0.313
1419	cg26349299	0.313
1420	cg18016148	0.313
1421	cg27585641	0.313
1422	cg02394578	0.313
1423	cg19975917	0.312
1424	cg01974478	0.312
1425	cg13382516	0.312
1426	cg10529555	0.312
1427	cg25214823	0.312
1428	cg24928687	0.312
1429	cg06117404	0.312
1430	cg15375344	0.312
1431	cg27517563	0.312
1432	cg21780842	0.312
1433	cg09787089	0.312
1434	cg05985988	0.312
1435	cg26354947	0.312
1436	cg13080716	0.312
1437	cg22301128	0.312
1438	cg09722277	0.312
1439	cg13628006	0.312
1440	cg11950754	0.312
1441	cg11628880	0.312
1442	cg03656863	0.312
1443	cg02190038	0.312
1444	cg01364826	0.312
1445	cg05362850	0.312
1446	cg05274650	0.312
1447	cg22400454	0.312
1448	cg19214097	0.312
1449	cg09335712	0.311
1450	cg26797894	0.311
1451	cg23903597	0.311
1452	cg23239344	0.311
1453	cg18508425	0.311
1454	cg00555420	0.311
1455	cg09861436	0.311
1456	cg07858195	0.311
1457	cg06810231	0.311
1458	cg20116800	0.311
1459	cg04505252	0.311
1460	cg26582803	0.311
1461	cg04859826	0.311
1462	cg18429374	0.311
1463	cg02052956	0.311
1464	cg10512203	0.311
1465	cg25682299	0.311
1466	cg05430021	0.311
1467	cg11735008	0.311
1468	cg00208274	0.311
1469	cg05215575	0.311
1470	cg25892587	0.311
1471	cg10466548	0.311
1472	cg26097391	0.311
1473	cg06720544	0.311
1474	cg04209766	0.311
1475	cg10543634	0.311
1476	cg04216117	0.311
1477	cg02643667	0.311
1478	cg20663376	0.311
1479	cg05260442	0.311
1480	cg04051396	0.311
1481	cg06635849	0.311
1482	cg02784956	0.311
1483	cg25640382	0.311
1484	cg02124912	0.311
1485	cg00598204	0.31
1486	cg19201723	0.31
1487	cg02760280	0.31
1488	cg18276112	0.31
1489	cg10506618	0.31
1490	cg13428086	0.31
1491	cg07723902	0.31
1492	cg07250771	0.31
1493	cg25189608	0.31
1494	cg01064131	0.31
1495	cg24797187	0.31
1496	cg16027267	0.31
1497	cg18120564	0.31
1498	cg18453320	0.31
1499	cg21644914	0.31
1500	cg13043815	0.31
1501	cg18090064	0.31
1502	cg02737619	0.31
1503	cg13723853	0.31
1504	cg07876162	0.31
1505	cg19377326	0.31
1506	cg09551472	0.31
1507	cg18180339	0.31
1508	cg06327227	0.31
1509	cg18192987	0.31
1510	cg12188526	0.31
1511	cg07322898	0.31
1512	cg08993690	0.31
1513	cg00784161	0.31
1514	cg21756355	0.31
1515	cg20169521	0.31
1516	cg01882535	0.31
1517	cg00107631	0.31
1518	cg25209111	0.31
1519	cg16852369	0.31
1520	cg03917666	0.31
1521	cg24307587	0.31
1522	cg09208942	0.31
1523	cg19589427	0.31
1524	cg15127656	0.31
1525	cg02985540	0.309
1526	cg01141838	0.309
1527	cg20228731	0.309
1528	cg20503288	0.309
1529	cg04270264	0.309
1530	cg06968912	0.309
1531	cg23008083	0.309
1532	cg11363527	0.309
1533	cg08471972	0.309
1534	cg08299521	0.309
1535	cg02399455	0.309
1536	cg23093870	0.309
1537	cg05489252	0.309
1538	cg02776119	0.309
1539	cg12614529	0.309
1540	cg24469729	0.309
1541	cg14306819	0.309
1542	cg21760006	0.309
1543	cg19860245	0.309
1544	cg23494863	0.309
1545	cg25268863	0.309
1546	cg24529722	0.309
1547	cg24383467	0.309
1548	cg26027052	0.309
1549	cg26610247	0.309
1550	cg09645818	0.309
1551	cg22367250	0.309
1552	cg13107973	0.309
1553	cg20412356	0.309
1554	cg24661595	0.309
1555	cg10120764	0.309
1556	cg12601843	0.309
1557	cg05697734	0.309
1558	cg01528492	0.309
1559	cg18603838	0.309
1560	cg19563525	0.309
1561	cg12542670	0.309
1562	cg12113251	0.309
1563	cg09215582	0.309
1564	cg16516248	0.309
1565	cg17369196	0.309
1566	cg15000813	0.308
1567	cg14318001	0.308
1568	cg02011074	0.308
1569	cg00907274	0.308
1570	cg07133174	0.308
1571	cg22591040	0.308
1572	cg06837799	0.308
1573	cg20707765	0.308
1574	cg18382353	0.308
1575	cg03758697	0.308
1576	cg06289826	0.308
1577	cg22544679	0.308
1578	cg13859433	0.308
1579	cg07699978	0.308
1580	cg14981960	0.308
1581	cg00445591	0.308
1582	cg06512263	0.308
1583	cg17442194	0.308
1584	cg08462055	0.308
1585	cg00881378	0.308
1586	cg22882121	0.308
1587	cg09419444	0.308
1588	cg14218435	0.308
1589	cg16277071	0.308
1590	cg24624629	0.308
1591	cg04590036	0.308
1592	cg04240491	0.308
1593	cg15962267	0.308
1594	cg27000496	0.308
1595	cg07873155	0.308
1596	cg20668096	0.308
1597	cg21038418	0.308
1598	cg05864261	0.307
1599	cg19437852	0.307
1600	cg05610097	0.307
1601	cg25344401	0.307
1602	cg07744822	0.307
1603	cg27610561	0.307
1604	cg08864819	0.307
1605	cg11415739	0.307
1606	cg11183415	0.307
1607	cg21681643	0.307
1608	cg16679515	0.307
1609	cg07200490	0.307
1610	cg23663533	0.307
1611	cg19411272	0.307
1612	cg14928319	0.307
1613	cg15468564	0.307
1614	cg21478437	0.307
1615	cg17851134	0.307
1616	cg15344640	0.307
1617	cg05508315	0.307
1618	cg13916928	0.307
1619	cg02480685	0.307
1620	cg22378853	0.307
1621	cg18938709	0.307
1622	cg19081101	0.307
1623	cg25471987	0.307
1624	cg16937168	0.307
1625	cg06582806	0.307
1626	cg09480297	0.307
1627	cg01111006	0.307
1628	cg14023451	0.307
1629	cg13458609	0.307
1630	cg07624918	0.307
1631	cg10987840	0.307
1632	cg23021638	0.307
1633	cg07619697	0.307
1634	cg25234117	0.307
1635	cg21850735	0.307
1636	cg03865281	0.307
1637	cg15732657	0.307
1638	cg09086615	0.306
1639	cg07572927	0.306
1640	cg08371223	0.306
1641	cg27070508	0.306
1642	cg12588200	0.306
1643	cg14210985	0.306
1644	cg02124524	0.306
1645	cg20366549	0.306
1646	cg13924834	0.306
1647	cg18459449	0.306
1648	cg00245454	0.306
1649	cg09952204	0.306
1650	cg14324800	0.306
1651	cg03239970	0.306
1652	cg22049174	0.306
1653	cg22753611	0.306
1654	cg14090822	0.306
1655	cg18991240	0.306
1656	cg21861233	0.306
1657	cg05315321	0.306
1658	cg17923947	0.306
1659	cg18149207	0.306
1660	cg13278052	0.306
1661	cg22524980	0.306
1662	cg09318283	0.306
1663	cg21251230	0.306
1664	cg18875607	0.306
1665	cg06286026	0.306
1666	cg26064794	0.306
1667	cg25141818	0.306
1668	cg11399589	0.306
1669	cg10665892	0.306
1670	cg00928751	0.306
1671	cg24073777	0.305
1672	cg00392155	0.305
1673	cg18659248	0.305
1674	cg25098478	0.305
1675	cg26763398	0.305
1676	cg27024654	0.305
1677	cg15644639	0.305
1678	cg22700686	0.305
1679	cg24801230	0.305
1680	cg11196237	0.305
1681	cg01288184	0.305
1682	cg09473745	0.305
1683	cg03707696	0.305
1684	cg13209892	0.305
1685	cg08251761	0.305
1686	cg11256186	0.305
1687	cg03717755	0.305
1688	cg05311180	0.305
1689	cg05499499	0.305
1690	cg16434190	0.305
1691	cg26672573	0.305
1692	cg09726240	0.305
1693	cg23191950	0.305
1694	cg12497581	0.305
1695	cg23678254	0.305
1696	cg23892924	0.305
1697	cg24889207	0.305
1698	cg19509125	0.305
1699	cg11346522	0.305
1700	cg07137955	0.305
1701	cg06894549	0.305
1702	cg25373630	0.305
1703	cg11887083	0.305
1704	cg10298741	0.304
1705	cg27019030	0.304
1706	cg21908673	0.304
1707	cg18418138	0.304
1708	cg14412967	0.304
1709	cg07073096	0.304
1710	cg22549437	0.304
1711	cg17737314	0.304
1712	cg17063452	0.304
1713	cg00556100	0.304
1714	cg11480627	0.304
1715	cg19305527	0.304
1716	cg06129556	0.304
1717	cg19375810	0.304
1718	cg10334928	0.304
1719	cg12196294	0.304
1720	cg24636995	0.304
1721	cg27584546	0.304
1722	cg04192168	0.304
1723	cg06732687	0.304
1724	cg02540440	0.304
1725	cg24897392	0.304
1726	cg14750215	0.304
1727	cg23999526	0.304
1728	cg26839871	0.304
1729	cg13056524	0.304
1730	cg13933373	0.304
1731	cg23096144	0.304
1732	cg00067600	0.304
1733	cg18289557	0.303
1734	cg04857672	0.303
1735	cg17751414	0.303
1736	cg22776912	0.303
1737	cg03314365	0.303
1738	cg10814671	0.303
1739	cg02187712	0.303
1740	cg06392753	0.303
1741	cg06876157	0.303
1742	cg06070625	0.303
1743	cg21919556	0.303
1744	cg13432241	0.303
1745	cg14950169	0.303
1746	cg16467015	0.303
1747	cg11814235	0.303
1748	cg01659632	0.303
1749	cg03696603	0.303
1750	cg01190276	0.303
1751	cg00025347	0.303
1752	cg07140289	0.303
1753	cg21133608	0.303
1754	cg24791965	0.303
1755	cg10187713	0.303
1756	cg01541846	0.303
1757	cg01755336	0.303
1758	cg23208791	0.303
1759	cg22982093	0.303
1760	cg01623008	0.303
1761	cg23199335	0.303
1762	cg09666977	0.303
1763	cg16899444	0.303
1764	cg11994390	0.303
1765	cg02827340	0.303
1766	cg15064964	0.303
1767	cg04012535	0.303
1768	cg11283404	0.303
1769	cg24724689	0.303
1770	cg10741308	0.303
1771	cg08285033	0.303
1772	cg25489732	0.303
1773	cg24848787	0.303
1774	cg18003970	0.303
1775	cg16001165	0.303
1776	cg26124569	0.303
1777	cg08472795	0.302
1778	cg09814128	0.302
1779	cg15545942	0.302
1780	cg18804777	0.302
1781	cg24181605	0.302
1782	cg25581330	0.302
1783	cg11390489	0.302
1784	cg22745369	0.302
1785	cg13792581	0.302
1786	cg08550407	0.302
1787	cg02604211	0.302
1788	cg15604467	0.302
1789	cg15907060	0.302
1790	cg07065759	0.302
1791	cg03847535	0.302
1792	cg01448470	0.302
1793	cg21151061	0.302
1794	cg00351813	0.302
1795	cg01823853	0.302
1796	cg15536446	0.302
1797	cg20456954	0.302
1798	cg16149919	0.302
1799	cg19811076	0.302
1800	cg26472938	0.302
1801	cg24659037	0.302
1802	cg08024398	0.302
1803	cg12608727	0.302
1804	cg03772567	0.302
1805	cg22250781	0.302
1806	cg03448169	0.302
1807	cg15027721	0.302
1808	cg20641545	0.302
1809	cg13917614	0.302
1810	cg12294118	0.302
1811	cg16588163	0.301
1812	cg22414262	0.301
1813	cg19256731	0.301
1814	cg24786847	0.301
1815	cg09582738	0.301
1816	cg17242937	0.301
1817	cg11938455	0.301
1818	cg18868483	0.301
1819	cg15417798	0.301
1820	cg07218357	0.301
1821	cg21747310	0.301
1822	cg11152384	0.301
1823	cg22161115	0.301
1824	cg10352205	0.301
1825	cg07165029	0.301
1826	cg22227621	0.301
1827	cg00285317	0.301
1828	cg22266001	0.301
1829	cg25961292	0.301
1830	cg10930540	0.301
1831	cg02356702	0.301
1832	cg12653626	0.301
1833	cg00428457	0.301
1834	cg03630088	0.301
1835	cg21393051	0.301
1836	cg25292882	0.301
1837	cg21464565	0.301
1838	cg14275593	0.301
1839	cg23628437	0.301
1840	cg20547777	0.301
1841	cg01825818	0.301
1842	cg01570265	0.301
1843	cg02259760	0.301
1844	cg14624950	0.301
1845	cg04879722	0.301
1846	cg18824556	0.301
1847	cg21264972	0.301
1848	cg19645221	0.301
1849	cg08745334	0.301
1850	cg16060382	0.301
1851	cg00633740	0.3
1852	cg17072494	0.3
1853	cg04286455	0.3
1854	cg14716686	0.3
1855	cg12364994	0.3
1856	cg08481075	0.3
1857	cg08988420	0.3
1858	cg02347113	0.3
1859	cg12944572	0.3
1860	cg11292869	0.3
1861	cg16190510	0.3
1862	cg13512948	0.3
1863	cg19216624	0.3
1864	cg14731462	0.3
1865	cg24799947	0.3
1866	cg15078211	0.3
1867	cg01409685	0.3
1868	cg14072027	0.3
1869	cg12301814	0.3
1870	cg25388451	0.3
1871	cg07844563	0.3
1872	cg25995980	0.3
1873	cg01886855	0.3
1874	cg05066096	0.3
1875	cg05767654	0.3
1876	cg21700723	0.3
1877	cg15996882	0.3
1878	cg11934832	0.3
1879	cg21723245	0.3
1880	cg08752433	0.3
1881	cg08202399	0.3
1882	cg02439077	0.299
1883	cg01373444	0.299
1884	cg00658405	0.299
1885	cg13257421	0.299
1886	cg18769074	0.299
1887	cg17941109	0.299
1888	cg01765322	0.299
1889	cg04402575	0.299
1890	cg20263853	0.299
1891	cg27571590	0.299
1892	cg26672202	0.299
1893	cg13372879	0.299
1894	cg07979401	0.299
1895	cg26803993	0.299
1896	cg15011837	0.299
1897	cg14029170	0.299
1898	cg12122351	0.299
1899	cg11691825	0.299
1900	cg20251943	0.299
1901	cg11435943	0.299
1902	cg09298623	0.299
1903	cg01879083	0.299
1904	cg27327508	0.299
1905	cg14399183	0.299
1906	cg05754939	0.299
1907	cg05298224	0.299
1908	cg24461194	0.299
1909	cg22577252	0.299
1910	cg27002303	0.299
1911	cg15421911	0.299
1912	cg21609584	0.299
1913	cg15096829	0.299
1914	cg14632729	0.299
1915	cg04887675	0.299
1916	cg25403895	0.299
1917	cg25751081	0.299
1918	cg05859267	0.299
1919	cg05663262	0.298
1920	cg09205595	0.298
1921	cg18067644	0.298
1922	cg01433955	0.298
1923	cg06458904	0.298
1924	cg19630689	0.298
1925	cg26178163	0.298
1926	cg01217350	0.298
1927	cg27181349	0.298
1928	cg14970991	0.298
1929	cg10797552	0.298
1930	cg14789828	0.298
1931	cg07403228	0.298
1932	cg22464865	0.298
1933	cg07051221	0.298
1934	cg25232043	0.298
1935	cg05133706	0.298
1936	cg03045620	0.298
1937	cg07572909	0.298
1938	cg09380135	0.298
1939	cg04457051	0.298
1940	cg10690439	0.298
1941	cg04147940	0.298
1942	cg26442397	0.298
1943	cg23715673	0.298
1944	cg06996254	0.298
1945	cg03927470	0.298
1946	cg23624016	0.298
1947	cg06727242	0.298
1948	cg21211585	0.298
1949	cg14844138	0.298
1950	cg20619751	0.298
1951	cg22761483	0.298
1952	cg14827807	0.298
1953	cg14835484	0.298
1954	cg22431093	0.298
1955	cg16639691	0.298
1956	cg07148407	0.297
1957	cg01940297	0.297
1958	cg24797665	0.297
1959	cg10002564	0.297
1960	cg03281139	0.297
1961	cg21213593	0.297
1962	cg00180559	0.297
1963	cg11926610	0.297
1964	cg14656774	0.297
1965	cg01973181	0.297
1966	cg00130693	0.297
1967	cg07931608	0.297
1968	cg21212505	0.297
1969	cg05069228	0.297
1970	cg23637354	0.297
1971	cg20893936	0.297
1972	cg13134650	0.297
1973	cg14994947	0.297
1974	cg11383391	0.297
1975	cg02319972	0.297
1976	cg26818573	0.297
1977	cg01406506	0.297
1978	cg00415389	0.297
1979	cg01734772	0.297
1980	cg16911214	0.297
1981	cg00820405	0.297
1982	cg00005112	0.297
1983	cg19919989	0.297
1984	cg24280925	0.297
1985	cg24379915	0.297
1986	cg08795515	0.297
1987	cg16063018	0.297
1988	cg07080231	0.297
1989	cg26575622	0.297
1990	cg11783602	0.297
1991	cg04122815	0.297
1992	cg22020399	0.297
1993	cg16848717	0.297
1994	cg00908408	0.297
1995	cg18454510	0.297
1996	cg19913559	0.297
1997	cg09576762	0.297
1998	cg01717535	0.297
[truncated: 434,508+ more rows]
