# Supplementary material for: Identifying Methylation Pattern and Genes Associated with Breast Cancer Subtypes
Source: Int J Mol Sci. 2019 Aug 31;20(17):4269. doi: 10.3390/ijms20174269 (PMC6747348; doi:10.3390/ijms20174269)
Supplement: Supplementary file 1 [file ijms-20-04269-s001.zip › Supp_S2.xlsx]

## Sheet: Sheet1
Supplementary Material S2: The feature list yielded by MCFS method
Rank	Feature name	RI
1	cg01815912	0.473892
2	cg21010202	0.398044
3	cg23284609	0.319676
4	cg02695677	0.296437
5	cg24454374	0.282232
6	cg00061031	0.267325
7	cg24315421	0.212643
8	cg04920385	0.195677
9	cg10625365	0.19242
10	cg03441279	0.190941
11	cg25352714	0.181735
12	cg07309820	0.167735
13	cg19061112	0.160333
14	cg11719784	0.159294
15	cg05327192	0.150014
16	cg03403880	0.146019
17	cg14283447	0.139516
18	cg15827285	0.139312
19	cg24921140	0.138865
20	cg14652095	0.132713
21	cg11071242	0.12019
22	cg18174530	0.118424
23	cg06672272	0.117346
24	cg00929635	0.11653
25	cg19803952	0.116126
26	cg03172947	0.109864
27	cg12636882	0.108952
28	cg10090241	0.108134
29	cg13345122	0.10774
30	cg04326566	0.106958
31	cg27292264	0.105705
32	cg02868298	0.104653
33	cg14462124	0.103746
34	cg16650073	0.0997431
35	cg12427162	0.0978551
36	cg01824349	0.0974176
37	cg14800014	0.0953694
38	cg05369926	0.0947378
39	cg12642725	0.0941545
40	cg04764812	0.0921185
41	cg24484138	0.0919324
42	cg05739476	0.0917868
43	cg16239216	0.0893894
44	cg20379593	0.0883862
45	cg26562921	0.0813818
46	cg25602543	0.0813725
47	cg03190578	0.0790769
48	cg00601836	0.0788423
49	cg04807036	0.0766113
50	cg13054534	0.0731146
51	cg09147400	0.0712711
52	cg16025492	0.0706497
53	cg11513002	0.0696121
54	cg27608999	0.068234
55	cg11584200	0.0675733
56	cg19243330	0.0660642
57	cg23397909	0.0646459
58	cg20035127	0.0642609
59	cg04557423	0.0641578
60	cg13278922	0.0620575
61	cg18162908	0.0619721
62	cg19077494	0.0611231
63	cg17542333	0.0603526
64	cg14220777	0.0589937
65	cg03905369	0.0585087
66	cg16392797	0.0573205
67	cg24657085	0.0568884
68	cg22885332	0.0566789
69	cg14969789	0.0565979
70	cg16626875	0.0560051
71	cg13689006	0.0554606
72	cg27395342	0.0552321
73	cg20152871	0.0547781
74	cg26690744	0.0536395
75	cg22075146	0.0533357
76	cg25979244	0.0524746
77	cg01570265	0.0523565
78	cg24291461	0.0522222
79	cg02712474	0.0517633
80	cg24509898	0.0516849
81	cg06122825	0.0516736
82	cg02213663	0.0514592
83	cg01203286	0.0508519
84	cg02880679	0.0500604
85	cg10187713	0.0496951
86	cg18668327	0.0487662
87	cg23004031	0.0487387
88	cg21900624	0.0486102
89	cg13477614	0.0485859
90	cg16261572	0.0484193
91	cg08393516	0.0483123
92	cg12301619	0.047715
93	cg00438284	0.0465064
94	cg20344040	0.0461751
95	cg15227682	0.0459935
96	cg15754660	0.0459575
97	cg04010248	0.0450841
98	cg03756485	0.0448203
99	cg19864468	0.0446274
100	cg13956645	0.0440493
101	cg18346398	0.0439683
102	cg21201357	0.0438106
103	cg05575150	0.04363
104	cg27313201	0.0434463
105	cg21400802	0.0432406
106	cg10512020	0.0423567
107	cg10577511	0.0421519
108	cg13975098	0.0418131
109	cg26942801	0.0415644
110	cg11704513	0.0411531
111	cg06115679	0.0408397
112	cg15944856	0.0406854
113	cg03772567	0.0401386
114	cg18508425	0.0400247
115	cg10168494	0.039896
116	cg00071391	0.039813
117	cg04619882	0.0395222
118	cg24953703	0.0395205
119	cg02609724	0.0394044
120	cg10283674	0.0388928
121	cg04453352	0.0388066
122	cg08462372	0.0386512
123	cg21806580	0.0379837
124	cg07704235	0.0378733
125	cg10960266	0.0375834
126	cg08351085	0.037425
127	cg16811650	0.037276
128	cg20669414	0.0370385
129	cg11598821	0.036665
130	cg03387103	0.0365096
131	cg15996882	0.0364951
132	cg03240473	0.0363632
133	cg11728747	0.035495
134	cg22753611	0.0353101
135	cg08738280	0.0351718
136	cg13985135	0.0350982
137	cg10986043	0.0349288
138	cg21424090	0.034423
139	cg26703758	0.0341066
140	cg26607528	0.0338407
141	cg19816354	0.0335596
142	cg01487494	0.033534
143	cg09795127	0.0334296
144	cg00928751	0.033293
145	cg11871050	0.033107
146	cg16171771	0.0331061
147	cg26093148	0.0330094
148	cg05261028	0.032779
149	cg01578632	0.0326404
150	cg25162826	0.0324065
151	cg09077126	0.0323335
152	cg23526329	0.0322235
153	cg17752089	0.0321634
154	cg05957749	0.0318628
155	cg18984165	0.0316982
156	cg03130962	0.0315011
157	cg18269141	0.0313106
158	cg04216235	0.031284
159	cg10330955	0.0311789
160	cg11548446	0.0311286
161	cg18975416	0.0311117
162	cg14094320	0.0310789
163	cg11693986	0.0310659
164	cg07803218	0.0310103
165	cg26272088	0.0307393
166	cg19622623	0.0307291
167	cg26826183	0.0307111
168	cg08855504	0.0306292
169	cg10995873	0.03054
170	cg07134632	0.0303139
171	cg19701087	0.0301547
172	cg01493379	0.0301286
173	cg00996847	0.0299846
174	cg06527318	0.0293871
175	cg22291189	0.0293357
176	cg04464446	0.0291259
177	cg02291439	0.0289997
178	cg19165640	0.0288467
179	cg04465154	0.0288417
180	cg08853735	0.0287922
181	cg15326297	0.0286219
182	cg23440816	0.0285731
183	cg16762849	0.0284929
184	cg10592478	0.0283844
185	cg18390865	0.0283469
186	cg27024515	0.0273569
187	cg01200965	0.0273104
188	cg12301814	0.0272493
189	cg13508949	0.0271112
190	cg11353547	0.026846
191	cg17550566	0.0267553
192	cg16045390	0.02669
193	cg13604445	0.0262869
194	cg23470139	0.0262672
195	cg27639662	0.0260051
196	cg15629311	0.0259102
197	cg17580613	0.025824
198	cg26530341	0.0258084
199	cg07756483	0.0256911
200	cg01184492	0.0256066
201	cg09757353	0.0253834
202	cg17454871	0.0253396
203	cg13780428	0.025303
204	cg14324800	0.0253026
205	cg09171692	0.0252288
206	cg15221831	0.0251799
207	cg24448167	0.0251089
208	cg22395624	0.025055
209	cg13027851	0.0250368
210	cg13130022	0.0250075
211	cg27456203	0.0249525
212	cg19509663	0.0247359
213	cg15254238	0.0246993
214	cg26137103	0.024588
215	cg05710032	0.0245722
216	cg13225166	0.0244778
217	cg11799593	0.0244084
218	cg11615607	0.0242033
219	cg13049992	0.0238996
220	cg03539903	0.0238613
221	cg27248029	0.0238445
222	cg00394261	0.0237079
223	cg18432768	0.0235435
224	cg14009900	0.0234968
225	cg25928881	0.0234592
226	cg22716262	0.0233792
227	cg06372718	0.0232698
228	cg01901579	0.0232295
229	cg08836954	0.0231739
230	cg26839871	0.0231642
231	cg24364574	0.0231614
232	cg26837708	0.0229985
233	cg04535966	0.0229977
234	cg26765743	0.0228051
235	cg20776543	0.0227197
236	cg02212575	0.0225723
237	cg13199963	0.0225712
238	cg01467882	0.0224267
239	cg22793897	0.0223203
240	cg14181111	0.0223055
241	cg14014879	0.0221977
242	cg03228065	0.022195
243	cg04536856	0.0221515
244	cg10131465	0.0221502
245	cg12098441	0.0221494
246	cg25743819	0.0221185
247	cg09474331	0.0220782
248	cg07530599	0.0220721
249	cg01537995	0.0218326
250	cg20547777	0.0218111
251	cg09054960	0.0216525
252	cg03564606	0.0216464
253	cg03830929	0.0216426
254	cg10890681	0.0216424
255	cg00465319	0.0216396
256	cg27554556	0.0215229
257	cg21521230	0.0214823
258	cg25941751	0.0214503
259	cg13932450	0.0214013
260	cg25518132	0.0213356
261	cg07965110	0.0212658
262	cg20904336	0.0210979
263	cg26206598	0.020958
264	cg22512292	0.0208965
265	cg24296761	0.020875
266	cg03511513	0.0207898
267	cg13457462	0.0206478
268	cg18645642	0.0205568
269	cg00154957	0.02051
270	cg06919312	0.0202906
271	cg09419444	0.020185
272	cg20892245	0.0201666
273	cg14112601	0.0201478
274	cg07591362	0.0201421
275	cg13007701	0.0201254
276	cg02389084	0.0201191
277	cg09859564	0.0200671
278	cg17095936	0.0199739
279	cg09996597	0.0199139
280	cg12510999	0.0199139
281	cg13081014	0.0199048
282	cg16246488	0.0198855
283	cg22624907	0.0198664
284	cg17827208	0.0196831
285	cg26186239	0.0196536
286	cg23253991	0.0195752
287	cg12911556	0.0195647
288	cg02453146	0.0193727
289	cg16027267	0.0193674
290	cg18991240	0.0192377
291	cg02858808	0.0191224
292	cg06359931	0.019117
293	cg23738708	0.0190677
294	cg24536349	0.0189366
295	cg03055021	0.0188648
296	cg14055195	0.0187519
297	cg12449813	0.0187245
298	cg11310812	0.0187155
299	cg18196709	0.0187
300	cg25417335	0.0186618
301	cg08530838	0.0186458
302	cg06444374	0.0184744
303	cg14228182	0.0184615
304	cg23911291	0.0183836
305	cg26960719	0.0183763
306	cg22764782	0.0183692
307	cg06740440	0.0183582
308	cg12727940	0.0183362
309	cg27109006	0.0182355
310	cg22597771	0.0181751
311	cg13586696	0.0181222
312	cg00401972	0.0181205
313	cg21209876	0.0180552
314	cg27024196	0.018041
315	cg01966459	0.0180371
316	cg01013023	0.0179316
317	cg24023258	0.0178687
318	cg18289306	0.0178516
319	cg22745440	0.0178503
320	cg07206676	0.0177867
321	cg13107144	0.0177059
322	cg07223632	0.017666
323	cg14568971	0.0175952
324	cg01549977	0.0175891
325	cg22138219	0.0175783
326	cg07582955	0.0174681
327	cg21800232	0.0174668
328	cg21188610	0.0174521
329	cg12551029	0.0172979
330	cg13924834	0.0171794
331	cg00629117	0.017177
332	cg14384416	0.0171381
333	cg22537334	0.0171335
334	cg21391373	0.0171317
335	cg24527751	0.0170631
336	cg14081251	0.0170362
337	cg22996440	0.0170277
338	cg01781018	0.0169371
339	cg19758173	0.0168901
340	cg10261735	0.0166253
341	cg26716103	0.0166206
342	cg11197206	0.0166185
343	cg27043880	0.0166037
344	cg02385230	0.0165891
345	cg23493787	0.0165791
346	cg08729686	0.0165562
347	cg02217247	0.0165297
348	cg14485744	0.0164351
349	cg21305926	0.0164232
350	cg20713790	0.0164108
351	cg23296792	0.0163876
352	cg19246018	0.0163745
353	cg03724368	0.0163125
354	cg04847649	0.0163009
355	cg08654288	0.0162075
356	cg09107344	0.0161591
357	cg25856228	0.0161378
358	cg09669754	0.0160197
359	cg19216624	0.0159985
360	cg16251079	0.0159422
361	cg02711212	0.0157886
362	cg23541926	0.0157812
363	cg20250250	0.0157749
364	cg26112871	0.0157581
365	cg06247837	0.0156544
366	cg06785999	0.0156412
367	cg05388880	0.0156354
368	cg07891911	0.0155699
369	cg15928347	0.0155019
370	cg25926515	0.0154912
371	cg26588612	0.0154452
372	cg05535113	0.0154225
373	cg22830638	0.0153806
374	cg25118167	0.0153511
375	cg24635971	0.0152644
376	cg04590036	0.0152305
377	cg02764722	0.0152221
378	cg02915215	0.0151576
379	cg26501139	0.0150889
380	cg18921776	0.0150886
381	cg22703515	0.0150737
382	cg18260625	0.0150709
383	cg02811627	0.0150626
384	cg06656005	0.0150624
385	cg14743748	0.0149884
386	cg08632909	0.0149111
387	cg05361415	0.0149055
388	cg09579310	0.0148999
389	cg13199127	0.0148381
390	cg15925365	0.014819
391	cg12362118	0.0148039
392	cg26205890	0.0146344
393	cg20289911	0.0145971
394	cg02612270	0.014571
395	cg19754282	0.0145603
396	cg27226320	0.0144816
397	cg03281139	0.0144723
398	cg26153688	0.0144295
399	cg24354924	0.0144166
400	cg24683185	0.0143594
401	cg24626310	0.0143257
402	cg02512867	0.0143253
403	cg01727651	0.0143105
404	cg05547221	0.0142797
405	cg01431992	0.014248
406	cg22587600	0.0142407
407	cg03862787	0.0142372
408	cg22007237	0.0141926
409	cg18564167	0.0141866
410	cg21447620	0.0141629
411	cg22889887	0.0141467
412	cg16000018	0.0140834
413	cg06266582	0.0140774
414	cg04896706	0.0140358
415	cg02416536	0.0139514
416	cg18623216	0.013908
417	cg14089067	0.0139019
418	cg03507326	0.0138888
419	cg24183566	0.013887
420	cg17199658	0.0138753
421	cg11516654	0.013834
422	cg25426350	0.0138222
423	cg15127656	0.0138171
424	cg21342728	0.0138159
425	cg10442113	0.0137871
426	cg24242290	0.0137172
427	cg07859138	0.0136956
428	cg06784545	0.013687
429	cg11931953	0.0136417
430	cg17108141	0.0135398
431	cg08764914	0.0134756
432	cg21913301	0.0134672
433	cg20608215	0.0134346
434	cg10655236	0.0134161
435	cg05610097	0.0133974
436	cg25649765	0.0133899
437	cg22728904	0.013357
438	cg07488141	0.0133432
439	cg02734505	0.0132174
440	cg05119754	0.0132021
441	cg20664445	0.0131797
442	cg03458344	0.0131696
443	cg09334636	0.0131617
444	cg17989496	0.0131418
445	cg07105478	0.0130962
446	cg00733115	0.013094
447	cg20366458	0.0130654
448	cg01277438	0.0130249
449	cg09322278	0.0130158
450	cg18346576	0.0129602
451	cg17100158	0.0129474
452	cg15625104	0.012941
453	cg24996440	0.0129059
454	cg16773115	0.0128997
455	cg05638165	0.0128773
456	cg01296395	0.0128524
457	cg21043424	0.0128353
458	cg25252561	0.0127911
459	cg23918821	0.0127903
460	cg12039611	0.0127601
461	cg03957108	0.012737
462	cg12802537	0.0127048
463	cg07810039	0.0126713
464	cg16082644	0.0126393
465	cg15741721	0.0126392
466	cg20584157	0.0126208
467	cg20932721	0.0125852
468	cg15246270	0.0125636
469	cg02172028	0.0125582
470	cg00657780	0.0125324
471	cg21199093	0.0125217
472	cg13468772	0.0124642
473	cg02737619	0.0124086
474	cg14125707	0.0123731
475	cg07168214	0.012356
476	cg23684198	0.0123447
477	cg24948079	0.012308
478	cg05939149	0.0123058
479	cg21861233	0.0123057
480	cg11479156	0.0122916
481	cg02197277	0.0122417
482	cg09978996	0.0122196
483	cg05418508	0.0121807
484	cg19679397	0.0121723
485	cg00328227	0.0120882
486	cg16377881	0.0120204
487	cg12232388	0.0120062
488	cg04526361	0.0119398
489	cg00076325	0.0118543
490	cg00974944	0.0118377
491	cg17516247	0.011785
492	cg06963182	0.0117618
493	cg11785652	0.0117568
494	cg06706813	0.0117554
495	cg16013309	0.0117218
496	cg26974035	0.0117217
497	cg12442385	0.0116606
498	cg10558233	0.01163
499	cg24171047	0.0116052
500	cg20865082	0.0115638
501	cg23232188	0.0115603
502	cg17128799	0.0115402
503	cg03791955	0.0115229
504	cg26937038	0.0115148
505	cg23479949	0.0115079
506	cg09215582	0.0114726
507	cg24873022	0.0114719
508	cg26581449	0.0114395
509	cg20164964	0.0113866
510	cg23205034	0.0112899
511	cg08057038	0.0112664
512	cg21538450	0.0112639
513	cg14538319	0.0112425
514	cg14171486	0.0112397
515	cg05180182	0.0111801
516	cg07456201	0.0111799
517	cg04899273	0.0111651
518	cg00252149	0.011157
519	cg16276108	0.0111469
520	cg10707565	0.0111456
521	cg24170529	0.0111456
522	cg15400101	0.0111161
523	cg10062919	0.011112
524	cg23611697	0.0111017
525	cg01081168	0.0110961
526	cg04240491	0.0110834
527	cg26966828	0.0110445
528	cg18966140	0.0110382
529	cg20078879	0.0110216
530	cg16795184	0.0109699
531	cg19759549	0.0109699
532	cg18500085	0.0109509
533	cg10547908	0.0109324
534	cg27123859	0.0108731
535	cg26827247	0.010871
536	cg02030542	0.0108547
537	cg11002709	0.0108373
538	cg05060976	0.0108345
539	cg25217276	0.0108301
540	cg21527078	0.0107891
541	cg12584100	0.0107802
542	cg21752601	0.0107304
543	cg13937905	0.0107262
544	cg19030814	0.0107099
545	cg07944862	0.0107045
546	cg22990967	0.0106902
547	cg27546797	0.0106891
548	cg05616858	0.0106884
549	cg06347896	0.0106614
550	cg27319917	0.0106453
551	cg16989132	0.0106424
552	cg05593618	0.0106333
553	cg17280828	0.0106135
554	cg12694224	0.0106123
555	cg19078037	0.010612
556	cg13681701	0.0105714
557	cg01071185	0.0105435
558	cg14420245	0.0105209
559	cg19348484	0.0105198
560	cg20128672	0.0105076
561	cg23109891	0.0105014
562	cg25286679	0.0104984
563	cg03407631	0.0104611
564	cg18542304	0.0104602
565	cg09638407	0.010451
566	cg14511866	0.0104167
567	cg02568716	0.0104095
568	cg14792959	0.0103973
569	cg25214310	0.0103965
570	cg14115220	0.0103847
571	cg00907204	0.0103774
572	cg14071324	0.010359
573	cg17572056	0.0103537
574	cg23252698	0.0103238
575	cg10981439	0.0102835
576	cg25296938	0.0102797
577	cg19296305	0.0102697
578	cg00655552	0.0102672
579	cg09737197	0.0102663
580	cg17251196	0.0102623
581	cg00522588	0.0102515
582	cg04067249	0.0102273
583	cg06893172	0.0102036
584	cg03493123	0.0102035
585	cg00797102	0.01019
586	cg14848594	0.0101783
587	cg13609694	0.0101648
588	cg00005112	0.0101379
589	cg02343254	0.010114
590	cg16601494	0.0100913
591	cg01012026	0.0100403
592	cg14219854	0.0100261
593	cg04016621	0.0100184
594	cg13477812	0.010002
595	cg01796225	0.00997414
596	cg05618222	0.00996793
597	cg01125531	0.00995861
598	cg23044391	0.00993475
599	cg18042806	0.00993044
600	cg06639874	0.00991402
601	cg07036914	0.00988096
602	cg02652369	0.00988068
603	cg10244976	0.00987792
604	cg21213593	0.00986864
605	cg02982237	0.0098629
606	cg11559446	0.00986159
607	cg23435594	0.00986089
608	cg20354777	0.00985666
609	cg23409608	0.00985394
610	cg06865255	0.00982981
611	cg26562638	0.00982284
612	cg25985504	0.009822
613	cg14250336	0.00981791
614	cg26334209	0.00981111
615	cg07964754	0.00979674
616	cg17365725	0.00979075
617	cg01686739	0.00978728
618	cg18011760	0.00974879
619	cg24796272	0.00971319
620	cg11196237	0.00970757
621	cg12944572	0.00970441
622	cg14823429	0.00970187
623	cg05426299	0.00969324
624	cg08508775	0.00967266
625	cg21700723	0.00963192
626	cg26576890	0.00960698
627	cg05890898	0.00960057
628	cg07234437	0.00959482
629	cg02494549	0.00957128
630	cg26551200	0.00955516
631	cg00988179	0.00955383
632	cg18149207	0.00954255
633	cg08593676	0.00953748
634	cg26401166	0.00951218
635	cg11947712	0.00951014
636	cg15621178	0.00949535
637	cg21343777	0.00942158
638	cg14659008	0.00942017
639	cg26133399	0.00938459
640	cg26837477	0.00937071
641	cg13601936	0.00933412
642	cg16510548	0.00932606
643	cg14098223	0.00931642
644	cg08889114	0.00931507
645	cg10277811	0.00922568
646	cg00314029	0.00922053
647	cg13419087	0.00920284
648	cg25738116	0.00919501
649	cg01236933	0.00916446
650	cg05234415	0.00916241
651	cg20432350	0.00915492
652	cg00726615	0.0091366
653	cg15317049	0.00913106
654	cg00731304	0.00911178
655	cg09837314	0.00909154
656	cg14556243	0.00906696
657	cg26694990	0.00905507
658	cg03394422	0.00902932
659	cg19091779	0.0090259
660	cg12322450	0.0090222
661	cg26094122	0.00901962
662	cg20907051	0.00900791
663	cg25004441	0.00898469
664	cg25644015	0.00896739
665	cg17808631	0.0089561
666	cg25631688	0.00895562
667	cg14093255	0.00895556
668	cg03519967	0.00894572
669	cg24498636	0.00894019
670	cg25268863	0.00892045
671	cg27428104	0.00891456
672	cg04269689	0.00890067
673	cg20263853	0.00888345
674	cg14534279	0.00887575
675	cg09118749	0.00886939
676	cg04678141	0.00886544
677	cg00238662	0.00885573
678	cg11802027	0.00884151
679	cg21197958	0.00883523
680	cg01571383	0.00883261
681	cg08858437	0.00883141
682	cg26366554	0.00882056
683	cg21181092	0.00879322
684	cg10797552	0.00878593
685	cg24435939	0.00877935
686	cg00160583	0.00877278
687	cg04277677	0.00877132
688	cg07212543	0.00876941
689	cg00577847	0.00874078
690	cg26371327	0.0087241
691	cg15712520	0.00871685
692	cg10061736	0.00867761
693	cg21616051	0.00865838
694	cg19647813	0.00865659
695	cg19891728	0.00864097
696	cg09853702	0.00857793
697	cg24659037	0.00857028
698	cg00956252	0.00856666
699	cg07143841	0.00856412
700	cg08766770	0.00855536
701	cg26174326	0.00852648
702	cg10166277	0.00851969
703	cg07688052	0.0085191
704	cg15325704	0.00850175
705	cg25404375	0.00848703
706	cg23522915	0.00846639
707	cg21245875	0.00844687
708	cg06494356	0.00841462
709	cg05255811	0.00840955
710	cg24631609	0.0083989
711	cg02131639	0.00839406
712	cg18870085	0.00838495
713	cg17833476	0.00838139
714	cg05773194	0.00837497
715	cg07039149	0.00836715
716	cg04858834	0.00833611
717	cg24607535	0.00833368
718	cg24448870	0.00833135
719	cg17518550	0.0082935
720	cg12151221	0.00828914
721	cg25124300	0.00828635
722	cg10517018	0.00827445
723	cg20451705	0.00826595
724	cg07306331	0.00826428
725	cg13706784	0.00825837
726	cg05673731	0.00824302
727	cg08106377	0.00821806
728	cg22431093	0.00821047
729	cg02730865	0.00820986
730	cg23433370	0.00820685
731	cg04399147	0.00819157
732	cg13050318	0.00818304
733	cg16444607	0.00817332
734	cg18548165	0.00817151
735	cg01227558	0.00816864
736	cg01815167	0.00815322
737	cg06226724	0.00813908
738	cg07172701	0.00813631
739	cg03284308	0.00813327
740	cg24761507	0.00813085
741	cg26405020	0.00812907
742	cg25306932	0.00809728
743	cg03932459	0.00809494
744	cg12531953	0.00807611
745	cg11448068	0.00806127
746	cg09721595	0.00802996
747	cg25428740	0.00802334
748	cg27268104	0.00802157
749	cg27135125	0.00801924
750	cg06496272	0.00801697
751	cg26389737	0.00800508
752	cg23462632	0.00797614
753	cg03896589	0.00794217
754	cg25450335	0.00794139
755	cg17338146	0.00793631
756	cg15861089	0.00792109
757	cg04732324	0.00791377
758	cg25057584	0.00788672
759	cg09864227	0.00788607
760	cg18396403	0.00787433
761	cg03087372	0.00783056
762	cg13720048	0.0078225
763	cg21386863	0.00782238
764	cg13488570	0.00781058
765	cg17165836	0.00778109
766	cg05816193	0.00776377
767	cg12201660	0.0077457
768	cg00613113	0.0077433
769	cg21746001	0.00773856
770	cg16459265	0.00772914
771	cg01896341	0.00772785
772	cg22236066	0.00772242
773	cg20820622	0.00770742
774	cg23767318	0.00770185
775	cg04856022	0.00769759
776	cg25344401	0.00769239
777	cg13858611	0.00766882
778	cg23272399	0.00766199
779	cg22507354	0.00765712
780	cg11972534	0.00764077
781	cg09133892	0.00763127
782	cg04122815	0.00761584
783	cg23082281	0.00761037
784	cg19300195	0.00760574
785	cg15061159	0.007604
786	cg15962375	0.00759337
787	cg01434562	0.00758822
788	cg16800165	0.00758619
789	cg02105458	0.00757818
790	cg12156885	0.00755993
791	cg11647481	0.00755701
792	cg03094226	0.00752501
793	cg16702815	0.00751359
794	cg20616821	0.00750928
795	cg16856833	0.00750319
796	cg15017004	0.00749264
797	cg16226586	0.00749004
798	cg06206881	0.00747697
799	cg24084504	0.00746906
800	cg21328389	0.00745419
801	cg09322899	0.00744832
802	cg19870898	0.00744579
803	cg13285004	0.00744457
804	cg11691825	0.00742158
805	cg03948902	0.00741708
806	cg09453076	0.00741668
807	cg19567683	0.00739206
808	cg09573843	0.00737754
809	cg04943586	0.00734508
810	cg06528306	0.00734189
811	cg06312813	0.00733455
812	cg13312576	0.00733056
813	cg08908089	0.00731988
814	cg15810386	0.00731503
815	cg04577591	0.00729988
816	cg12819011	0.00729417
817	cg27246282	0.00728817
818	cg15487867	0.00727169
819	cg20265043	0.0072671
820	cg12810212	0.00725932
821	cg04209766	0.00725929
822	cg13045134	0.00725078
823	cg04609801	0.00723714
824	cg06943845	0.00722571
825	cg12212453	0.00722345
826	cg08616702	0.00722259
827	cg01541846	0.00721415
828	cg06325209	0.00721053
829	cg04890934	0.00721043
830	cg13893720	0.00719479
831	cg23463099	0.00719103
832	cg11543304	0.00718278
833	cg17015506	0.00717892
834	cg08454015	0.00717578
835	cg26444282	0.00715443
836	cg09548241	0.0071291
837	cg09065714	0.00712048
838	cg27143688	0.00711069
839	cg07858195	0.00711066
840	cg11769476	0.00710709
841	cg01511234	0.00707236
842	cg11213983	0.00704683
843	cg08320359	0.00704427
844	cg17542330	0.00704326
845	cg13884995	0.00702497
846	cg21331386	0.00700727
847	cg14565651	0.00699695
848	cg19437852	0.00699592
849	cg18165914	0.00699253
850	cg18895088	0.0069743
851	cg14848450	0.00696702
852	cg20268352	0.00695118
853	cg24822602	0.00693545
854	cg24376689	0.00692697
855	cg26690511	0.00691923
856	cg04920032	0.00690097
857	cg16375358	0.00688997
858	cg03169059	0.00688786
859	cg23067466	0.00687781
860	cg07160602	0.00687704
861	cg17465423	0.00687175
862	cg20589096	0.00686832
863	cg23882862	0.00686347
864	cg08731068	0.00686279
865	cg12160258	0.00686103
866	cg04245250	0.0068577
867	cg06327227	0.00684926
868	cg23020600	0.00684697
869	cg26025557	0.00684568
870	cg20723844	0.00683039
871	cg18382353	0.00681752
872	cg09739165	0.00681515
873	cg13085403	0.00679305
874	cg06165470	0.00678333
875	cg23363832	0.00678258
876	cg03562952	0.00677938
877	cg04984709	0.0067751
878	cg25382764	0.00677358
879	cg04305062	0.00675436
880	cg15216899	0.00673745
881	cg25373630	0.00670088
882	cg02800334	0.0066953
883	cg10084383	0.00666702
884	cg09144398	0.0066611
885	cg26959655	0.00665929
886	cg23001370	0.00665887
887	cg16315106	0.00665265
888	cg06651452	0.00665073
889	cg22486834	0.00664957
890	cg06542282	0.00664157
891	cg14405839	0.00662931
892	cg12323063	0.00660736
893	cg12688942	0.00658384
894	cg18919915	0.00658233
895	cg10824259	0.00657901
896	cg05218678	0.0065711
897	cg03332546	0.00657072
898	cg14354168	0.00655662
899	cg26870638	0.00654234
900	cg10436737	0.00653575
901	cg02082887	0.00653193
902	cg27485596	0.00652243
903	cg18453320	0.00652087
904	cg16516248	0.00651398
905	cg22996083	0.00650724
906	cg00849854	0.00650537
907	cg23199335	0.00650412
908	cg20668096	0.00650131
909	cg07800837	0.00648829
910	cg08145262	0.00648009
911	cg08106961	0.00647105
912	cg15699386	0.00645695
913	cg11965634	0.00643956
914	cg07278054	0.00643639
915	cg02459569	0.00642443
916	cg07480762	0.00641365
917	cg12832726	0.00640446
918	cg19582491	0.00639899
919	cg22400420	0.00639877
920	cg10115387	0.00639655
921	cg18749309	0.00639267
922	cg21908673	0.00639236
923	cg03633268	0.00638839
924	cg05279172	0.00638751
925	cg17259761	0.00638715
926	cg05478330	0.00638618
927	cg10092499	0.00638454
928	cg08202226	0.00638377
929	cg11807040	0.00638289
930	cg00875636	0.00638242
931	cg07701018	0.00636633
932	cg09353705	0.00635452
933	cg14245228	0.00635393
934	cg15922057	0.00634898
935	cg27051089	0.0063473
936	cg06430465	0.0063435
937	cg09705798	0.00633307
938	cg01893963	0.00633002
939	cg07185041	0.00632704
940	cg03393769	0.00632338
941	cg01647729	0.00630964
942	cg21647035	0.00628994
943	cg26432364	0.0062681
944	cg20455854	0.00624451
945	cg19430164	0.00624321
946	cg08266095	0.00624258
947	cg20796999	0.00623247
948	cg04027961	0.00622489
949	cg26597734	0.00622333
950	cg20562478	0.00619549
951	cg16438182	0.00618979
952	cg01827999	0.00616911
953	cg08553437	0.00616225
954	cg03034934	0.00615736
955	cg19645221	0.00615191
956	cg12771852	0.00615167
957	cg04077417	0.00615
958	cg14275593	0.0061351
959	cg13493766	0.00613472
960	cg02959939	0.00613456
961	cg18108623	0.00612963
962	cg04349084	0.00612662
963	cg25207776	0.00612409
964	cg14014720	0.00612338
965	cg16974873	0.00611844
966	cg27291385	0.00611301
967	cg13494428	0.00610509
968	cg09388160	0.00609563
969	cg07362003	0.00609351
970	cg19860245	0.00608667
971	cg07140366	0.00606304
972	cg11644402	0.00605857
973	cg23261919	0.0060569
974	cg26203572	0.00604723
975	cg18546437	0.00603263
976	cg09690103	0.00603226
977	cg15583072	0.00603123
978	cg08939394	0.00601429
979	cg01425188	0.00600776
980	cg26717418	0.00598959
981	cg14895775	0.00598329
982	cg05933789	0.0059763
983	cg19875532	0.00596509
984	cg06271630	0.00595946
985	cg08060501	0.0059506
986	cg16375820	0.00594521
987	cg19045070	0.00594383
988	cg23031103	0.00594335
989	cg05630886	0.00593841
990	cg07269374	0.00593576
991	cg06974428	0.00593031
992	cg11661512	0.00591751
993	cg19014941	0.00590225
994	cg02464551	0.00589873
995	cg23279176	0.00588809
996	cg04919234	0.00588461
997	cg08275953	0.00587375
998	cg15497991	0.00587325
999	cg22233667	0.00587305
1000	cg16558822	0.0058708
1001	cg26575450	0.00586836
1002	cg27571590	0.00586641
1003	cg25306432	0.00585269
1004	cg07756434	0.00584187
1005	cg01287376	0.00583128
1006	cg03449398	0.00583051
1007	cg02724472	0.00582206
1008	cg19706472	0.00581874
1009	cg16063018	0.00581861
1010	cg16806210	0.00581322
1011	cg05260077	0.00580284
1012	cg26377000	0.00579027
1013	cg12224508	0.00576958
1014	cg15077792	0.00575808
1015	cg06160669	0.00575802
1016	cg04016660	0.00575274
1017	cg23539494	0.00575215
1018	cg03657589	0.00575195
1019	cg16900209	0.00575129
1020	cg07222900	0.0057453
1021	cg00179217	0.0057427
1022	cg02723291	0.00572543
1023	cg09559798	0.005725
1024	cg00830285	0.00572357
1025	cg07570723	0.00572298
1026	cg06946880	0.00572131
1027	cg18545695	0.00572022
1028	cg03954858	0.00570431
1029	cg11524039	0.005703
1030	cg04607372	0.0057008
1031	cg18964775	0.00569938
1032	cg05204193	0.00569076
1033	cg04098585	0.00568917
1034	cg05110389	0.00567726
1035	cg12761825	0.00567715
1036	cg24347562	0.00566286
1037	cg16924010	0.0056569
1038	cg10633601	0.00564571
1039	cg03099144	0.00562791
1040	cg12816936	0.0056103
1041	cg13372879	0.00560879
1042	cg06861115	0.0056069
1043	cg07450210	0.00560226
1044	cg07589202	0.00560043
1045	cg21707633	0.00559601
1046	cg11730559	0.00559169
1047	cg12233363	0.00558564
1048	cg03872376	0.00558324
1049	cg11855555	0.00556908
1050	cg00710229	0.00556118
1051	cg13607138	0.00555858
1052	cg19465124	0.00552958
1053	cg27412093	0.00552294
1054	cg25199372	0.00552185
1055	cg26948870	0.00551305
1056	cg26655294	0.0055029
1057	cg16018972	0.00549079
1058	cg07404527	0.00548817
1059	cg19253379	0.00547752
1060	cg03957124	0.00547657
1061	cg10988187	0.00547326
1062	cg04800142	0.00547284
1063	cg04623458	0.00546642
1064	cg23391785	0.0054251
1065	cg18773597	0.00542213
1066	cg13703049	0.00540535
1067	cg22784595	0.0053938
1068	cg05673882	0.00538756
1069	cg02324432	0.00538621
1070	cg01986263	0.00538564
1071	cg26298197	0.00538056
1072	cg19763108	0.00537879
1073	cg18695800	0.00537571
1074	cg02520707	0.00536957
1075	cg01301803	0.00536694
1076	cg08913410	0.00536074
1077	cg04724540	0.00535912
1078	cg01888166	0.0053328
1079	cg26584983	0.00533063
1080	cg26472938	0.00531934
1081	cg23934477	0.00530661
1082	cg22235407	0.00530605
1083	cg25620356	0.00529535
1084	cg06556244	0.00529393
1085	cg14657525	0.00529387
1086	cg12596273	0.00528855
1087	cg00300672	0.00528625
1088	cg11511443	0.0052822
1089	cg21836117	0.00527315
1090	cg06939447	0.00526427
1091	cg16688582	0.00526215
1092	cg25070340	0.00525944
1093	cg23471338	0.00525919
1094	cg00231945	0.00525255
1095	cg22225577	0.00524204
1096	cg16576033	0.00523721
1097	cg18315060	0.00522885
1098	cg11715828	0.00522585
1099	cg10371483	0.00521986
1100	cg15058572	0.00521644
1101	cg02903525	0.00521256
1102	cg09597022	0.00520781
1103	cg00710343	0.00520515
1104	cg17425818	0.00519025
1105	cg16970604	0.00518357
1106	cg03763118	0.00517391
1107	cg26466801	0.00516474
1108	cg26810908	0.0051633
1109	cg18664866	0.00515402
1110	cg24962827	0.00514978
1111	cg10588135	0.00514953
1112	cg18456933	0.00513792
1113	cg05887821	0.00512779
1114	cg08205639	0.0051228
1115	cg23622047	0.00509374
1116	cg09208942	0.00509008
1117	cg21475402	0.00508766
1118	cg19256314	0.00508742
1119	cg09614154	0.00508334
1120	cg14335894	0.00506768
1121	cg22439922	0.00505396
1122	cg24600221	0.00505265
1123	cg12080909	0.00504945
1124	cg09063835	0.00504937
1125	cg25903783	0.00502648
1126	cg12397349	0.00502323
1127	cg08036487	0.00501948
1128	cg08241082	0.00501899
1129	cg25318296	0.0050115
1130	cg09450063	0.00499805
1131	cg07159114	0.00499601
1132	cg09182138	0.00498848
1133	cg15333932	0.00498375
1134	cg22863889	0.0049706
1135	cg19646227	0.00495997
1136	cg12477050	0.00494251
1137	cg03930153	0.00493364
1138	cg07815521	0.00493141
1139	cg12479933	0.0049297
1140	cg13003786	0.00492711
1141	cg07028415	0.00492123
1142	cg04904388	0.00492054
1143	cg16362786	0.00491729
1144	cg24562814	0.00490669
1145	cg11150191	0.00490206
1146	cg10938702	0.00490158
1147	cg08927738	0.00490002
1148	cg11157127	0.00489713
1149	cg00192220	0.00489283
1150	cg15210526	0.00489144
1151	cg14229404	0.00489114
1152	cg02579706	0.00488531
1153	cg08239282	0.00488221
1154	cg07723902	0.0048812
1155	cg04093381	0.00487945
1156	cg10921168	0.00487471
1157	cg25118606	0.0048704
1158	cg07658508	0.00486866
1159	cg18876157	0.00485667
1160	cg07700741	0.00485549
1161	cg09510077	0.00484615
1162	cg02578929	0.00484308
1163	cg06391412	0.00483982
1164	cg12679261	0.00483721
1165	cg13303069	0.00483672
1166	cg21767657	0.00483009
1167	cg02116864	0.00482923
1168	cg00339769	0.00482778
1169	cg09973986	0.00482725
1170	cg10318080	0.00482588
1171	cg15023858	0.0048216
1172	cg12313969	0.00482141
1173	cg00378473	0.00481963
1174	cg08580187	0.00481904
1175	cg19753864	0.00481513
1176	cg07989293	0.00481303
1177	cg04852949	0.00481132
1178	cg00574958	0.00480677
1179	cg24676283	0.00480556
1180	cg25991468	0.00480385
1181	cg25619157	0.00480115
1182	cg12544974	0.00479684
1183	cg22245096	0.00479034
1184	cg03314365	0.00478961
1185	cg17537466	0.00478557
1186	cg07068756	0.00478502
1187	cg24848787	0.00477618
1188	cg00169617	0.00476949
1189	cg18476517	0.00476724
1190	cg02625929	0.00476583
1191	cg14392168	0.00475861
1192	cg00539347	0.00475363
1193	cg02423080	0.00475167
1194	cg07661904	0.00474257
1195	cg04176246	0.00473856
1196	cg25073708	0.00473678
1197	cg06900494	0.00473595
1198	cg04561727	0.00473478
1199	cg07292311	0.00473174
1200	cg04753836	0.00472843
1201	cg21124497	0.0047217
1202	cg20291363	0.00472167
1203	cg15637254	0.00472143
1204	cg21627187	0.00471989
1205	cg04967687	0.00471766
1206	cg16425489	0.00471652
1207	cg24276681	0.004715
1208	cg11338128	0.00470249
1209	cg26813137	0.00469903
1210	cg23953027	0.00469238
1211	cg16899444	0.0046903
1212	cg03784628	0.00468733
1213	cg03516705	0.00468306
1214	cg06211893	0.00468188
1215	cg15511120	0.00467863
1216	cg08041603	0.00467386
1217	cg21266698	0.00466949
1218	cg11822642	0.0046671
1219	cg03171003	0.00466404
1220	cg25099065	0.00466211
1221	cg19520280	0.00465797
1222	cg17052212	0.00464578
1223	cg22891707	0.00464255
1224	cg04389921	0.00464204
1225	cg16272554	0.00463508
1226	cg09319475	0.00463075
1227	cg27591502	0.00462732
1228	cg22027433	0.00462411
1229	cg21838013	0.00462221
1230	cg23042148	0.00462073
1231	cg03906031	0.00461466
1232	cg08250921	0.00461154
1233	cg22016770	0.00460457
1234	cg08843859	0.0045971
1235	cg09085201	0.00459623
1236	cg11739675	0.00459309
1237	cg10352205	0.00459229
1238	cg13581922	0.00459184
1239	cg03185794	0.00459175
1240	cg22280820	0.0045672
1241	cg15487646	0.00456616
1242	cg04164584	0.00456448
1243	cg17312546	0.00455558
1244	cg01702347	0.00455444
1245	cg20134151	0.00455231
1246	cg21906866	0.00454816
1247	cg00661399	0.0045458
1248	cg00070383	0.0045414
1249	cg09309208	0.00453361
1250	cg13320964	0.00452867
1251	cg05208483	0.00452744
1252	cg23483069	0.00452301
1253	cg05323725	0.00452173
1254	cg00258316	0.00452013
1255	cg21205392	0.00451882
1256	cg13320146	0.00451843
1257	cg03814093	0.00451604
1258	cg08774902	0.0045127
1259	cg26832686	0.00450264
1260	cg19507256	0.00449977
1261	cg01030178	0.00449949
1262	cg13739666	0.00449293
1263	cg18738985	0.004491
1264	cg01442005	0.00448897
1265	cg15002904	0.00448659
1266	cg05959989	0.00448286
1267	cg04942260	0.00446702
1268	cg14306819	0.00446425
1269	cg24365896	0.00445536
1270	cg10665892	0.00445187
1271	cg27069616	0.00445002
1272	cg02283238	0.00444808
1273	cg26550235	0.00444764
1274	cg11943056	0.00444186
1275	cg22863880	0.0044397
1276	cg02374294	0.00443857
1277	cg08556090	0.00443743
1278	cg07030373	0.00443646
1279	cg04112100	0.00443068
1280	cg13503268	0.00442188
1281	cg24603926	0.00441372
1282	cg02155048	0.00440982
1283	cg21304158	0.00440901
1284	cg01977473	0.0044059
1285	cg00970979	0.0044025
1286	cg02620403	0.00439772
1287	cg15772013	0.00439633
1288	cg08623129	0.00439214
1289	cg12241963	0.00439127
1290	cg25344142	0.00438814
1291	cg16287284	0.00438515
1292	cg22982093	0.00438428
1293	cg08883078	0.00437875
1294	cg02384419	0.00437805
1295	cg16449219	0.00437495
1296	cg27350063	0.00437302
1297	cg27005847	0.00436972
1298	cg15190451	0.0043685
1299	cg20314918	0.00436235
1300	cg03874542	0.00435435
1301	cg17815820	0.00435328
1302	cg09298623	0.00434629
1303	cg01358541	0.00434298
1304	cg19779057	0.00434271
1305	cg04120520	0.00434187
1306	cg27280535	0.00433789
1307	cg18961681	0.00433626
1308	cg19466563	0.00433619
1309	cg12586386	0.00433533
1310	cg01053766	0.0043308
1311	cg17063452	0.00432816
1312	cg02268674	0.00432712
1313	cg24444631	0.00432312
1314	cg27012108	0.00431874
1315	cg22277567	0.00431796
1316	cg17971587	0.00431771
1317	cg11876048	0.00430952
1318	cg04233230	0.00430352
1319	cg06007850	0.00429671
1320	cg00040708	0.0042937
1321	cg11072113	0.00428403
1322	cg06021750	0.00428292
1323	cg02412628	0.00427636
1324	cg14552010	0.00427604
1325	cg09132058	0.00427501
1326	cg04492496	0.00427441
1327	cg19993680	0.00427391
1328	cg00165078	0.00424888
1329	cg21614682	0.00424778
1330	cg19007141	0.00424638
1331	cg27052418	0.00424612
1332	cg27560818	0.0042461
1333	cg13880113	0.00424218
1334	cg20277781	0.00423921
1335	cg25556579	0.00423397
1336	cg26146561	0.0042307
1337	cg17164063	0.00422988
1338	cg06879998	0.00422856
1339	cg22629111	0.00422797
1340	cg02654449	0.00422639
1341	cg20461912	0.00421905
1342	cg04962865	0.0042189
1343	cg12028936	0.00421068
1344	cg09664216	0.00420501
1345	cg01448610	0.00419779
1346	cg13860281	0.00419164
1347	cg06209924	0.00419028
1348	cg05021291	0.00419005
1349	cg08126807	0.00418566
1350	cg07534892	0.00418474
1351	cg13170031	0.00418214
1352	cg16461335	0.0041795
1353	cg09371559	0.00417856
1354	cg11584098	0.00417731
1355	cg04914221	0.00417352
1356	cg00949661	0.00417197
1357	cg14412187	0.00416961
1358	cg20893936	0.00416837
1359	cg27284041	0.0041651
1360	cg08939850	0.00416367
1361	cg20584546	0.00415966
1362	cg14211977	0.00415844
1363	cg05919105	0.00415149
1364	cg07911953	0.00415107
1365	cg11195797	0.00414883
1366	cg27435799	0.00414794
1367	cg13912214	0.00414522
1368	cg02247838	0.00414382
1369	cg25208821	0.00414261
1370	cg20189674	0.00414041
1371	cg22920417	0.00413885
1372	cg11915001	0.00413846
1373	cg08689929	0.00413551
1374	cg08548498	0.00413472
1375	cg11480627	0.00413375
1376	cg13177458	0.00413017
1377	cg03517776	0.00412779
1378	cg15251697	0.00412327
1379	cg06946797	0.00412318
1380	cg13628057	0.00412276
1381	cg25187161	0.00411923
1382	cg27003765	0.004117
1383	cg25266281	0.0041166
1384	cg03718411	0.00411433
1385	cg16271437	0.00410416
1386	cg06755071	0.00410366
1387	cg01682111	0.00409714
1388	cg27417316	0.00409609
1389	cg25425705	0.00408597
1390	cg08972081	0.00408117
1391	cg09759289	0.00407608
1392	cg25996557	0.00407546
1393	cg04472009	0.00407532
1394	cg17223520	0.0040749
1395	cg20993386	0.00407306
1396	cg17028443	0.00406835
1397	cg04476846	0.00406814
1398	cg08824221	0.00406785
1399	cg03829137	0.00406392
1400	cg15912800	0.00406142
1401	cg13527872	0.00406002
1402	cg16447311	0.00404949
1403	cg10090418	0.00404922
1404	cg01190276	0.00404327
1405	cg11934832	0.0040395
1406	cg24865110	0.00403867
1407	cg06986734	0.00403823
1408	cg19822518	0.00403596
1409	cg00949008	0.0040358
1410	cg00742851	0.00403286
1411	cg16101080	0.00403132
1412	cg05042938	0.00402797
1413	cg07551060	0.00402695
1414	cg27109238	0.00402522
1415	cg03602029	0.00401895
1416	cg06577876	0.00401243
1417	cg00164458	0.0040107
1418	cg21408197	0.00400522
1419	cg25737323	0.0040043
1420	cg06688733	0.00399494
1421	cg14704669	0.00399448
1422	cg12031863	0.00398783
1423	cg11081307	0.00398722
1424	cg08106730	0.00398611
1425	cg18674234	0.00398541
1426	cg06005876	0.00398509
1427	cg02047051	0.00398269
1428	cg16852369	0.0039736
1429	cg06374794	0.00397021
1430	cg14406401	0.00396479
1431	cg00134645	0.00396333
1432	cg20401252	0.00396068
1433	cg27333099	0.00395272
1434	cg17585031	0.00395209
1435	cg20965866	0.00394741
1436	cg13010869	0.00393346
1437	cg23245007	0.00392312
1438	cg14168295	0.00392154
1439	cg03778138	0.00391753
1440	cg19274618	0.00391465
1441	cg18384794	0.00390804
1442	cg07159951	0.00389922
1443	cg10128479	0.00389351
1444	cg20270188	0.00388541
1445	cg02540440	0.0038831
1446	cg16001165	0.00387981
1447	cg12253634	0.00387928
1448	cg20748132	0.00387909
1449	cg05976283	0.00387708
1450	cg01850245	0.00387707
1451	cg06874326	0.00387588
1452	cg26300461	0.00387536
1453	cg10422233	0.00387498
1454	cg19048403	0.00387307
1455	cg14235271	0.00387176
1456	cg24032056	0.00386962
1457	cg03626186	0.00386943
1458	cg10857250	0.00386876
1459	cg16269943	0.00386701
1460	cg20571967	0.00386056
1461	cg20056593	0.00385856
1462	cg20742415	0.00385663
1463	cg01733904	0.0038494
1464	cg20186588	0.00383149
1465	cg00177787	0.00383101
1466	cg05954918	0.00382618
1467	cg25441338	0.00382566
1468	cg17763019	0.00382192
1469	cg19404207	0.00381957
1470	cg14302904	0.00381895
1471	cg04714787	0.00381554
1472	cg05790989	0.00381142
1473	cg04871875	0.00381089
1474	cg17226446	0.00380727
1475	cg17671242	0.00380721
1476	cg08284233	0.00380648
1477	cg07355763	0.00380519
1478	cg15845122	0.00379847
1479	cg17242937	0.00379841
1480	cg13084677	0.00379677
1481	cg09569569	0.00379228
1482	cg26081807	0.00379211
1483	cg13555519	0.00378757
1484	cg24037647	0.00378696
1485	cg15079315	0.00378652
1486	cg00850193	0.00378518
1487	cg21858380	0.00378271
1488	cg17442194	0.00378056
1489	cg04227631	0.0037791
1490	cg26060489	0.00377105
1491	cg17247026	0.00377019
1492	cg24889207	0.00376596
1493	cg00633740	0.00375785
1494	cg01923020	0.00375522
1495	cg09205595	0.00375513
1496	cg02360862	0.00375378
1497	cg17184479	0.0037482
1498	cg05078091	0.00374679
1499	cg06954677	0.00374519
1500	cg15436919	0.00374267
1501	cg23783862	0.00373999
1502	cg18792528	0.00373781
1503	cg26504229	0.0037352
1504	cg05542646	0.00373355
1505	cg21609584	0.00373003
1506	cg09469870	0.00372976
1507	cg16714154	0.00372903
1508	cg18787802	0.00372811
1509	cg08471972	0.00372588
1510	cg12697139	0.00372153
1511	cg19543317	0.00372016
1512	cg17751414	0.00371817
1513	cg25541621	0.0037177
1514	cg13258774	0.00371689
1515	cg05350800	0.00371252
1516	cg24046017	0.00371142
1517	cg08477158	0.00370835
1518	cg18055067	0.00370283
1519	cg02571436	0.00370281
1520	cg26514793	0.00369878
1521	cg21855143	0.00369688
1522	cg18805612	0.00367826
1523	cg05377226	0.00366971
1524	cg22758846	0.00365453
1525	cg09089421	0.00365315
1526	cg03982831	0.00365077
1527	cg22129545	0.00364253
1528	cg00446900	0.00364225
1529	cg16735881	0.0036407
1530	cg03999216	0.00363339
1531	cg01111006	0.0036267
1532	cg05287372	0.00362128
1533	cg14760797	0.00361991
1534	cg07816556	0.00361892
1535	cg11600991	0.00360748
1536	cg21579399	0.00360672
1537	cg23220897	0.00360119
1538	cg07981044	0.00358941
1539	cg26056277	0.00358261
1540	cg05293299	0.00357961
1541	cg09564253	0.00357899
1542	cg19675599	0.00357616
1543	cg07103846	0.00357533
1544	cg06399735	0.00357484
1545	cg06484303	0.00357323
1546	cg02005231	0.00356901
1547	cg07809176	0.00356892
1548	cg25197194	0.00356593
1549	cg16322346	0.00356524
1550	cg13688783	0.0035612
1551	cg22585595	0.00356006
1552	cg16255156	0.00355439
1553	cg22846991	0.00354975
1554	cg25480676	0.00354599
1555	cg01605516	0.00354589
1556	cg02927058	0.00354212
1557	cg19865770	0.00354199
1558	cg11819637	0.00353803
1559	cg17793608	0.0035309
1560	cg21606527	0.00353048
1561	cg02218496	0.00352722
1562	cg14750543	0.0035236
1563	cg14260002	0.00352299
1564	cg02927042	0.00352173
1565	cg11310863	0.00351889
1566	cg07905975	0.00351881
1567	cg00294550	0.00351872
1568	cg22780193	0.00351551
1569	cg23426156	0.00351482
1570	cg23483894	0.00351278
1571	cg18180339	0.00350996
1572	cg09126279	0.00350982
1573	cg18319612	0.00350901
1574	cg13321688	0.00350892
1575	cg23104816	0.00350857
1576	cg26186331	0.00350837
1577	cg22579828	0.00350754
1578	cg11928184	0.00350583
1579	cg12548634	0.00350168
1580	cg26557693	0.0035003
1581	cg22533992	0.00349792
1582	cg08039301	0.00349715
1583	cg09495482	0.00349329
1584	cg25789370	0.00349298
1585	cg07570394	0.00349199
1586	cg10801633	0.00348892
1587	cg03616221	0.00348872
1588	cg03372603	0.00348665
1589	cg25065131	0.00348405
1590	cg26803993	0.00348219
1591	cg19628988	0.00347878
1592	cg08866695	0.00347354
1593	cg07857040	0.00347021
1594	cg04839975	0.00346875
1595	cg02149376	0.00346503
1596	cg04436883	0.00346343
1597	cg13401071	0.00346006
1598	cg12789884	0.00345811
1599	cg08216099	0.00345763
1600	cg08302302	0.0034562
1601	cg20608990	0.00345215
1602	cg12905571	0.00344563
1603	cg02039485	0.00344223
1604	cg23155293	0.00343847
1605	cg08391852	0.00343839
1606	cg19728382	0.00343458
1607	cg25388738	0.00343452
1608	cg09032314	0.00343336
1609	cg09835278	0.00343009
1610	cg12582654	0.00342896
1611	cg18902109	0.0034289
1612	cg18800085	0.00342604
1613	cg10477592	0.00342505
1614	cg13679714	0.00342028
1615	cg23963995	0.00341913
1616	cg02829285	0.00341834
1617	cg18797823	0.00341687
1618	cg08271229	0.00341441
1619	cg03691530	0.00340975
1620	cg19276343	0.00340895
1621	cg19630681	0.00340874
1622	cg16491547	0.00340555
1623	cg24681499	0.00340336
1624	cg22729539	0.003402
1625	cg13814747	0.00339938
1626	cg00590251	0.00339536
1627	cg02858512	0.00338951
1628	cg16819051	0.00338817
1629	cg09365002	0.00338702
1630	cg16683508	0.00338267
1631	cg08808904	0.00337985
1632	cg25580782	0.00337319
1633	cg15842722	0.00337293
1634	cg20672549	0.00337278
1635	cg03679521	0.00336822
1636	cg23255835	0.00336725
1637	cg03962451	0.00336592
1638	cg26472225	0.00336188
1639	cg04276005	0.0033604
1640	cg13879483	0.00335876
1641	cg23097558	0.00335862
1642	cg21876925	0.0033548
1643	cg22869567	0.00335449
1644	cg24862252	0.00335242
1645	cg26166935	0.00334373
1646	cg04875062	0.00334113
1647	cg11932158	0.00333793
1648	cg16854826	0.00332958
1649	cg05058976	0.0033277
1650	cg05260442	0.00332496
1651	cg08560465	0.00332396
1652	cg23456739	0.00332392
1653	cg01400480	0.00331808
1654	cg08734159	0.00331707
1655	cg10648960	0.00331445
1656	cg02643667	0.00330653
1657	cg09246948	0.00330249
1658	cg26667236	0.00330209
1659	cg00982521	0.00330146
1660	cg11468953	0.0032961
1661	cg12083291	0.00329577
1662	cg15954031	0.00328785
1663	cg25141818	0.00328672
1664	cg12809031	0.00328261
1665	cg06466728	0.00327912
1666	cg22304507	0.00327796
1667	cg22885052	0.00327489
1668	cg16989544	0.00327444
1669	cg05629195	0.00327385
1670	cg01919632	0.00327316
1671	cg12349181	0.0032725
1672	cg15039603	0.00327201
1673	cg04418999	0.00326491
1674	cg08558478	0.00326085
1675	cg10168635	0.00326008
1676	cg03432736	0.00325952
1677	cg12514933	0.00325263
1678	cg03876618	0.0032504
1679	cg03246914	0.00324358
1680	cg22747142	0.00324253
1681	cg27038676	0.00324035
1682	cg03700143	0.00323672
1683	cg20381182	0.00323556
1684	cg24428144	0.00323437
1685	cg18192987	0.00323326
1686	cg00251270	0.00323162
1687	cg07918814	0.00322966
1688	cg08185095	0.00322808
1689	cg01937819	0.00322704
1690	cg04614155	0.00322291
1691	cg19733167	0.00322226
1692	cg16570314	0.00322116
1693	cg17950095	0.00322059
1694	cg11519366	0.0032193
1695	cg18023263	0.00321753
1696	cg27273033	0.0032173
1697	cg15622805	0.00321502
1698	cg17031944	0.00321425
1699	cg24233594	0.00321105
1700	cg10998884	0.00321078
1701	cg12912426	0.00321072
1702	cg15593298	0.00321051
1703	cg04975920	0.00321003
1704	cg17181043	0.00320733
1705	cg09603829	0.00320512
1706	cg11982546	0.00320199
1707	cg08622666	0.00319945
1708	cg15016481	0.00319886
1709	cg00332248	0.00319705
1710	cg12748491	0.00319543
1711	cg05097899	0.003192
1712	cg15803221	0.00319073
1713	cg13053082	0.00319063
1714	cg18263455	0.00318802
1715	cg23259375	0.0031874
1716	cg03103549	0.00318715
1717	cg26607897	0.00318362
1718	cg09578829	0.00318066
1719	cg02902186	0.00317827
1720	cg07931024	0.00317592
1721	cg25388451	0.00317331
1722	cg12973904	0.00317138
1723	cg13007207	0.00317137
1724	cg05657656	0.00317123
1725	cg18004856	0.00316775
1726	cg16593865	0.00316555
1727	cg26403777	0.00316546
1728	cg17825294	0.00316534
1729	cg18068256	0.00316384
1730	cg06392753	0.00316199
1731	cg21807313	0.00315986
1732	cg18804667	0.00315823
1733	cg25682080	0.00315342
1734	cg16632096	0.00314441
1735	cg08979191	0.00314169
1736	cg26028155	0.00314016
1737	cg27593760	0.00313797
1738	cg02371408	0.00313129
1739	cg01407018	0.00312973
1740	cg03459809	0.0031275
1741	cg15995714	0.00312576
1742	cg00791905	0.00312208
1743	cg05138133	0.0031216
1744	cg24725201	0.00312046
1745	cg23631385	0.00311948
1746	cg10123201	0.00311601
1747	cg04276057	0.00311366
1748	cg20382867	0.00311316
1749	cg22307974	0.00311202
1750	cg02259760	0.00310941
1751	cg27057036	0.00310517
1752	cg19881895	0.00309612
1753	cg05242244	0.00309366
1754	cg02892650	0.00309194
1755	cg05756301	0.00309164
1756	cg27649971	0.00309163
1757	cg03428399	0.00309011
1758	cg08336604	0.00308786
1759	cg03567760	0.00308276
1760	cg12633764	0.00307353
1761	cg15923139	0.00306929
1762	cg11522145	0.00306818
1763	cg13380890	0.00306798
1764	cg06918506	0.00306737
1765	cg20899625	0.00306711
1766	cg07661965	0.00306409
1767	cg17170262	0.00305948
1768	cg14703002	0.0030594
1769	cg06765475	0.00305642
1770	cg24051242	0.00305603
1771	cg21038418	0.00305471
1772	cg09662616	0.00305046
1773	cg12223997	0.0030482
1774	cg16413763	0.00304734
1775	cg26906629	0.00304711
1776	cg17846334	0.00304504
1777	cg07781995	0.00304409
1778	cg19755003	0.00304155
1779	cg20895054	0.0030414
1780	cg00748072	0.00303697
1781	cg07275179	0.00303347
1782	cg11042505	0.00302971
1783	cg16540079	0.00302587
1784	cg09380135	0.00302586
1785	cg27302645	0.00302502
1786	cg09974772	0.00302231
1787	cg11851804	0.00302106
1788	cg18373623	0.00301926
1789	cg07706387	0.00301896
1790	cg15690342	0.00301668
1791	cg06246950	0.00301661
1792	cg23678058	0.00301627
1793	cg08936645	0.00301608
1794	cg14447077	0.00301534
1795	cg25632577	0.00301301
1796	cg22940848	0.00300833
1797	cg17522735	0.00300808
1798	cg27460531	0.00300224
1799	cg25102370	0.00300136
1800	cg08438071	0.0029979
1801	cg24347663	0.00299484
1802	cg10579818	0.00299095
1803	cg06085579	0.0029883
1804	cg25214305	0.00298757
1805	cg24624629	0.00298697
1806	cg23530586	0.00298694
1807	cg15917438	0.00298621
1808	cg10201671	0.00298469
1809	cg25495650	0.00298386
1810	cg00206233	0.00298093
1811	cg04237608	0.00298023
1812	cg23609707	0.00297949
1813	cg27218220	0.00297911
1814	cg10439737	0.00297678
1815	cg13751267	0.00297611
1816	cg21095280	0.00297519
1817	cg16018302	0.00297425
1818	cg05864261	0.00297417
1819	cg00908408	0.00297288
1820	cg25950520	0.00297187
1821	cg06647693	0.00297104
1822	cg02453013	0.0029694
1823	cg07357081	0.00296935
1824	cg26996626	0.002967
1825	cg13692543	0.00296497
1826	cg14455421	0.0029633
1827	cg15988887	0.00296304
1828	cg20928234	0.00296186
1829	cg04651583	0.00295441
1830	cg00560072	0.00295223
1831	cg01886855	0.00295154
1832	cg17242490	0.00294937
1833	cg24928687	0.00294935
1834	cg22454370	0.00294818
1835	cg07622833	0.00294627
1836	cg09801607	0.00294567
1837	cg08509383	0.00294542
1838	cg27292389	0.0029429
1839	cg08177332	0.00294128
1840	cg08555612	0.0029381
1841	cg17436295	0.00293786
1842	cg08737189	0.0029378
1843	cg23861386	0.00293742
1844	cg10909506	0.00293729
1845	cg09785394	0.00293607
1846	cg07855465	0.00293526
1847	cg20175390	0.00293398
1848	cg11961845	0.00293188
1849	cg10103630	0.00293119
1850	cg15642209	0.00293032
1851	cg13548652	0.0029299
1852	cg24542821	0.00292889
1853	cg13636014	0.00292382
1854	cg12874792	0.00292336
1855	cg15617883	0.00292249
1856	cg08248751	0.0029212
1857	cg11025609	0.00292019
1858	cg06105093	0.00291957
1859	cg10585962	0.00291786
1860	cg12354122	0.00291342
1861	cg06498720	0.0029133
1862	cg02336762	0.00290967
1863	cg25149722	0.00290939
1864	cg26353296	0.002908
1865	cg18011188	0.00290622
1866	cg16704889	0.00290299
1867	cg04191306	0.00290246
1868	cg05259836	0.00290207
1869	cg07342322	0.00289975
1870	cg09261794	0.0028995
1871	cg00294956	0.0028989
1872	cg15210427	0.00289879
1873	cg22150051	0.00289158
1874	cg20895028	0.00288907
1875	cg24035164	0.00288615
1876	cg15877414	0.00288465
1877	cg14286320	0.00288446
1878	cg27443878	0.0028832
1879	cg10131808	0.0028818
1880	cg03199239	0.0028735
1881	cg07830226	0.00287282
1882	cg27212232	0.00287222
1883	cg23731908	0.00286931
1884	cg18416881	0.0028681
1885	cg01342981	0.00286258
1886	cg25977026	0.0028621
1887	cg22356428	0.00286012
1888	cg06078337	0.0028549
1889	cg26818573	0.00284825
1890	cg17928286	0.00284777
1891	cg03533829	0.00284742
1892	cg19524824	0.00284717
1893	cg17658854	0.00284528
1894	cg00137840	0.00284448
1895	cg19563525	0.00284437
1896	cg02097203	0.00284219
1897	cg07519235	0.00283661
1898	cg24262376	0.00283567
1899	cg01206259	0.00283543
1900	cg19904425	0.00283502
1901	cg11550436	0.00283277
1902	cg04636557	0.00283141
1903	cg13529407	0.00283029
1904	cg08148261	0.00282866
1905	cg18692070	0.00282844
1906	cg12516234	0.00282513
1907	cg27491887	0.00282371
1908	cg27614967	0.00282313
1909	cg07297397	0.00282216
1910	cg27347220	0.00282206
1911	cg15274309	0.00282184
1912	cg22789769	0.00282067
1913	cg20769856	0.00281595
1914	cg11363527	0.00281458
1915	cg23093404	0.0028141
1916	cg05834895	0.00280933
1917	cg20661985	0.00280753
1918	cg21415530	0.0028061
1919	cg24144083	0.00280304
1920	cg09455823	0.00280251
1921	cg22789237	0.00280136
1922	cg12526197	0.00279959
1923	cg25459558	0.00279927
1924	cg22306038	0.00279803
1925	cg22830507	0.0027978
1926	cg11421509	0.00279333
1927	cg10282330	0.00279236
1928	cg21794419	0.0027904
1929	cg05729480	0.00279021
1930	cg07911140	0.0027876
1931	cg12965553	0.00278208
1932	cg19146711	0.00278164
1933	cg08988420	0.00278143
1934	cg21761699	0.0027807
1935	cg09172850	0.00277793
1936	cg00986910	0.00277758
1937	cg17635294	0.00277365
1938	cg16579981	0.00277327
1939	cg03400410	0.00277132
1940	cg22133777	0.00276999
1941	cg23663533	0.00276784
1942	cg05670885	0.00276029
1943	cg09474017	0.00275857
1944	cg03515829	0.00275797
1945	cg25234117	0.00275762
1946	cg07375150	0.00275756
1947	cg10628201	0.00275687
1948	cg23716690	0.00275561
1949	cg10932874	0.00275495
1950	cg14172108	0.00275012
1951	cg09840386	0.00274658
1952	cg01538605	0.0027452
1953	cg00470044	0.00274458
1954	cg10092518	0.00274453
1955	cg02499678	0.00274367
1956	cg21888214	0.00274268
1957	cg26760589	0.00274079
1958	cg11628880	0.00273858
1959	cg07343174	0.00273659
1960	cg10988075	0.00273482
1961	cg01657408	0.00273368
1962	cg00820405	0.00273189
1963	cg00324748	0.00272914
1964	cg03717503	0.00272867
1965	cg25129414	0.00272863
1966	cg21944455	0.00272766
1967	cg17001194	0.00272581
1968	cg08821600	0.00272167
1969	cg24877677	0.00272159
1970	cg12253315	0.00272122
1971	cg18702278	0.00272055
1972	cg13930261	0.00271565
1973	cg04304121	0.00271375
1974	cg27412975	0.00271306
1975	cg23906612	0.00271241
1976	cg17630392	0.00271225
1977	cg04299274	0.0027104
1978	cg14125604	0.0027099
1979	cg20317437	0.002709
1980	cg22414262	0.0027064
1981	cg16616993	0.00270485
1982	cg05825420	0.00270385
1983	cg00269659	0.00270342
1984	cg10023454	0.00270257
1985	cg19635644	0.00270253
1986	cg09127448	0.00270201
1987	cg15570464	0.00269961
1988	cg25606172	0.00269805
1989	cg10792987	0.00269613
1990	cg22519422	0.00269445
1991	cg15617549	0.00269338
1992	cg25094834	0.00269099
1993	cg19324118	0.00268836
1994	cg13256491	0.00268024
1995	cg04573500	0.00268007
1996	cg07853489	0.0026796
1997	cg24709033	0.00267917
1998	cg05280508	0.00267007
[truncated: 7,779 more rows]
