# Supplementary material for: Identifying Methylation Pattern and Genes Associated with Breast Cancer Subtypes
Source: Int J Mol Sci. 2019 Aug 31;20(17):4269. doi: 10.3390/ijms20174269 (PMC6747348; doi:10.3390/ijms20174269)
Supplement: Supplementary file 1 [file ijms-20-04269-s001.zip › Supp_S3.xlsx]

## Sheet: mcfs_1890
Supplementary Material S3: The top 1890 optimum features ranked by the MCFS.
Rank	Feature.name	RI	Name	AddressA_ID	AlleleA_ProbeSeq	AddressB_ID	AlleleB_ProbeSeq	Infinium_Design_Type	Next_Base	Color_Channel	Forward_Sequence	Genome_Build	CHR	MAPINFO	SourceSeq	Chromosome_36	Coordinate_36	Strand	Probe_SNPs	Probe_SNPs_10	Random_Loci	Methyl27_Loci	UCSC_RefGene_Name	UCSC_RefGene_Accession	UCSC_RefGene_Group	UCSC_CpG_Islands_Name	Relation_to_UCSC_CpG_Island	Phantom	DMR	Enhancer	HMM_Island	Regulatory_Feature_Name	Regulatory_Feature_Group	DHS	RANGE_START	RANGE_END	RANGE_GB	SPOT_ID
1	cg01815912	0.4739	cg01815912	63797300	ACATCAACCAAATCCCATCTACAAACACACCAAAACTTTATTCAACAAAC	NA		II			CTCAGGGACAGACATCAGCCAGATCCCATCTGCAAACACACCAAAGCTTTATTCAACAGG[CG]TGGCTTCCTGAAGCGTAAAGCCACTTCACAGACGGTGGCCACAGCGGCACCTCGGCCAGA	37	16	2089851	CGCCTGTTGAATAAAGCTTTGGTGTGTTTGCAGATGGGATCTGGCTGATG	16	2029852	R			NA	NA	NTHL1	NM_002528	3'UTR	chr16:2088753-2088998	S_Shore			TRUE	16:2029852-2029945			TRUE	2089851	2089974	NC_000016.9
2	cg21010202	0.398	cg21010202	30765411	AAAACAAATTACTAAAAAACTTTACTCACACACACCTATAAACACTCTCA	39647385	AAAACAAATTACTAAAAAACTTTACTCGCGCACGCCTATAAACACTCTCG	I	A	Red	ACGGGGCGAAGCGCGGTGCTTCGGTTTCCGTGGCCAGCGAGGAGCCCCTGGCCCACAGGT[CG]AGAGTGTTTATAGGCGTGCGCGAGCAAAGCTTCTTAGCAACTTGCTTTACCCTCTTCTAT	37	6	1615843	AAAGCAAGTTGCTAAGAAGCTTTGCTCGCGCACGCCTATAAACACTCTCG	6	1560842	F			NA	NA				chr6:1604606-1615866	Island		RDMR	NA	6:1559154-1560865			TRUE	1615843	1615966	NC_000006.11
3	cg23284609	0.3197	cg23284609	17761322	AAAAACTACCTAAATAAACCCACAATAACCCTCTTAAACATACCAACRAC	NA		II			AGCATGAATTAGGAAGCTACCTGGATGAGCCCACAATGGCCCTCTTAGACATGCCAACGA[CG]CCCCTGCAGAATCTGCTTTTTCTCTGGCTGTTCCTAGGCCTGGATAGGGTTCCCAGGCCT	37	5	10306947	GAAGCTACCTGGATGAGCCCACAATGGCCCTCTTAGACATGCCAACGACG	5	10359947	R			NA	NA	CMBL	NM_138809	5'UTR	chr5:10307520-10307913	N_Shore			TRUE		5:10306943-10307081	Unclassified_Cell_type_specific	NA	10306947	10307070	NC_000005.9
4	cg02695677	0.2964	cg02695677	11743375	TCAACATTTAACTCTTCTAACTAATATAACATATTTATTTAACTTCTCTC	NA		II			AACTGTGATTCTCAACATTTGACTCTTCTGGCTGATATGGCATATTTGTTTAGCTTCTCT[CG]AACAGAGCTACCAACAGATCAGTCACTCATGGTGACTCGGGGAGCATCAGTTGTCCACCA	37	7	130673538	CGAGAGAAGCTAAACAAATATGCCATATCAGCCAGAAGAGTCAAATGTTG	7	130324078	R			NA	NA	FLJ43663;FLJ43663	NR_015431;NR_024153	Body;Body					TRUE				NA	130673538	130673661	NC_000007.13
5	cg24454374	0.2822	cg24454374	40675509	TACAAAATCTTAAAATCTCTATTTATTCACATCACAACTCAAAAAAATAC	NA		II			CTGTTCGCTTTTGCAAGATCTTGGAATCTCTGTTTGTTCACATCACAACTCAAGAGGATA[CG]TTCTCATTCTCCCAATGTTTGTCTTCTGCCCATTGCATCAAATTGCTCTTCCTTGTTTGG	37	3	187896277	GCAAGATCTTGGAATCTCTGTTTGTTCACATCACAACTCAAGAGGATACG	3	189378971	R			NA	NA	LPP;FLJ42393	NM_001167672;NR_024413	5'UTR;TSS200					NA				NA	187896277	187896400	NC_000003.11
6	cg00061031	0.2673	cg00061031	72729393	TAAAATCAAACCTATCTAAATATAAATCCTAACTCTACTTCTTACTAAAC	NA		II			ATGGTGGGCTGTGGAGTCAGACCTATCTGGGTGTAAATCCTAGCTCTGCTTCTTGCTGGA[CG]TGCAGCTTAAGATTCCTGAGCTCCTCATCTGTAAAATGATTAAATTATCACCTACTTCAG	37	9	100744026	CGTCCAGCAAGAAGCAGAGCTAGGATTTACACCCAGATAGGTCTGACTCC	9	99783847	R			NA	NA	ANP32B	NM_006401	TSS1500	chr9:100744982-100747768	N_Shore		CDMR	NA				NA	100744026	100744149	NC_000009.11
7	cg24315421	0.2126	cg24315421	35799340	TATCCCTAATTACCRAAACAACAAAAACAATAATAAAAATCATACCTTTC	NA		II			GGGTCACAGGCGATTTAGAGAAGGAAGAGCCGGGAGGAGGAGCCAAATTTTTCCACTGAA[CG]AAAGGCATGATTTTCATCACTGCTTCTGTTGCCCCGGTAACCAGGGACAGCCCAGTGGAG	37	1	208040253	GTCCCTGGTTACCGGGGCAACAGAAGCAGTGATGAAAATCATGCCTTTCG	1	206106876	F			NA	NA				chr1:208041862-208042718	N_Shore			TRUE		1:208040112-208040408	Promoter_Associated_Cell_type_specific	NA	208040253	208040376	NC_000001.10
8	cg04920385	0.1957	cg04920385	72654391	TACAAATAAACAAATAAACTCAAAACAAAAACCATATAAACACAAACCAC	NA		II			ACACACTCCCCTGCAGGTGAGCAAATAGGCTCAGAGCAGGAACCATGTGAACACAGGCCA[CG]GTGGCAGGCCAGGGCTTTCCCCACTGTTCCAAGTTGCCTGCTGGGCCCCAAAACAATTCT	37	10	81171149	GCAGGTGAGCAAATAGGCTCAGAGCAGGAACCATGTGAACACAGGCCACG	10	80841155	R			NA	NA	ZCCHC24	NM_153367	Body					TRUE				NA	81171149	81171272	NC_000010.10
9	cg10625365	0.1924	cg10625365	14664504	TTACATTCRAAAATATCATACTAAATCCCAATATCACACAAAACAAAACC	NA		II			AGCAAGTTCTTCTTTCTCAGCAAGCTGCTTTCACCCACGTTTGTGGTTGCTGATTTTATT[CG]GTTTTGTTTTGTGTGATACTGGGACTTAGCATGACATCTCCGAATGTAAGATTGCTCTCT	37	1	168196658	CGGTTTTGTTTTGTGTGATACTGGGACTTAGCATGACATCTCCGAATGTA	1	166463282	F		rs10918853	NA	NA	SFT2D2	NM_199344	Body	chr1:168194945-168195839	S_Shore			NA		1:168196457-168196782	Gene_Associated	NA	168196658	168196781	NC_000001.10
10	cg03441279	0.1909	cg03441279	51602354	TTATTTACAAACTTAAACAAACTATACTAATTAATCTCTATAATCCTTTC	NA		II			TGTTATTCTTTTGTCCATCATTCCCTGACCTCTCCCCGCACCTCCCTGCCAAAGCACAAA[CG]AAAGGACCATAGAGACCAACCAGTACAGTTTGCCTAAGTTTGCAAACAAGGAAACTGAGG	37	1	147083949	CGAAAGGACCATAGAGACCAACCAGTACAGTTTGCCTAAGTTTGCAAACA	1	145550573	F			NA	NA	BCL9	NM_004326	Body					TRUE				NA	147083949	147084072	NC_000001.10
11	cg25352714	0.1817	cg25352714	66761332	CTACCCATCCTAATATTAATCTTCAAAATACCAAAACCCCAAAAAAACTC	NA		II			CATTTTTCAAGCTGCCCATCCTGATGTTAATCTTCAGGATGCCAAGACCCCAAGAGAGCT[CG]CTAGTTTAACTGTCTTGTTAAACAGCCATAAAGAACAAATTATAATCCAATACATGCTTT	37	15	64391206	TGCCCATCCTGATGTTAATCTTCAGGATGCCAAGACCCCAAGAGAGCTCG	15	62178259	R			NA	NA	SNX1;SNX1;SNX1	NM_152826;NM_148955;NM_003099	Body;Body;Body	chr15:64387985-64388628	S_Shelf			NA				NA	64391206	64391329	NC_000015.9
12	cg07309820	0.1677	cg07309820	53623501	AAACCTTTAAATAACCTCCCACATCTATCTATCTTTAATCTCAAATAAAC	NA		II			AAGGGCACATACCGTCGGCCTTGGATTTGCAAGGAGAGGGGCAAGAAAGGAGCTTGCCGG[CG]CCTACCTGAGATCAAAGACAGACAGATGTGGGAGGTCACTTAAAGGTCTGGGAGAATGAA	37	7	148901717	GACCTTTAAGTGACCTCCCACATCTGTCTGTCTTTGATCTCAGGTAGGCG	7	148532650	F			NA	NA	ZNF282	NM_003575	Body					NA				NA	148901717	148901840	NC_000007.13
13	cg19061112	0.1603	cg19061112	23640450	CACACTACAATAACTAACAATACAATTAACTCACTCAAATCTCAACCTAC	NA		II			TAGCCCAAGGTCACACTGCAGTAACTAGCAGTGCAATTGGCTCACTCAAATCTCAGCCTA[CG]TGGATGACAAATTTATACTCTTGCCCTACTATTAGGTTCATGCAAAACTGATTGTGGTTT	37	12	106491043	ACACTGCAGTAACTAGCAGTGCAATTGGCTCACTCAAATCTCAGCCTACG	12	105015173	R			NA	NA	NUAK1	NM_014840	Body					TRUE				NA	106491043	106491166	NC_000012.11
14	cg11719784	0.1593	cg11719784	65639485	TAATAAATAAAAACACATTAATACCAAACACAAAACAACCTTTATACTCC	NA		II			AAGCTGCCCTCTGATGGATGGGAACACATTGGTGCCAAGCACAGAACAGCCTTTGTGCTC[CG]CCACCAGCGGCAATCCATCAGCTCCAACCTGACAGCAGGGCGTCCGGCCCTAATCCCCAT	37	1	203058954	GATGGATGGGAACACATTGGTGCCAAGCACAGAACAGCCTTTGTGCTCCG	1	201325577	R			NA	TRUE								NA				NA	203058954	203059077	NC_000001.10
15	cg05327192	0.15	cg05327192	67729311	TCCAAAACTTAAACAAATAATTCAAATTTAAACAACCTAAACCAAAAAAC	NA		II			CTGTTTGCGTGGAGGTGCCATGAGGGAGCAGAGTGTGCATCTGAGCTCCGCCTGCCTCTC[CG]CCTCCTGGCTCAGGCTGTCCAAATCTGAATCACCTGCCCAAGCTCTGGATGATGGTGACA	37	11	75133593	CGCCTCCTGGCTCAGGCTGTCCAAATCTGAATCACCTGCCCAAGCTCTGG	11	74811241	F			NA	NA	KLHL35	NM_001039548	3'UTR	chr11:75136407-75136689	N_Shelf			NA				NA	75133593	75133716	NC_000011.9
16	cg03403880	0.146	cg03403880	64654376	AAAACAATTTCACATCCCCTATTAACTTTAAAACTCTAAATCAACTTTAC	NA		II			GGTATGCCAGTAAAGCAATTTCACATCCCCTGTTGGCTTTAGAGCTCTAAATCAACTTTA[CG]TCCTCTGTTGGTTTTAGAGATCAGCCTCATTTGCTTTATCAGATGCACCTACATAGCCTG	37	2	157255372	AAGCAATTTCACATCCCCTGTTGGCTTTAGAGCTCTAAATCAACTTTACG	2	156963618	R			NA	NA				chr2:157256808-157257111	N_Shore			NA				NA	157255372	157255495	NC_000002.11
17	cg14283447	0.1395	cg14283447	37613406	TACTAAAACTAATCCTAACCTTACTATCCTCCAACTCTACTAAAAAATAC	NA		II			CCCTTCCCTTCACGCCCACCCTGCCACCGGGGCAGTCAGGGCAGTACTCACACAGGCCCA[CG]TACTCCTCAGCAGAGCTGGAGGACAGCAAGGCCAGGACCAGCCCCAGCATGCAGAGCGCT	37	21	43735412	GCTGGGGCTGGTCCTGGCCTTGCTGTCCTCCAGCTCTGCTGAGGAGTACG	21	42608481	F	rs11546960		NA	NA	TFF3	NM_003226	1stExon					NA				NA	43735412	43735535	NC_000021.8
18	cg15827285	0.1393	cg15827285	46613421	TCAAAATAATTACTCTACTTCAAAACTAAACCTCCTATTTTCATCAAAAC	NA		II			CTATGTGTGTCTCAAGATAATTACTCTACTTCAGAGCTGAACCTCCTGTTTTCATCAAAA[CG]GGTATTAAGTGGTGTAGTGACCCATTACTCACCTACATTCCTTTTTAATGACTTTTGGCT	37	5	31408578	CAAGATAATTACTCTACTTCAGAGCTGAACCTCCTGTTTTCATCAAAACG	5	31444335	R			NA	NA	RNASEN;RNASEN	NM_013235;NM_001100412	Body;Body					TRUE				NA	31408578	31408701	NC_000005.9
19	cg24921140	0.1389	cg24921140	46732498	CCTCTTATAATTACAACACATTACAAAACATTTTTTTCCTTTTAATAAAC	NA		II			AGTTATTTTCTCCTCTTGTGATTACAGCACATTGCAAGACATTTTTTTCCTTTTAATAAA[CG]TCCTAGTACTCTGAGTTTCCCTTTCAATTCATTTAATTTCAACAATCTGTCAAAAAACAG	37	3	156260776	CTCTTGTGATTACAGCACATTGCAAGACATTTTTTTCCTTTTAATAAACG	3	157743470	R			NA	NA	SSR3	NM_007107	3'UTR			low-CpG:157743387-157743686		NA				NA	156260776	156260899	NC_000003.11
20	cg14652095	0.1327	cg14652095	57665401	TTCCTTCACAATAAAACAACCAAAACRACTTTTTCTATATATTTACTTAC	NA		II			TTCGCCCAGTCTCAGAAGGCAGCTGGGGGCCTCTAGGGCCTATGGTCCTGCTCCCCTCAA[CG]CAAGCAAACACACAGAAAAAGCCGCTCTGGTTGCCTCATTGTGAAGGAAATTGTAGGCAG	37	6	26018185	CGCAAGCAAACACACAGAAAAAGCCGCTCTGGTTGCCTCATTGTGAAGGA	6	26126164	F			NA	TRUE	HIST1H1A	NM_005325	TSS200	chr6:26020671-26021125	N_Shelf			NA	6:26125481-26126255	6:26017387-26018636	Promoter_Associated	TRUE	26018185	26018308	NC_000006.11
21	cg11071242	0.1202	cg11071242	21748465	TAATTCCCAAACACTTAAAAACAAAATAACCTACAAAAACRTCAAACTAC	NA		II			TACATACCTGTTGGTTCCCAGGCACTTGGGGACAGGGTGACCTGCAGGAGCGTCAAGCTG[CG]TGTGTTTTGGTAGCACAACAAAGGCAAACAAGGTAGGTTGTCAGCCAGATCGGAACTTTG	37	21	33654980	CGCAGCTTGACGCTCCTGCAGGTCACCCTGTCCCCAAGTGCCTGGGAACC	21	32576851	R			NA	NA				chr21:33650908-33651513	S_Shelf			NA				NA	33654980	33655103	NC_000021.8
22	cg18174530	0.1184	cg18174530	67766483	CAAAACRAAATCACCCTAACCCTCAAAAACTCCRAACCTAAATAAAAAAC	NA		II			TTGCCATCAGCCAGGGCGAGGTCACCCTGGCCCTCAGGAACTCCGGGCCTGGATGAAGGA[CG]AGCGTGTGCCCAAGAACCTGGTGAGCCGGCCGGGCTGAGGCGGGCAGGGGGCTCAGGGGA	37	11	67786085	AGGGCGAGGTCACCCTGGCCCTCAGGAACTCCGGGCCTGGATGAAGGACG	11	67542661	R			NA	NA	ALDH3B1;ALDH3B1;ALDH3B1	NM_001161473;NM_000694;NM_001030010	Body;Body;Body	chr11:67789044-67789339	N_Shelf			NA	11:67542644-67542895			NA	67786085	67786208	NC_000011.9
23	cg06672272	0.1173	cg06672272	46695407	AATCAAACACATAAAAACCAAACTTTTCTTAAAACTCTAAAACTTCCTTC	NA		II			GCTTTTAAAGCAGTCAAACACATGAAAACCAGACTTTTCTTAGAGCTCTAGAACTTCCTT[CG]TGGTACTCAAGGCTTCCTGGGAATTCCTTCGTCGTTCTCAAGGCTGTCCTGGAGCTTCCT	37	4	187984412	GTCAAACACATGAAAACCAGACTTTTCTTAGAGCTCTAGAACTTCCTTCG	4	188221406	R			NA	NA				chr4:187984505-187984762	N_Shore			NA				NA	187984412	187984535	NC_000004.11
24	cg00929635	0.1165	cg00929635	30693304	CAAAACAAAACCACAAAAATCTAAAAAAACCATACAACCACAAACTAACA	36621480	CAAAACAAAACCACGAAAATCTAAAAAAACCGTACGACCGCGAACTAACG	I	A	Red	CCTGGGCGGCAGCTCTAAGAGCCTTTCCCGGGAATCGGCGTCAGCGCCTCGCTCCTCCGC[CG]CCAGCCCGCGGCCGCACGGTCTCCCCAGACTTCCGTGGCCCTGCCTTGGCCAGTCGGGGT	37	20	44035918	CAAGGCAGGGCCACGGAAGTCTGGGGAGACCGTGCGGCCGCGGGCTGGCG	20	43469332	F	rs6104142		NA	NA	DBNDD2;DBNDD2;DBNDD2;DBNDD2;SYS1-DBNDD2;DBNDD2;DBNDD2	NM_001048224;NM_001048222;NM_001048225;NM_001048226;NR_003189;NM_001048221;NM_001048223	5'UTR;5'UTR;TSS1500;TSS1500;Body;5'UTR;5'UTR	chr20:44034458-44035954	Island	high-CpG:43469332-43469335		NA	20:43467659-43469389			TRUE	44035918	44036041	NC_000020.10
25	cg19803952	0.1161	cg19803952	63751385	TCAAACTAAAAACTCCCTTACCTCTAATAATAAACTCAAAACAAAACRCC	NA		II			ACGTCTGATCCTCAAGCTAGAAACTCCCTTGCCTCTGGTGATGGGCTCAGAGCAGAACGC[CG]GGAAGGAGATGAGCGAATGGGAATGAATGCACCGACCTGGGCTGGCCCATAGCCTCAGTG	37	20	44036136	CGGCGTTCTGCTCTGAGCCCATCACCAGAGGCAAGGGAGTTTCTAGCTTG	20	43469550	R			NA	NA	DBNDD2;DBNDD2;DBNDD2;DBNDD2;SYS1-DBNDD2;DBNDD2;DBNDD2	NM_001048224;NM_001048222;NM_001048225;NM_001048226;NR_003189;NM_001048221;NM_001048223	5'UTR;5'UTR;TSS1500;TSS1500;Body;5'UTR;5'UTR	chr20:44034458-44035954	S_Shore		DMR	NA				TRUE	44036136	44036259	NC_000020.10
26	cg03172947	0.1099	cg03172947	25693358	CCCTCCTCRCTACTAAAACACAAACTCCAAAAACCCTAAATATTTTTAAC	NA		II			CCTCTCCCTCCCCCTCCTCGCTGCTGGAGCACAGGCTCCAGGGGCCCTGGGTATTTTTAG[CG]TTGTGACCTGGGCGGCAGCTCTAAGAGCCTTTCCCGGGAATCGGCGTCAGCGCCTCGCTC	37	20	44035850	CGCTAAAAATACCCAGGGCCCCTGGAGCCTGTGCTCCAGCAGCGAGGAGG	20	43469264	R			NA	NA	DBNDD2;DBNDD2;DBNDD2;DBNDD2;SYS1-DBNDD2;DBNDD2;DBNDD2	NM_001048224;NM_001048222;NM_001048225;NM_001048226;NR_003189;NM_001048221;NM_001048223	5'UTR;5'UTR;TSS1500;TSS1500;Body;5'UTR;5'UTR	chr20:44034458-44035954	Island			NA	20:43467659-43469389			TRUE	44035850	44035973	NC_000020.10
27	cg12636882	0.109	cg12636882	58623416	TAACTAACTTAACTATATAAACACTAAAAAATCAACCAAAACCCTACCTC	NA		II			ACTACTTAGAGTCTTTTCGACTCAGCGTGTGTGCAGAAGAGCATCAACCGGGCTGTGTTG[CG]AGGCAGGGCCTTGGCTGACCTCTCAGTGTTTACATAGCTAAGCCAGTTAGTGTTTGCCAC	37	4	3180930	AACTGGCTTAGCTATGTAAACACTGAGAGGTCAGCCAAGGCCCTGCCTCG	4	3150728	F			NA	NA	HTT	NM_002111	Body					TRUE				NA	3180930	3181053	NC_000004.11
28	cg10090241	0.1081	cg10090241	14675340	TCTAAACCAACAATACTACCAAAAAAAATAAATCCCATTTATCRATCAAC	NA		II			CCGGCACAAAGTCAATATTTGGAAATGTTAGCAATCATTTGGAAGGTGCTTGACGCACAG[CG]TTGATCGATAAATGGGACCTATTCTTCTTGGTAGCACTGCTGGTCTAGAGCAGGATTCTG	37	1	15932434	CTAGACCAGCAGTGCTACCAAGAAGAATAGGTCCCATTTATCGATCAACG	1	15805021	F		rs76577088	NA	NA				chr1:15929823-15930289	S_Shelf			NA				NA	15932434	15932557	NC_000001.10
29	cg13345122	0.1077	cg13345122	25603405	CTATAACTTTCTTTTTAACATAACATTTTATAACCCTACCTACTAAAAAC	NA		II			ACAAAATCAAGGTGAGCTTCCGGGGGGAGGGGGAGGGGCGTGCAGTGAGGAAGGAAGCCA[CG]TTCCCAGCAGGTAGGGCCATAAAATGCTATGTCAAAAAGAAAGTCACAGTGACCTTTCCA	37	2	168912885	TGTGACTTTCTTTTTGACATAGCATTTTATGGCCCTACCTGCTGGGAACG	2	168621131	F			NA	NA	STK39	NM_013233	Body					TRUE				NA	168912885	168913008	NC_000002.11
30	cg04326566	0.107	cg04326566	57770412	CRAAACCAAACTTTCTAAAAACCCAACAAAAAATTTCTAATCRAAAAACC	NA		II			GTCAGAGTCTTCGAAACCAGGCTTTCTGGGAACCCAACAAGGAGTTTCTGATCGAAGAAC[CG]CACTGAGGACAGTTAGTCTTTTTTCCACACTGGGCATTTTCAGCATTGGAAGTCAATGGG	37	7	101829412	GAAACCAGGCTTTCTGGGAACCCAACAAGGAGTTTCTGATCGAAGAACCG	7	101616132	R			NA	NA	CUX1;CUX1;CUX1	NM_181500;NM_181552;NM_001913	Body;Body;Body					NA	7:101615970-101616133			NA	101829412	101829535	NC_000007.13
31	cg27292264	0.1057	cg27292264	18713370	AAAAAAAATATAAAAACACTACCTCAATCCACTAAAATTCACATTCCTTC	NA		II			GGAGTGGAGGGAGGAGGGGTATAGGGACACTGCCTCAGTCCACTAGAGTTCACATTCCTT[CG]TCTGGTCAATGTTGACTTTTTAGTCTGCCTGCTTCCTGTTTGTGGCTTTTAAGCTTTTTA	37	3	128079636	GGAGGGGTATAGGGACACTGCCTCAGTCCACTAGAGTTCACATTCCTTCG	3	129562326	R			NA	NA	MIR1280;EEFSEC	NR_031703;NM_021937	TSS1500;Body					TRUE				NA	128079636	128079759	NC_000003.11
32	cg02868298	0.1047	cg02868298	49661310	AACATTTCCAATAAATCTATATATCTTCTTATTTTATCTACCAAAATCAC	NA		II			TCCTCCAAATACAAACATAAACTCAGTCAGGTTTCTCATCAGCGCAGAAGTTAAAGAACA[CG]TGACTCTGGTAGACAAAACAAGAAGATATACAGACTCATTGGAAATGTCTAGATTTTGAA	37	17	68066712	CGTGACTCTGGTAGACAAAACAAGAAGATATACAGACTCATTGGAAATGT	17	65578307	F	rs917299		NA	NA								TRUE				NA	68066712	68066835	NC_000017.10
33	cg14462124	0.1037	cg14462124	47710355	AACACATAAAAACCTCTAAAACCAAATATACACCAACTACATTTCCTACC	NA		II			ACTTACAGCATGACACATAAAGGCCTCTGAGGCCAAGTATACACCAGCTACATTTCCTGC[CG]CACTCATATTTCATATTTTGCCACCACATCTTTGTTATACTTCTTTGCCTGAAAAAGCCT	37	2	197031748	CGGCAGGAAATGTAGCTGGTGTATACTTGGCCTCAGAGGCCTTTATGTGT	2	196739993	R			NA	NA	STK17B	NM_004226	5'UTR	chr2:197035589-197036383	N_Shelf			TRUE				NA	197031748	197031871	NC_000002.11
34	cg16650073	0.0997	cg16650073	14680344	AACATAACTTCCTAAAACATAAAACCACTTCACAAACAATAACCACAACA	14768484	AACGTAACTTCCTAAAACGTAAAACCACTTCACAAACGATAACCACAACG	I	A	Red	CTTTATTCAACAGGCGTGGCTTCCTGAAGCGTAAAGCCACTTCACAGACGGTGGCCACAG[CG]GCACCTCGGCCAGAGCCATGCGGCCATCAGAGACCCTGGGCGGCCGGGCAGAGGGCTTGG	37	16	2089897	GGCGTGGCTTCCTGAAGCGTAAAGCCACTTCACAGACGGTGGCCACAGCG	16	2029898	R			NA	NA	NTHL1	NM_002528	3'UTR	chr16:2088753-2088998	S_Shore			TRUE	16:2029852-2029945			TRUE	2089897	2090020	NC_000016.9
35	cg12427162	0.0979	cg12427162	57684372	TTTTAATTTATATAAAAACTAAAATCTCACTAAAACTAAACAAAATCTCA	27774501	TTTTAATTTATATAAAAACTAAAATCTCACTAAAACTAAACGAAATCTCG	I	C	Grn	CTATTGTGGTTATTTTGATTTGTGTGAGGGCTGGAATCTCACTGAGACTGAGCGGAGTCT[CG]CTCTGTCGCCCAGGCTGGAGTGCAGTGGCTCGATCTCGGCTCACTGCAGGCTCCGCCTCC	37	1	168198488	TTTTGATTTGTGTGAGGGCTGGAATCTCACTGAGACTGAGCGGAGTCTCG	1	166465112	R			NA	NA	SFT2D2	NM_199344	Body	chr1:168194945-168195839	S_Shelf			NA				NA	168198488	168198611	NC_000001.10
36	cg01824349	0.0974	cg01824349	45769367	AACTAAAATATAACTAACAAAATCAAAAAATTCCAAATATCAAACCTAAC	NA		II			GAAAGCTGATAAACTAAAGTATAACTAGCAAGGTCAGAAAATTCCAAGTGTCAGGCCTGG[CG]TGGTGGCTCATGCCTATAATCTCAGCACTTTGGGAGCTCGAGGCAGGTGGATCACTTGAG	37	5	98260405	CGCCAGGCCTGACACTTGGAATTTTCTGACCTTGCTAGTTATACTTTAGT	5	98288305	R			NA	NA	CHD1	NM_001270	Body	chr5:98263746-98265531	N_Shelf			NA				NA	98260405	98260528	NC_000005.9
37	cg14800014	0.0954	cg14800014	27738398	TAAAAATTCCCAACAAAAAAACTCACACCTACAAAAAACCACACRTAAAC	NA		II			AACAAAAGGGGTGGGGGTTCCCAGCAGGAAGGCTCACACCTGCAGGAGGCCACACGTGAG[CG]TGTGTACATGTGCGTGTGTGCTTGTGCAGGGCGCTCCCAGCCTCCAGGTGATCTGCTGCC	37	5	125800764	CGCTCACGTGTGGCCTCCTGCAGGTGTGAGCCTTCCTGCTGGGAACCCCC	5	125828663	R			NA	NA	GRAMD3;GRAMD3;GRAMD3;GRAMD3;GRAMD3	NM_001146321;NM_001146320;NM_001146322;NM_001146319;NM_023927	Body;5'UTR;TSS200;Body;Body					NA				NA	125800764	125800887	NC_000005.9
38	cg05369926	0.0947	cg05369926	59747466	AACACAAACAAAACAAAAAAACCACCCCTACTACTAACAAATCACTCTCA	67638358	AACACAAACAAAACAAAAAAACCGCCCCTACTACTAACAAATCACTCTCG	I	A	Red	CGTCAGCAGAGGAGGAAAGTCCTGCTTCAGGCAGCCATTCAGGGAGGGACAGGAATCACC[CG]AGAGTGACCTGCCAGCAGCAGGGGCGGCCCTCCTGCTCTGTTTGTGTCCGCAGCACGTGG	37	17	79057147	GACACAAACAGAGCAGGAGGGCCGCCCCTGCTGCTGGCAGGTCACTCTCG	17	76671742	F			NA	NA	BAIAP2;BAIAP2;BAIAP2;BAIAP2	NM_017450;NM_006340;NM_001144888;NM_017451	Body;Body;Body;Body					NA	17:76671538-76671883			TRUE	79057147	79057270	NC_000017.10
39	cg12642725	0.0942	cg12642725	33701395	ACTTCTTTTTTCTAAAAACATAAAACCCAACCTATCCACTTATTCTTCCC	NA		II			CTCCATCCTAGGCTTCTTTTTTCTAGGAACATGAGGCCCAGCCTGTCCACTTGTTCTTCC[CG]GAATGTACACTCTCGTTTATGTTTTTTTGACCTTCACTCCCTTTTTCATCATGTGCATTG	37	12	15371727	CGGGAAGAACAAGTGGACAGGCTGGGCCTCATGTTCCTAGAAAAAAGAAG	12	15262994	R			NA	NA	RERG	NM_032918	5'UTR	chr12:15373986-15374514	N_Shelf			NA				NA	15371727	15371850	NC_000012.11
40	cg04764812	0.0921	cg04764812	57713328	ACTAAATTTAAAAACCACTAACCTAAACTAAATCTTCTTCTTCCCCAACC	NA		II			AGCCCAGTACTAGGGACTATAACCTTTTGGCTAAGACACTCACAGAAGAAGTAACTTCCT[CG]GTTGGGGAAGAAGAAGATTTAGCCTAGGCCAGTGGTTCTCAAATTTAGTGACTGTAAGCT	37	10	76582315	CGGTTGGGGAAGAAGAAGATTTAGCCTAGGCCAGTGGTTCTCAAATTTAG	10	76252321	F			NA	NA				chr10:76584625-76586746	N_Shelf			NA		10:76582110-76582668	Unclassified_Cell_type_specific	NA	76582315	76582438	NC_000010.10
41	cg24484138	0.0919	cg24484138	41775461	CAAAAATAATACTAATTAACRAAACTTAATAAAAACTTCCCCCAAAAAAC	NA		II			TAACCTTTCTACAGGAATAATGCTAATTAGCGAGGCTTAATGAGAACTTCCCCCAGGAAG[CG]CAGCCCGGTAGGGGCGGCCGGACTCGGGCAAACGCAGCTCCGGGTGGGAGCAGGGTCACT	37	20	31070190	AGGAATAATGCTAATTAGCGAGGCTTAATGAGAACTTCCCCCAGGAAGCG	20	30533851	R			NA	NA	C20orf112	NM_080616	5'UTR	chr20:31070189-31072676	Island			NA				NA	31070190	31070313	NC_000020.10
42	cg05739476	0.0918	cg05739476	71695386	TATTTTTTTAATTATATTTCTTAAACCATCCCTTTTCTACAAAAAAAACC	NA		II			TTGCAGCCTAGGCAAAGGACATTTAGTACTATCGATTCTTTCCACCCTCACGATGACTTG[CG]GTTCTCTCTGTAGAAAAGGGATGGCCTAAGAAATACAACTAAAAAAACAAACAAAAACAC	37	15	72072813	CGGTTCTCTCTGTAGAAAAGGGATGGCCTAAGAAATACAACTAAAAAAAC	15	69859867	F			NA	NA	THSD4	NM_024817	3'UTR					TRUE		15:72072608-72073078	Unclassified	TRUE	72072813	72072936	NC_000015.9
43	cg16239216	0.0894	cg16239216	55618328	CCTAAAAACCRTAACAACRAACTACCRTACTAAACTTTATCTAAACTAAC	NA		II			AGCAAACACGGCCTGAAAGCCGTGACAACGGGCTGCCGTGCTGGGCTTTGTCTGAGCTGA[CG]CTCGGGGACTTAGGGAGGCTCTCGAGTTCAGAGCCAGGGCCCCTCCTGGCACAGCTCAAA	37	5	532991	CTGAAAGCCGTGACAACGGGCTGCCGTGCTGGGCTTTGTCTGAGCTGACG	5	585991	R			NA	NA				chr5:535484-535814	N_Shelf			NA	5:585951-586068			TRUE	532991	533114	NC_000005.9
44	cg20379593	0.0884	cg20379593	65614383	ACAATAACATAAAATCATACAATCATTCATTCATAATCTTTTTTAAACAC	NA		II			GTCTATAAATGCTCTGAAATTGTATTTTTCTGTGGAAAGCATAACTTTCATCTGCTTGTT[CG]TGCTCAAAAAAGATCATGAATGAATGATTGCATGATTTTATGCCATTGTGCTTATACTAA	37	11	65198023	CGTGCTCAAAAAAGATCATGAATGAATGATTGCATGATTTTATGCCATTG	11	64954599	F		rs36123650	NA	NA						low-CpG:64954074-64954780		NA				NA	65198023	65198146	NC_000011.9
45	cg26562921	0.0814	cg26562921	69695427	TATAATTACATAAAAAATACCCAAAAACRAAACRACACAAAAATACCTAC	NA		II			CTTACTTCCCCTAAAAAGGGGAAGAAATGCCTGAAGCCCTTGTACTTTGCTCCCCCGAAT[CG]CAGGCATTTCTGTGCCGTCCCGCCCCTGGGCATTTCCTATGCAACCACAGGACGCGGGAA	37	16	84760429	CGCAGGCATTTCTGTGCCGTCCCGCCCCTGGGCATTTCCTATGCAACCAC	16	83317930	F			NA	NA	USP10	NM_005153	Body				DMR	NA		16:84759308-84760785	Promoter_Associated	NA	84760429	84760552	NC_000016.9
46	cg25602543	0.0814	cg25602543	19652394	TTAACATTCCTTAAAAACCTCAATTATTATTCAAAACCAAAATTATCTCC	NA		II			CAGCCCTACTTTTGGCATTCCTTGGGAGCCTCAGTTGTTGTTCAAGGCCAAAGTTATCTC[CG]TGCTGCAAGGTCACCCTCTTCCTCCCCCAGCCCCTGAGATCAGATCTTATTTGCTCTGCA	37	20	44507533	CGGAGATAACTTTGGCCTTGAACAACAACTGAGGCTCCCAAGGAATGCCA	20	43940940	R			NA	NA	ZSWIM3	NM_080752	3'UTR					NA				NA	44507533	44507656	NC_000020.10
47	cg03190578	0.0791	cg03190578	37669404	CCTTAAAAATTCCTCCAACCTCRTAAACCAACTCTATAACAAAAATAAAC	NA		II			AGGTCAACAAGACCTTTGCAGGCAGTACTGGGGACAGGAGGCAGGGTTATTTTTCAAGCC[CG]CTCACTCCTGTTACAGAGCTGGCTCACGAGGCTGGAGGAATCTCCAAGGTTGCTCAGAAC	37	3	13517897	CTTGGAGATTCCTCCAGCCTCGTGAGCCAGCTCTGTAACAGGAGTGAGCG	3	13492897	F			NA	NA				chr3:13520912-13521319	N_Shelf			NA				NA	13517897	13518020	NC_000003.11
48	cg00601836	0.0788	cg00601836	39704510	CACCCAAAAAAAATACCCCAAAATAACATACAAATCAACCAAAATCTACA	15704489	CACCCGAAAAAAATACCCCGAAATAACGTACGAATCAACCAAAATCTACG	I	C	Grn	ACAAGCCTGTCCCACCCGGGGAGAATGCCCCGGAGTGGCGTGCGGGTCAGCCAGGGTCTG[CG]CCTCGCAGCCACTGTGGAAGGAGCGCGGCCGGTCCAGGACACAGGAGACCACTTTGTGAC	37	6	152130332	CACCCGGGGAGAATGCCCCGGAGTGGCGTGCGGGTCAGCCAGGGTCTGCG	6	152172025	R			NA	NA	ESR1;ESR1;ESR1;ESR1	NM_001122740;NM_001122741;NM_000125;NM_001122742	Body;Body;Body;Body	chr6:152128822-152129771	S_Shore			NA	6:152171751-152172031			NA	152130332	152130455	NC_000006.11
49	cg04807036	0.0766	cg04807036	54650402	CTATTTCTCCAAACTCTCTAACATTATCTAACACTTCAATTAAAACTCTC	NA		II			AAGAAGTTGATGGCCAAGTCTGGGAATGTGTACATAACCAGGACACAAAGTTACAGATGA[CG]AGAGCTTTAACTGAAGTGTTAGACAATGCTAGAGAGTTTGGAGAAACAGATGTCTGCTGT	37	6	33681788	CGAGAGCTTTAACTGAAGTGTTAGACAATGCTAGAGAGTTTGGAGAAACA	6	33789766	F			NA	NA				chr6:33679158-33679701	S_Shelf			NA				NA	33681788	33681911	NC_000006.11
50	cg13054534	0.0731	cg13054534	31681333	TACTACTTAATTAAAATCAAAACCACCCRAAAAATAATCTTCRAACCTTC	NA		II			TCAACTCCTGGTGCTGCTTAATTAAGGTCAGGGCCACCCGGAAGATAATCTTCGAGCCTT[CG]TTAAACAAACAGTCCCAGATCCGAAGCACTGTCTGCAGAGACATGGGAACCCGGTGTCAC	37	13	113980128	CGAAGGCTCGAAGATTATCTTCCGGGTGGCCCTGACCTTAATTAAGCAGC	13	113028129	R		rs79374282	NA	NA	GRTP1	NM_024719	Body	chr13:113975893-113976139	S_Shelf			NA	13:113027896-113028345	13:113979941-113980365	Unclassified_Cell_type_specific	NA	113980128	113980251	NC_000013.10
51	cg09147400	0.0713	cg09147400	69803418	ACATAAAAATAAATCAACTCCTCCAAAAAACCCATAATACAAATTACCCC	NA		II			TGGACGTGGGTTGTTTGCGTATGGTGAAACAGACTGTGAACAGGAGGGGAGCCACTGGAG[CG]GGGTAACCTGTATCATGGGCTTTCTGGAGGAGCTGATTTATTTCCATGTTCTTATGCAGC	37	16	48269819	CGGGGTAACCTGTATCATGGGCTTTCTGGAGGAGCTGATTTATTTCCATG	16	46827320	F			NA	NA	ABCC11;ABCC11	NM_032583;NM_145186	TSS1500;TSS1500					NA				NA	48269819	48269942	NC_000016.9
52	cg16025492	0.0706	cg16025492	54688402	ACTATAAAAAAATAATCTCCTCTTCTCTAACAATATCCTCCAAATCACTC	NA		II			AAACCTCTTCTGCTATGGGAGAATAATCTCCTCTTCTCTAACAGTATCCTCCAAGTCACT[CG]CCTCTTCTGTCAACCTTATCCTCTTTCTTATTCTTTTACGATAATCTTTTGGTGTATTAT	37	5	114764748	CTATGGGAGAATAATCTCCTCTTCTCTAACAGTATCCTCCAAGTCACTCG	5	114792647	R			NA	NA								TRUE				NA	114764748	114764871	NC_000005.9
53	cg11513002	0.0696	cg11513002	43674474	TCCTCTCCTCACAAACAAATCTTTTTCTTTCTTCAATTCTAAACTCAAAC	NA		II			TTACTCTTCCCTCCTCTCCTCACAGGCAGATCTTTTTCTTTCTTCAGTTCTAAGCTCAAG[CG]TCACTTCCTCAAGGAATCTTTCCTTTGCCTCCACCTCCAAGACCCCATCACTTAACTGGG	37	4	141674225	CGCTTGAGCTTAGAACTGAAGAAAGAAAAAGATCTGCCTGTGAGGAGAGG	4	141893675	R			NA	NA	TBC1D9	NM_015130	Body	chr4:141676920-141678170	N_Shelf			NA				NA	141674225	141674348	NC_000004.11
54	cg27608999	0.0682	cg27608999	38665469	AAAAAACTAATATATTCACCTCCCCACTCRCTATTTACAACCTAAAAAAC	NA		II			TGTGGAGGGAGGAAAAGCTGATGTGTTCACCTCCCCACTCGCTGTTTGCAGCCTGGAAGA[CG]ATTGCAGGGGGTGGCAGGGCTGAAAAGACAATGTCCTCATTAAAGGAAATTGAGAAAGAG	37	10	45914276	CGTCTTCCAGGCTGCAAACAGCGAGTGGGGAGGTGAACACATCAGCTTTT	10	45234282	R			NA	NA	ALOX5	NM_000698	Body	chr10:45914374-45914883	N_Shore			NA		10:45914018-45915182	Promoter_Associated	TRUE	45914276	45914399	NC_000010.10
55	cg11584200	0.0676	cg11584200	48694468	CAAAATCCTCCAAAATCCAAACTACTCACCAACAACAATTAAAAATACCA	36630341	CAAAATCCTCCGAAATCCGAACTACTCACCAACAACAATTAAAAATACCG	I	A	Red	GCGGGAGGTCAGCAGGCGAGGAAGGGGTCGCGCCTGGTCCCACTCCGCTCCCTGCGGGCC[CG]GCATCCTCAATTGTTGCTGGTGAGCAGCCCGGATTTCGGAGGATCTTGGTTAAGCAGGTG	37	17	44899957	CAAGATCCTCCGAAATCCGGGCTGCTCACCAGCAACAATTGAGGATGCCG	17	42254956	F			NA	NA				chr17:44895800-44897025	S_Shelf			NA	17:42254255-42255184	17:44899361-44900363	Unclassified	TRUE	44899957	44900080	NC_000017.10
56	cg19243330	0.0661	cg19243330	61749376	RAACTAAAACRACTAAACCAAAACCTATAAACCTTCTCTATCTTACTACC	NA		II			CCGGCCTCAAAGGCTGGGAGGGAATGCAGTGACTCTGCGGGTGAGGGGTGGTATCAAGGC[CG]GCAGCAAGACAGAGAAGGCTCACAGGTCCTGGCCTAGCCGCTCCAGCTCGTTGAGGAGGA	37	12	53552274	AGCTGGAGCGGCTAGGCCAGGACCTGTGAGCCTTCTCTGTCTTGCTGCCG	12	51838541	F			NA	NA	CSAD	NM_015989	3'UTR					NA				NA	53552274	53552397	NC_000012.11
57	cg23397909	0.0646	cg23397909	31766487	TCCTAAAATTTTACRTATATAAAATCACAATACRCACTTTCTATCTAACC	NA		II			GAGGTGGTGTTTCCTGGAGTTTTACGTATGTGGAATCACAGTGCGCACTTTCTGTCTAAC[CG]CTTGAATTCATTCACCACGGAGGCTGGGAGACTCCTCCTGGAGCGTCCGCAGTTCCTTTT	37	7	921092	CCTGGAGTTTTACGTATGTGGAATCACAGTGCGCACTTTCTGTCTAACCG	7	887618	R			NA	NA	C7orf20	NM_015949	Body	chr7:917632-917859	S_Shelf			NA	7:887618-887683			NA	921092	921215	NC_000007.13
58	cg20035127	0.0643	cg20035127	20735394	AACTAAAACTCAATTCCCCATCRTTAACACTTCTACAATTTATTAAAAAC	NA		II			GATACAAAATTGACTAAAACTCAATTCCCCATCGTTGACACTTCTACAGTTTATTAAGAA[CG]TATACATTAACTCCCCAGGGGATTAATCTACAAAGTACGTGAATTCGTTTCAAAGCAGAA	37	8	80819477	CGTTCTTAATAAACTGTAGAAGTGTCAACGATGGGGAATTGAGTTTTAGT	8	80982032	R			NA	NA								TRUE				NA	80819477	80819600	NC_000008.10
59	cg04557423	0.0642	cg04557423	58718437	CRAAAATCATCCTAAATTTTCAAAACTAACACAAATATCAATCTAACTAC	NA		II			GCAGTCGGCTTCGAGAGTCATCCTGAGTTTTCAAGGCTGACACAAATATCAGTCTAACTA[CG]CAGTCCACCTGTGTAAATATTTGGGGAATAGTGGATGGTTAAGGAAGAGACCTAGTATGA	37	8	128494728	GAGAGTCATCCTGAGTTTTCAAGGCTGACACAAATATCAGTCTAACTACG	8	128563910	R			NA	NA	LOC727677	NR_024393	TSS1500					NA				NA	128494728	128494851	NC_000008.10
60	cg13278922	0.0621	cg13278922	38697471	TTTTAAAACACCRTTCAATTCTAATTCTCRTCCACCAAAATCACAAACAC	NA		II			TCAACTACGTTCTAATTATAAAGAAAAATCCCTTCAGGGATGGTATCTGACTCAGTGAAG[CG]TGCCTGTGATTTTGGTGGACGAGAACTAGAACTGAACGGTGCTTCAAAACGTATTTTTCT	37	6	52858837	TTTGAAGCACCGTTCAGTTCTAGTTCTCGTCCACCAAAATCACAGGCACG	6	52966796	F	rs74639653	rs45504201	NA	NA	GSTA4	NM_001512	Body	chr6:52859565-52859767	N_Shore		RDMR	TRUE				NA	52858837	52858960	NC_000006.11
61	cg18162908	0.062	cg18162908	74733406	AAAACRAAAACTACTTTAAACACAAACATAATATTCRACCCAAACCTTTC	NA		II			GAAGCATGCACTGCAAACTCCACAGTCTCAGCGCTTATGACCTGCTTCGGCCCGGGATCA[CG]AAAGGTTTGGGCCGAATATTATGCTTGTGTTCAAAGTAGTTCCCGTCCTGTGAAAACAAA	37	4	186435443	GGACGGGAACTACTTTGAACACAAGCATAATATTCGGCCCAAACCTTTCG	4	186672437	F		rs11944325	NA	NA	PDLIM3;PDLIM3	NM_001114107;NM_014476	Body;Body					NA	4:186672424-186672526			NA	186435443	186435566	NC_000004.11
62	cg19077494	0.0611	cg19077494	59686444	TCAATTTCCCATATTCAAAAATTAAAAACTATTATTTTACTCCTCTATTC	NA		II			CAGATGTTTTATCAGTTTCCCATGTTCAAAAGTTGGAGACTGTTATTTTACTCCTCTATT[CG]GATAAACATTTGATTTATTTGCAAGATATGGCACTTGACCCCAAAAAGTCAATAACAGAC	37	2	158723291	CAGTTTCCCATGTTCAAAAGTTGGAGACTGTTATTTTACTCCTCTATTCG	2	158431537	R			NA	NA	ACVR1;ACVR1	NM_001105;NM_001111067	5'UTR;5'UTR					TRUE				NA	158723291	158723414	NC_000002.11
63	cg17542333	0.0604	cg17542333	26778433	CCAAAACCACAAACCACAATAAAAACCAACTTAAATTTACATCAACACCA	11793413	CCGAAACCACAAACCACAATAAAAACCGACTTAAATTTACATCAACACCG	I	A	Red	GGGTTCCATTTCCCGGAGCCACAAGCCACAGTGAGAGCCGGCTTGAGTTTGCATCAACAC[CG]GAGGTCAAACCAGGCTAGGAGAGGGCATTTGGAATTTCATTTCCTCCGGCTCTCTGGCTT	37	11	10673844	CCGGAGCCACAAGCCACAGTGAGAGCCGGCTTGAGTTTGCATCAACACCG	11	10630420	R			NA	NA	MRVI1;MRVI1;MRVI1;MRVI1;MRVI1	NM_001100163;NM_001098579;NM_001098579;NM_130385;NM_001100167	5'UTR;1stExon;5'UTR;5'UTR;5'UTR					NA				NA	10673844	10673967	NC_000011.9
64	cg14220777	0.059	cg14220777	24647393	TTCTATTAATAAAACTACATCTCTCTAAATAACRAACCTAACAAATAAAC	NA		II			TGAAGAATTGGTTCTATTAATAAGACTACATCTCTCTAGGTAACGAGCCTGGCAGATAGA[CG]GTTTGCTGCCAGAGAGGGAAAGATGACAAGGAAAGAAGCAAAATGATGACAGCAGAGAGG	37	1	20062329	TCTATTAATAAGACTACATCTCTCTAGGTAACGAGCCTGGCAGATAGACG	1	19934916	R			NA	NA	TMCO4	NM_181719	Body					TRUE				TRUE	20062329	20062452	NC_000001.10
65	cg03905369	0.0585	cg03905369	32742387	ATTTCAATCTAACAATCTTTAATCTTTCAATCTAAACTAACAAAATAACC	NA		II			TGCTACTGGCAGGCCTAGTGTTCTGTTAATGGAAGGATGCAGACCGGAGCTGTTCCTATT[CG]GCCATCTTGCCAGCCTAGATTGAAAGATTAAAGATTGCTAGATTGAAATAGGCTTAAAAG	37	2	120824615	CGGCCATCTTGCCAGCCTAGATTGAAAGATTAAAGATTGCTAGATTGAAA	2	120541085	F			NA	NA	EPB41L5	NM_020909	Body					TRUE				NA	120824615	120824738	NC_000002.11
66	cg16392797	0.0573	cg16392797	12646397	CTATCTACCTTCTTCATAACACAAACCAAACTATATCAAAAACATACTAC	NA		II			ATTGACCAGGTCACAGATGCATTTATGCTGTGACAGAGATGTCCCTCCGGGCCAGGGCAG[CG]CAGCATGCTCCTGACACAGCTTGGCCTGTGCCATGAAGAAGGCAGACAGCCACAGGGGGG	37	16	2794914	TGTCTGCCTTCTTCATGGCACAGGCCAAGCTGTGTCAGGAGCATGCTGCG	16	2734915	F			NA	NA	LOC100128788;LOC100128788	NR_027274;NR_027275	TSS200;Body					NA				NA	2794914	2795037	NC_000016.9
67	cg24657085	0.0569	cg24657085	61651459	ACTCTAAACAAAAAAATAAATTCCATAACCTCAACTAATCCCTTTTATTC	NA		II			GACTGTGACCAGCTCTGAGCAGAGAGATGGATTCCATGACCTCAACTGGTCCCTTTTGTT[CG]GAGACTCGTGACTGGACTTCATTCATCCACTCATTCATTCATTCACTCAGCAGACACTTA	37	17	37860344	CTCTGAGCAGAGAGATGGATTCCATGACCTCAACTGGTCCCTTTTGTTCG	17	35113870	R			NA	NA	ERBB2;ERBB2	NM_001005862;NM_004448	5'UTR;Body	chr17:37856448-37856891	S_Shelf			TRUE				NA	37860344	37860467	NC_000017.10
68	cg22885332	0.0567	cg22885332	43679395	CCATCTATATCCATCTAAAAATAACCTTATAAAACAAACATTCTCTTACC	NA		II			GACATTTGGGCCAGTTGTGTTATCTCTACAAACCTCAGTTTCCTAATCTCTGAAATTGGA[CG]GTAAGAGAATGCCTGCCTCACAAGGTCATTTTCAGATGGACACAGATGGTTGCATAGTGC	37	5	139034002	CGGTAAGAGAATGCCTGCCTCACAAGGTCATTTTCAGATGGACACAGATG	5	139014186	F			NA	NA	CXXC5	NM_016463	5'UTR	chr5:139027443-139030219	S_Shelf			TRUE				NA	139034002	139034125	NC_000005.9
69	cg14969789	0.0566	cg14969789	69609344	AAAAATTACAATACACCCTAAAAAACATAAAAACCACCCTAACCCRACAC	NA		II			CCTTGCTAATCTGATCGAAAGTCTCGTCCGATTCGGAGTACAGTTCCTTGATCTCATCCA[CG]TGCCGGGTCAGGGTGGCCCTCATGTCCTCCAGGGTGTACTGCAACTCCTCCTCCCTGCGG	37	10	88703316	CGTGCCGGGTCAGGGTGGCCCTCATGTCCTCCAGGGTGTACTGCAACTCC	10	88693296	F			NA	NA	MMRN2	NM_024756	Body	chr10:88702315-88703322	Island			NA				NA	88703316	88703439	NC_000010.10
70	cg16626875	0.056	cg16626875	18788371	ATCRCCTAACACACTTCTAATTATATAATCTCTAATAAATAATATCTACC	NA		II			CCGTGTGTCACATCGCCTGACACACTTCTGGTTGTGTGGTCTCTGGTGGATGATGTCTAC[CG]TTTTCCCTCTTGGGACCCTAGGGACTGTGGGTGGTGTTCTCAGGGAGCTGGTCAGATGTG	37	2	75093247	CGGTAGACATCATCCACCAGAGACCACACAACCAGAAGTGTGTCAGGCGA	2	74946755	R			NA	NA	HK2	NM_000189	Body					TRUE		2:75093207-75093290	Gene_Associated_Cell_type_specific	NA	75093247	75093370	NC_000002.11
71	cg13689006	0.0555	cg13689006	34799505	AAACAAAAAACCCTTAAACCRTTAACCTATTTACAAAACCRTAAATACCC	NA		II			CTCCTGGCCCGTCAGTGCACGGCCCTCACGGCCGCCGTGTTCTGTTTGACCCAGAAGTTC[CG]GGCATCCACGGCCCTGTAAACAGGTCAACGGCCCAAGGGCCTCCTGCCCTGTCCTGCCTT	37	9	37746746	CGGGCATCCACGGCCCTGTAAACAGGTCAACGGCCCAAGGGCCTCCTGCC	9	37736746	F			NA	NA	FRMPD1	NM_014907	Body					TRUE		9:37746530-37747936	Unclassified	NA	37746746	37746869	NC_000009.11
72	cg27395342	0.0552	cg27395342	32715362	AACACAAAAAAAATCTTTCCAAACCAAAATCTCCCTTTCCCCTCTAAATC	NA		II			GCTCATCCTCAGACACAGGAAAGATCTTTCCAGACCAAGGTCTCCCTTTCCCCTCTGGGT[CG]AAGGCCACCCAGCTGTACTTTGTTCCAGAAGCTTTCCCATCAGTCATTCTCCCTTCTGGC	37	8	13224310	CGACCCAGAGGGGAAAGGGAGACCTTGGTCTGGAAAGATCTTTCCTGTGT	8	13268681	R		rs76417466	NA	NA	DLC1;DLC1	NM_182643;NM_024767	Body;Body					TRUE				TRUE	13224310	13224433	NC_000008.10
73	cg20152871	0.0548	cg20152871	60765451	TAAACCCCTCATTATTATTCCTAACATAAAATAATACTATCAACRTCCTC	NA		II			TGCCACACAGCTTTGAGTTGCTCTGATGAAAGACAAACTGCGGGGATTCTTATGGGCCTC[CG]AGGACGCTGACAGTATTACCTCATGCCAGGAATAACAATGAGGGGCCTAGGCGAGCTCGC	37	8	129121542	AGGCCCCTCATTGTTATTCCTGGCATGAGGTAATACTGTCAGCGTCCTCG	8	129190724	F		rs76071364	NA	NA								TRUE				TRUE	129121542	129121665	NC_000008.10
74	cg26690744	0.0536	cg26690744	65806365	ATAAAACCCRCAAACCCTATAAAAAACAACTTAACAACTACTAACAACAC	NA		II			TCCTGTGGGAAGTGGAACCCGCAGGCCCTGTGGAGAACAGCTTGGCAGCTGCTGACAACA[CG]AAACACACTCTCGGCAAACCACCCAGCAGCCACACCTCGTCATTTACCCACTGGAAATCT	37	4	757456	CGTGTTGTCAGCAGCTGCCAAGCTGTTCTCCACAGGGCCTGCGGGTTCCA	4	747456	R			NA	NA	PCGF3	NM_006315	Body	chr4:752029-753788	S_Shelf			NA	4:747298-747496			NA	757456	757579	NC_000004.11
75	cg22075146	0.0533	cg22075146	61666301	ATCCTCTATCRACAATAAATCCCTTAACRTAACTATATATACTTCCATAC	NA		II			GCCCGGGCCTGGTCCTCTGTCGGCAGTGAGTCCCTTGGCGTGGCTGTATATGCTTCCATA[CG]GCTGTATAGCACATATACACGGACACACACACACACATATATATACACACACTGCTATAT	37	3	50408111	TCCTCTGTCGGCAGTGAGTCCCTTGGCGTGGCTGTATATGCTTCCATACG	3	50383115	R			NA	NA	CACNA2D2;CACNA2D2	NM_001005505;NM_006030	Body;Body					NA	3:50382703-50383116			NA	50408111	50408234	NC_000003.11
76	cg25979244	0.0525	cg25979244	73656491	CAAAAATAAAAATATCATCRCCAAATAATCACCCAAAAAATAACAACCAC	NA		II			TCAAACAGCTGCTGTACTGTTTAAGCTCAGATCCTAAAATGGCACTTTGAACATGAAAGT[CG]TGGCTGCCACTCTCTGGGTGACTATCTGGCGATGACACTTCTACCTTTGTTTTTGGCTTG	37	1	231991715	CGTGGCTGCCACTCTCTGGGTGACTATCTGGCGATGACACTTCTACCTTT	1	230058338	F	rs73093434		NA	NA	DISC1;DISC1;DISC1;DISC1;DISC1;DISC1;TSNAX-DISC1;DISC1;DISC1;DISC1;DISC1	NM_001012959;NM_018662;NM_001012957;NM_001164541;NM_001164540;NM_001164542;NR_028393;NM_001164538;NM_001164537;NM_001164547;NM_001164546	Body;Body;Body;Body;Body;Body;Body;Body;Body;Body;Body					TRUE				NA	231991715	231991838	NC_000001.10
77	cg01570265	0.0524	cg01570265	49713395	CAAATAAACTCTATCTTTTACCATTTCTATATTTTATATACTATATTCCC	NA		II			CCTTAGTTTAGCAGGTAGGCTCTATCTTTTGCCATTTCTGTATTTTATGTGCTGTGTTCC[CG]TTTCACTGGGTATGAACTGTGAAATCGACTGAATCCTGGCCACTTTATGAGTTTGTTTGG	37	14	70180751	CGGGAACACAGCACATAAAATACAGAAATGGCAAAAGATAGAGCCTACCT	14	69250504	R			NA	NA	KIAA0247	NM_014734	3'UTR					TRUE				NA	70180751	70180874	NC_000014.8
78	cg24291461	0.0522	cg24291461	10783493	CTCAAAACRATCAACCCAATAATCATATTTATCCAATTAATCTTCCAACC	NA		II			AGCTTCGAGATCAGCAATGTGAGACTAGCCCGGGTCATGCTGACACAGTTTGCCGAGGGG[CG]GCTGGAAGATCAACTGGACAAATATGATCACTGGGCTGACCGCTTTGAGGACCTGCCCCT	37	10	102749544	TCAAAGCGGTCAGCCCAGTGATCATATTTGTCCAGTTGATCTTCCAGCCG	10	102739534	F	rs11542127		NA	NA	C10orf2;C10orf2;C10orf2;C10orf2	NM_001163813;NM_001163812;NM_001163814;NM_021830	Body;Body;Body;Body	chr10:102748870-102749088	S_Shore			NA				NA	102749544	102749667	NC_000010.10
79	cg02712474	0.0518	cg02712474	56800348	ATTCTTACTACCATACCCAAAAAAATCTTTTTAAAATATAAATCAAATTC	NA		II			CTCCTCAGTCCATTCTTGCTACCATACCCAGAAGGATCTTTTTAAAATGTAAATCAGATT[CG]ACTTCTGTTTAAACACATCATTGTTTGCATTGCTTTCACCTGAGCCACAATGACCTTGAT	37	2	152120787	TTCTTGCTACCATACCCAGAAGGATCTTTTTAAAATGTAAATCAGATTCG	2	151829033	R			NA	NA				chr2:152117883-152118479	S_Shelf			NA				NA	152120787	152120910	NC_000002.11
80	cg24509898	0.0517	cg24509898	23675462	CTCAATATAAAAATTAAAAACAATAAAATAACTTTACCCTACTAACTAAC	NA		II			AAGGTTAATAGAGCTTGAGCCCTGCTTTAATATGTAGTGAAAGATAATTCTGTAGAAAAA[CG]TCAGCCAGTAGGGTAAAGTCATTCTACTGTTCTTAATTTTTATATTGAGGAACAATATTG	37	1	185070553	CGTCAGCCAGTAGGGTAAAGTCATTCTACTGTTCTTAATTTTTATATTGA	1	183337176	F			NA	NA	RNF2	NM_007212	3'UTR					NA				NA	185070553	185070676	NC_000001.10
81	cg06122825	0.0517	cg06122825	66695305	ATCACCTTAACCTCACCTATATCACCTAATTTCCACTCCCAAAAAATAAC	NA		II			GACTCATTCACCAAGTGTCAGGGCTGATTAGGAGTCATTGGAGTTGTGTGGATCCAGATA[CG]TCACTCCTTGGGAGTGGAAATCAGGTGACACAGGTGAGGCCAAGGTGACCCAGCAGCAAT	37	1	203488764	CGTCACTCCTTGGGAGTGGAAATCAGGTGACACAGGTGAGGCCAAGGTGA	1	201755387	F	rs74139918		NA	NA								TRUE				TRUE	203488764	203488887	NC_000001.10
82	cg02213663	0.0515	cg02213663	68641360	AACAAATTTCCACTATTAATTAAACTTAACAAATACCCTTCCCTCTCTCC	NA		II			TCCTCCCCTGTGGCAAGTTTCCACTGTTAATTAAGCTTGGCAGATGCCCTTCCCTCTCTC[CG]CCCACCTACCTCCCTGGCTGGGGGAGTCCACAGGCCAAGCGACACGTTCTGTTCCTCTTC	37	10	79632098	GCAAGTTTCCACTGTTAATTAAGCTTGGCAGATGCCCTTCCCTCTCTCCG	10	79302104	R			NA	NA	DLG5	NM_004747	Body					TRUE				NA	79632098	79632221	NC_000010.10
83	cg01203286	0.0509	cg01203286	14668350	CRTAAAATCTATATTAATCAACAAAATAATATTAACCAATTCCTTACCTC	NA		II			GGCCCTAGATTCGTGAAATCTATATTAATCAGCAGAATAATATTAGCCAATTCCTTACCT[CG]TTTTTCCTTCCCCTCATTTGGACAGCTAGCCTGGTTTGTACTCCTTATCTCAGAGATGAG	37	2	46873926	CGAGGTAAGGAATTGGCTAATATTATTCTGCTGATTAATATAGATTTCAC	2	46727430	R			NA	NA								TRUE		2:46873793-46874003	Unclassified_Cell_type_specific	NA	46873926	46874049	NC_000002.11
84	cg02880679	0.0501	cg02880679	39658476	CTTATTACTTCACTTTCTATTTACTTCTATTAAAAATCTTCTAACTAAAC	NA		II			TTATTTACTCACTTATTGCTTCACTTTCTATTTACTTCTATTAAAAATCTTCTGGCTGGG[CG]CTGTGGCTCACACCTGTATTCCCAGCACTTTGGGAGGCTGAGGTGGGTGGATCATTTGAG	37	17	49295615	CGCCCAGCCAGAAGATTTTTAATAGAAGTAAATAGAAAGTGAAGCAATAA	17	46650614	R			NA	TRUE	MBTD1	NM_017643	Body					NA				NA	49295615	49295738	NC_000017.10
85	cg10187713	0.0497	cg10187713	66713341	ATTCRTAAATACCAATACACCTACRTAAACCCTACATTCCTAAAAATATC	NA		II			TAGAAAGGAAAGTCCAAGTAAAGAGGGATGCCACACCTGGGGAAGGGAGAGAGGATGTGA[CG]ACACCTCCAGGAATGCAGGGCCCACGCAGGTGCACTGGCACCCACGAACTTCCTGATAAA	37	20	49345687	CGACACCTCCAGGAATGCAGGGCCCACGCAGGTGCACTGGCACCCACGAA	20	48779094	F			NA	NA				chr20:49347365-49348659	N_Shore		CDMR	NA				NA	49345687	49345810	NC_000020.10
86	cg18668327	0.0488	cg18668327	14751440	TCRTCTTATCCCATAACTTAAAATACCTTAACTATCCAAAAATACAACCC	NA		II			TATGACCTGTGTCGTCTTGTCCCATGACTTAGAATGCCTTAACTGTCCAGGAATGCAGCC[CG]GTAGGTCTCAGCCTCATTTTACCCAGCTCCTACGCAAGATGGAGTTGCTCTGGTTTACAT	37	2	11262719	CGGGCTGCATTCCTGGACAGTTAAGGCATTCTAAGTCATGGGACAAGACG	2	11180170	R			NA	NA								TRUE				NA	11262719	11262842	NC_000002.11
87	cg23004031	0.0487	cg23004031	11610484	CCAAAACATCATTAATCAAAAAAATACTATACAATACAAAACCAACTCCA	66763471	CCAAAACATCATTAATCAAAAAAATACTATACGATACGAAACCGACTCCG	I	A	Red	TATTCTTTACAACCAAAGCATCATTAATCAGAAAGGTGCTGTGCGGTGCGGGGCCGGCTC[CG]ATGACAGTAATAAAAACCGGCACACCTCCTGTTCCAGGACCCAGACCCTGGAAGTCTGTG	37	10	131323903	CGGAGCCGGCCCCGCACCGCACAGCACCTTTCTGATTAATGATGCTTTGG	10	131213893	R			NA	NA	MGMT	NM_002412	Body					NA	10:131213876-131213990			TRUE	131323903	131324026	NC_000010.10
88	cg21900624	0.0486	cg21900624	34651418	ATTCCCCTCTCAAAAACTCACAAAAACAACCACTTTAAAAAACCTTACCA	72633365	ATTCCCCTCTCGAAAACTCGCAAAAACAACCACTTTAAAAAACCTTACCG	I	A	Red	TGGGGGCGGGGAGACCCGCGCAGGACCCGTGCTATCCTTTGGGATTTTGAGGGGCGGGTC[CG]GCAAGGCCCCCCAAAGTGGCTGCTCCTGCGAGTCTCCGAGAGGGGAACAGGTGGTCGCGG	37	12	113013363	CGGCAAGGCCCCCCAAAGTGGCTGCTCCTGCGAGTCTCCGAGAGGGGAAC	12	111497746	F			NA	NA				chr12:113013099-113013529	Island			TRUE	12:111497414-111497912			NA	113013363	113013486	NC_000012.11
89	cg13477614	0.0486	cg13477614	41785349	AACAAAATCCCCCAAATCCRAAAACAAACTAATTACCCACTAAAAACCCC	NA		II			TAAGGCAGCACAGCAGGGTCCCCCAAGTCCGGAGACAGGCTGGTTGCCCACTGAGGGCCC[CG]TGGGACACCGGGGAGTGTCCTGCCCCCACCTGATGTGGTGTGGGAGAGCTCAAGGTACAG	37	17	79396462	CGGGGCCCTCAGTGGGCAACCAGCCTGTCTCCGGACTTGGGGGACCCTGC	17	77011057	R			NA	NA	BAHCC1	NM_001080519	Body	chr17:79393341-79393742	S_Shelf			TRUE		17:79396214-79396542	Unclassified_Cell_type_specific	NA	79396462	79396585	NC_000017.10
90	cg16261572	0.0484	cg16261572	39796443	CAACACCTATAAAATAAATACACCACCAATAATAAAAATCTCAATAAAAC	NA		II			GCCAGCTCCTACAGCACCTATGGGATGGGTGCACCACCAGTGATAGGGATCTCAGTAGGG[CG]CCAGCTGAGGAGGGAGGAAGATAATAGGATAGATGATGAAAATGAAAGGGCAGACTAGCC	37	5	179108705	CGCCCTACTGAGATCCCTATCACTGGTGGTGCACCCATCCCATAGGTGCT	5	179041311	R			NA	NA	CBY3	NM_001164444	TSS1500	chr5:179105169-179106412	S_Shelf			NA				NA	179108705	179108828	NC_000005.9
91	cg08393516	0.0483	cg08393516	24801510	ACTAAAATCTAAACCCAAAATAATTCTTACCTAAAAAAATCCTCACAAAC	NA		II			CCTCTGCTGCAGCTGAGATCTGGGCCCAGGATGGTTCTTACCTGAGGGAGTCCTCACAGG[CG]CGGAGGGCCCTGGGATGACGAGGGGCTGGCAAGACCACCGAGGACCGCAGGGCCCTCTGG	37	4	987108	CTGAGATCTGGGCCCAGGATGGTTCTTACCTGAGGGAGTCCTCACAGGCG	4	977108	R			NA	NA	SLC26A1;IDUA;SLC26A1;SLC26A1;SLC26A1;SLC26A1;SLC26A1	NM_022042;NM_000203;NM_022042;NM_213613;NM_134425;NM_213613;NM_134425	1stExon;Body;5'UTR;5'UTR;5'UTR;1stExon;1stExon	chr4:984926-985695	S_Shore			NA				TRUE	987108	987231	NC_000004.11
92	cg12301619	0.0477	cg12301619	55715320	CTAAATACACAATAAAAACTCCAACTAATACCCRAATACATAATCTAAAC	NA		II			ACACTAACAGTATCTACTCTGTAACGTTGTAAGGAATAAAATGAACGGATGCACAAGGAG[CG]CTTAGATTATGCACTCGGGTATTAGCTGGAGCTTTCATTGTGTACCCAGCTGCCTGGGAG	37	1	110676840	TGGGTACACAATGAAAGCTCCAGCTAATACCCGAGTGCATAATCTAAGCG	1	110478363	F			NA	NA				chr1:110672810-110673339	S_Shelf			NA				NA	110676840	110676963	NC_000001.10
93	cg00438284	0.0465	cg00438284	53679503	ACCCCAATACTTATCCTAACATCAAAATCAATATAACCTCAAACCAACCA	62603502	ACCCCAATACTTATCCTAACGTCAAAATCAATATAACCTCGAACCAACCG	I	C	Grn	ACGCAAGCCTGAGAGCCGGCCTCCTCGTCCTGCAGCACAAGCCCCAGGGCCACGCAGGGG[CG]GCTGGCCCGAGGTCACACTGACCCTGACGTCAGGACAAGCACTGGGGCCAGGCCTCTCGG	37	6	169625604	GCCCCAGTGCTTGTCCTGACGTCAGGGTCAGTGTGACCTCGGGCCAGCCG	6	169367529	F		rs76881132	NA	NA	THBS2	NM_003247	Body	chr6:169622297-169622520	S_Shelf			NA	6:169367200-169367539			NA	169625604	169625727	NC_000006.11
94	cg20344040	0.0462	cg20344040	16623346	TTCTCTATAACTAAATCCTCCTAAAAATTCTAATTCTCACACTTATCCAC	NA		II			AACTCTTTGGGAATCAGTGGTGGAATCTGAACTGGAATTGACAAATTTCTGTAAGGTAGA[CG]TGGACAAGTGTGAGAATTAGAACCCCCAGGAGGACCCAGTCATAGAGAAGCAGCCGTACA	37	4	189553390	CGTGGACAAGTGTGAGAATTAGAACCCCCAGGAGGACCCAGTCATAGAGA	4	189790384	F	rs77712168		NA	NA				chr4:189552385-189552791	S_Shore			NA				NA	189553390	189553513	NC_000004.11
95	cg15227682	0.046	cg15227682	61788340	ACCCAAATTCTTCAACCTAACTTTTAAAACTCCAAATTACCTTTCCAACC	NA		II			ATGAAAATGAAGCCCAAATTCTTCAACCTGACTTTTGAGGCTCCAAATTGCCTTTCCAAC[CG]TATTGGTCACTACTCCTGTTCATGTACCCTGCTCCCTGAGTAAATAAAGCTCCTGGATGT	37	17	37843264	CGGTTGGAAAGGCAATTTGGAGCCTCAAAAGTCAGGTTGAAGAATTTGGG	17	35096790	R			NA	NA	ERBB2;PGAP3	NM_001005862;NM_033419	TSS1500;Body	chr17:37844112-37844481	N_Shore			NA				NA	37843264	37843387	NC_000017.10
96	cg15754660	0.046	cg15754660	21674480	ACAAACTCTCTAAATCTACAAACTAATTTCATAAAAAAAATTATTCAATC	NA		II			GCTGCACAGCTCCACGATGTAGCTTAGAAAGTAAAATTAGAGTTTGTTGCCACTTAATGT[CG]ACTGAATAATCCCCTTTATGAAATCAGCCTGCAGACCCAGAGAGTCTGTCTTGGCAGGCT	37	7	34699393	CGACTGAATAATCCCCTTTATGAAATCAGCCTGCAGACCCAGAGAGTCTG	7	34665918	F			NA	NA	NPSR1;NPSR1	NM_207173;NM_207172	Body;Body					TRUE				NA	34699393	34699516	NC_000007.13
97	cg04010248	0.0451	cg04010248	56684373	AAAAAACCACCAACATTAATCTCTAACAAAACRTCRTAACCCACTAAAAC	NA		II			CAAGGATGCCGTTGCTGAGGTGGCTGAAGGCAACGGGAAGGAAGGAGGCGGCCAGGGCCT[CG]TCCCAGTGGGTCACGACGCCCTGCCAGAGACCAATGCTGGTGGCCTCCCCTCCCAGGTCA	37	2	242814898	GGAGGCCACCAGCATTGGTCTCTGGCAGGGCGTCGTGACCCACTGGGACG	2	242463571	F			NA	NA	C2orf85	NM_173821	Body	chr2:242815056-242815599	N_Shore			NA	2:242463165-242463590			NA	242814898	242815021	NC_000002.11
98	cg03756485	0.0448	cg03756485	44720455	AAAACCTCCCTAAAACTCATACCTCCTTAAAAAAATATCAAAACTACCTC	NA		II			TACTTGTCCATGAAGCCTCCCTAAAGCTCATGCCTCCTTGAAAAGGTGTCAGAACTGCCT[CG]AGGATGTTTCAACCCACAACATTCTTCTGTCTTCTGACTTTCTAAGCAATTGTTGTGTAC	37	12	102218837	CGAGGCAGTTCTGACACCTTTTCAAGGAGGCATGAGCTTTAGGGAGGCTT	12	100742968	R			NA	NA	GNPTAB	NM_024312	Body					TRUE				NA	102218837	102218960	NC_000012.11
99	cg19864468	0.0446	cg19864468	57765330	CCTCCCCTACAAAATAACCAAATAAAATCCTAAACCCTAAACATAAACCC	NA		II			GCCCCCACGCCCCTCCCCTGCAGAGTGGCCAGATGGAGTCCTGAGCCCTGGACATGGGCC[CG]GCTTTCCTGGATATCAGGACTTCCAATAAATAAAGACTCTGTATACTGGGCTTTGATTCC	37	2	113346566	CGGGCCCATGTCCAGGGCTCAGGACTCCATCTGGCCACTCTGCAGGGGAG	2	113063037	R			NA	NA	CHCHD5	NM_032309	3'UTR					NA				NA	113346566	113346689	NC_000002.11
100	cg13956645	0.044	cg13956645	34774328	AAAACCAAAATCCCAAACACTAACAACACATTCAAAAAACACCAAAAACA	57699319	AAAACCAAAATCCCAAACACTAACAACACATTCGAAAAACGCCGAAAACG	I	C	Grn	GTACCCCATAGAAGGGCCAGAATCCCAAGCACTGACAACACATTCGGGAAACGCCGGGAG[CG]CAGGTTCATTCCTGTGGGAAGTGGAACCCGCAGGCCCTGTGGAGAACAGCTTGGCAGCTG	37	4	757385	CGCTCCCGGCGTTTCCCGAATGTGTTGTCAGTGCTTGGGATTCTGGCCCT	4	747385	R		rs78798558	NA	NA	PCGF3	NM_006315	Body	chr4:752029-753788	S_Shelf			NA	4:747298-747496			NA	757385	757508	NC_000004.11
101	cg18346398	0.044	cg18346398	65710330	AAAACTTCTCTCCTTCCACTCAACATAACTTCTAAACTTACACAAACAAC	NA		II			CACACATGTGTCTAAGAAGGTGTTTGTGTTAAACATACATGACGTAGTCATTTCTGCACT[CG]TTGCCTGTGCAAGTTTAGAAGCTATGTTGAGTGGAAGGAGAGAAGTTCTGCTCATTATTC	37	6	1615992	GAACTTCTCTCCTTCCACTCAACATAGCTTCTAAACTTGCACAGGCAACG	6	1560991	F			NA	NA				chr6:1604606-1615866	S_Shore		RDMR	NA				TRUE	1615992	1616115	NC_000006.11
102	cg21201357	0.0438	cg21201357	54743447	CTATTTAACCCAAAAATTCCRAACATCCACRACCCTATAAACAAATCAAC	NA		II			GCCGCCGTGTTCTGTTTGACCCAGAAGTTCCGGGCATCCACGGCCCTGTAAACAGGTCAA[CG]GCCCAAGGGCCTCCTGCCCTGTCCTGCCTTGGACACTTCCCTGAGAAGCCCCTTCCACTC	37	9	37746776	TGTTTGACCCAGAAGTTCCGGGCATCCACGGCCCTGTAAACAGGTCAACG	9	37736776	R			NA	NA	FRMPD1	NM_014907	3'UTR					TRUE		9:37746530-37747936	Unclassified	NA	37746776	37746899	NC_000009.11
103	cg05575150	0.0436	cg05575150	48660447	CAAAAATTACCAATAAATACATTTCTCCAAAAAAACCAACCTCAATCTCC	NA		II			TTTGATTTTATCAAAGGTTACCAATAAATACATTTCTCCAAAGGAGCCAACCTCAATCTC[CG]CATTTCTTACACACTTTTGCCAAGACTGTCCTGTAAAGGACTGTGTAAAACTAAAGAGAC	37	6	31775893	CGGAGATTGAGGTTGGCTCCTTTGGAGAAATGTATTTATTGGTAACCTTT	6	31883872	R			NA	NA	LSM2	NM_021177	TSS1500	chr6:31774475-31774862	S_Shore			NA				NA	31775893	31776016	NC_000006.11
104	cg27313201	0.0434	cg27313201	15791320	TCTTATCCCCTTATACTAAAAAAAACATTTCTTTACCTTTTCTTATCCTC	NA		II			GGAGAGGAAGGAGTGGAAAATGGGGGGGGGGTGGGCAAGTGAATAAGGGGGAGAAAAATA[CG]AGGACAAGAAAAGGCAAAGAAATGTCCCTTCTAGTATAAGGGGACAAGAAATAGAAAGAT	37	1	154165904	CGAGGACAAGAAAAGGCAAAGAAATGTCCCTTCTAGTATAAGGGGACAAG	1	152432528	F			NA	NA	TPM3	NM_152263	TSS1500					NA				NA	154165904	154166027	NC_000001.10
105	cg21400802	0.0432	cg21400802	52787401	CAAATTATAACCAAAATAAACAACAAAACCCCAACCTCTAAATAAAAAAC	NA		II			GGGAACCACTTCAGGTTGTGGCCAAAGTGAGCAGCAGAGCCCCAGCCTCTGAGTAGGAGG[CG]GTGGTTACACAAACAAAGCACAATCTTTCGATTATCTTTTCTACAGGTGTCACAATCTTG	37	1	153312501	CGCCTCCTACTCAGAGGCTGGGGCTCTGCTGCTCACTTTGGCCACAACCT	1	151579125	R			NA	NA	PGLYRP4	NM_020393	Body					NA		1:153312368-153312553	Unclassified_Cell_type_specific	NA	153312501	153312624	NC_000001.10
106	cg10512020	0.0424	cg10512020	66698313	CRAACTAATATTATTCAAACCATAAACATCAATAAAACACTAAAAAACAC	NA		II			TATTTAGTTCTAGGTTAAAGTATCATATATAAAAAGTGAAGATGCCTAGGGATTTTCTTA[CG]TGTCTTTTAGTGTTTTATTGATGTTTATGGTTTGAATAATATTAGTTCGTGTATTTAACA	37	12	69950496	CGTGTCTTTTAGTGTTTTATTGATGTTTATGGTTTGAATAATATTAGTTC	12	68236763	F	rs513177		NA	NA	FRS2;FRS2	NM_001042555;NM_006654	5'UTR;5'UTR					TRUE				NA	69950496	69950619	NC_000012.11
107	cg10577511	0.0422	cg10577511	65784356	ACCAACAATTTATAACCTATAATTTATATCTATAAAACAATCAACACAAC	NA		II			ACCAGCTTTATGCCAGCAGTTTGTGACCTATAGTTTGTATCTATAAAGCAATCAACACAA[CG]GCTAGTGTTATCTCTATCTTTTAAACCAACATCTTTATCCTTTAAAATAATCGTTCCTTA	37	2	122277240	CCAGCAGTTTGTGACCTATAGTTTGTATCTATAAAGCAATCAACACAACG	2	121993710	R			NA	NA	CLASP1;CLASP1;CLASP1	NM_001142273;NM_015282;NM_001142274	Body;Body;Body					TRUE				NA	122277240	122277363	NC_000002.11
108	cg13975098	0.0418	cg13975098	31721428	TCTCCCCCTTCTACTACCAAAAAAAAATTTCCAAACTCCTAAAACAAACA	32604435	TCTCCCCCTTCTACTACCAAAAAAAAATTTCCAAACTCCTAAAACGAACG	I	C	Grn	ATTTCCAAGCACTCTCCCCCTTCTGCTGCCAAAAGAGGATTTCCAGGCTCCTGAAGCGAA[CG]CGGTGACCAAGAACAGGGTTAGACCCAGCGCGGGGAGTTCTGCTTTTAAAACTGCTGTTG	37	10	121303635	TCTCCCCCTTCTGCTGCCAAAAGAGGATTTCCAGGCTCCTGAAGCGAACG	10	121293625	R			NA	NA	RGS10	NM_001005339	TSS1500	chr10:121301478-121303169	S_Shore			NA	10:121293503-121293658			NA	121303635	121303758	NC_000010.10
109	cg26942801	0.0416	cg26942801	62634485	TTATCAATTTTTAAATTCTCTTTTTCCCTTATATTTCTTTCTTATTTCRC	NA		II			AATATTTAATGAAATAAATACAAATATTTAAAATACAAGGAAACTGAAAGTAATAAGCGA[CG]CGAAACAAGAAAGAAACATAAGGGAAAAAGAGAATTTAAAAACTGACAACCAGCAATGAA	37	5	43039410	CGCGAAACAAGAAAGAAACATAAGGGAAAAAGAGAATTTAAAAACTGACA	5	43075167	F			NA	NA	C5orf39;C5orf39	NM_001014279;NM_001014279	1stExon;3'UTR	chr5:43040345-43040633	N_Shore		DMR	NA				NA	43039410	43039533	NC_000005.9
110	cg11704513	0.0412	cg11704513	58746431	TCTAACCTACAAAAAACCCCCCAACCCTCTAAAACAAAAACCACTAAAAC	NA		II			CCACCCAAGCCCGCGCGGGTCAGGGGCGCGGCTCGGTCTCCTGCCTTCGCCGCTGGGTCA[CG]CCCCAGTGGTCCCTGTCTTAGAGGGTTGGGGGGCTTCTTGTAGGTTAGAGTTGAAGACTC	37	20	30225851	CGCCCCAGTGGTCCCTGTCTTAGAGGGTTGGGGGGCTTCTTGTAGGTTAG	20	29689512	F			NA	NA	COX4I2	NM_032609	5'UTR	chr20:30225572-30225852	Island			NA				NA	30225851	30225974	NC_000020.10
111	cg06115679	0.0408	cg06115679	35750426	TTCTTATTTTCTTATTATTTCTCTATTTACTCCAATACATTATAAACTCC	NA		II			TGGTATAACATTTCTTATTTTCTTGTTATTTCTCTGTTTGCTCCAATGCATTATAGGCTC[CG]TGAGGACGGGGAATAAGATCTTAACATTTCACCTTCATCTCTCATAATGAATGGTCCTCA	37	1	39721316	CGGAGCCTATAATGCATTGGAGCAAACAGAGAAATAACAAGAAAATAAGA	1	39493903	R			NA	NA	MACF1	NM_012090	Body					TRUE				NA	39721316	39721439	NC_000001.10
112	cg15944856	0.0407	cg15944856	67633496	TATAAATCTCTCTCAAATCTACCCATAATCTATACATCTATACTAACATC	NA		II			AAGCCAGTTAGGTGGTTACACAGTAGTCCAGGCAGGAAAAGATGTTAACTTGGATTAGGG[CG]ATGTTAGCACAGATGCACAGATTATGGGTAGATCTGAGAGAGATTTATAAGGGATTGTTA	37	2	197676146	ATAAATCTCTCTCAGATCTACCCATAATCTGTGCATCTGTGCTAACATCG	2	197384391	F			NA	TRUE	C2orf66	NM_213608	TSS1500					NA				NA	197676146	197676269	NC_000002.11
113	cg03772567	0.0401	cg03772567	61621401	TTCTTCACTCTTTACTACATAACTAATATAAACTCTAACCTACCAAATAC	NA		II			CCTGGAGAGATTACAAAGGCCCAACTCTTCCTGTTGTGTAGAGAACAGAACCAATTGGTA[CG]CACTTGGCAGGCCAGAGTTTACATTAGCCATGCAGTAAAGAGTGAAGAATTCTGACAGGG	37	1	55676815	CGCACTTGGCAGGCCAGAGTTTACATTAGCCATGCAGTAAAGAGTGAAGA	1	55449403	F			NA	NA	USP24	NM_015306	Body	chr1:55680465-55681708	N_Shelf			NA		1:55676624-55677098	Promoter_Associated_Cell_type_specific	NA	55676815	55676938	NC_000001.10
114	cg18508425	0.04	cg18508425	37602439	TATTTATTTCCCTACATCCACCTCCAAACCTCAAAATCTACTAATTCCCC	NA		II			GACCCCTGGGCCGAGGGTGGAGGGGGTCTGGGCAGGCAGGAGGGAGGAGACCCCGGCCAT[CG]GGGAATCAGCAGACCCTGAGGTTTGGAGGTGGATGCAGGGAAACAAACACTACCCTAGGC	37	19	19660650	CGGGGAATCAGCAGACCCTGAGGTTTGGAGGTGGATGCAGGGAAACAAAC	19	19521650	F	rs76601154		NA	NA				chr19:19654767-19656818	S_Shelf			NA		19:19660543-19660730	Unclassified_Cell_type_specific	NA	19660650	19660773	NC_000019.9
115	cg10168494	0.0399	cg10168494	36608341	TACAAAATCAATTTCACAAACACCAAATAACCTTATACAAAACACCTCAC	NA		II			GGAACTCAGAATGCAGAGTCAGTTTCACAGACACCAAGTGACCTTGTGCAAGGCACCTCA[CG]TATTGCCTCGCCTTCTTGACACCCCCTAATGAATGGTGACAGCGACACGCCCCAGCCGGC	37	3	187635183	CGTGAGGTGCCTTGCACAAGGTCACTTGGTGTCTGTGAAACTGACTCTGC	3	189117877	R			NA	NA								TRUE				NA	187635183	187635306	NC_000003.11
116	cg00071391	0.0398	cg00071391	70648423	RAACCAAACAAAACTACAAACAAAAATCACRATAACCACAAAAATTTCCC	NA		II			GTGAGCCCAGCGGGCCAAACAAGGCTGCAGGCAGAGGTCACGGTGGCCACAGAGATTTCC[CG]CTGACAAAGCAGCACCGAAGGAATCCTGTAACATTTCAGATGAGATCAGCATCTGAATTA	37	4	126560514	CGGGAAATCTCTGTGGCCACCGTGACCTCTGCCTGCAGCCTTGTTTGGCC	4	126779964	R			NA	NA								TRUE				NA	126560514	126560637	NC_000004.11
117	cg04619882	0.0395	cg04619882	26668420	ACTTAAACTTTAACCTAACACACAAAAAATACACAAACCTTAATTTATAC	NA		II			ACTTTCCTAAACCAGGGCATTTCCCCCTTGACTACATATTGTTGATCCCCACCCTTTCCA[CG]TATAAACCAAGGCCTGTGCACTCCCTGTGTGCCAGGCTAAAGCCCAAGTCCTGACTTCCC	37	1	109741037	CTTGGGCTTTAGCCTGGCACACAGGGAGTGCACAGGCCTTGGTTTATACG	1	109542560	F			NA	NA	KIAA1324	NM_020775	Body					TRUE				TRUE	109741037	109741160	NC_000001.10
118	cg24953703	0.0395	cg24953703	24604487	CAAACACCCTTTTACTAAAATATAAATAAATCTTTACAATCCCTACTTTC	NA		II			TTCCGCCATCCCAGGCACCCTTTTGCTAGGATATGAGTGAATCTTTACAGTCCCTGCTTT[CG]TGGACCAATGGCCAAGCAGCCTTCCCCACTTGGCCCTGGGTTTGGCTGGTACGCCCTGCA	37	15	41236975	AGGCACCCTTTTGCTAGGATATGAGTGAATCTTTACAGTCCCTGCTTTCG	15	39024267	R			NA	NA				chr15:41233833-41234391	S_Shelf			NA				NA	41236975	41237098	NC_000015.9
119	cg02609724	0.0394	cg02609724	71760310	ATAAACAAAATTAAAACAAATCACAACTTAAATAATTAACCTCAAATACC	NA		II			GATATCTTAAAGTAAGCAGGGTTGGGACAGGTCACAGCTTGGATGATTGACCTCAGGTGC[CG]TAGACAGCCCCAGATTCAAGAATTGTATCTGCTTTCTTGGCAGTCGTCACTGAACTAATG	37	5	139506447	CGGCACCTGAGGTCAATCATCCAAGCTGTGACCTGTCCCAACCCTGCTTA	5	139486631	R			NA	NA	C5orf53;C5orf53	NM_001007189;NM_001007189	1stExon;5'UTR					NA				NA	139506447	139506570	NC_000005.9
120	cg10283674	0.0389	cg10283674	55757501	ATAAAACACATAACCATCAAAAAACATAAAACTCTAACACRAACTATAAC	NA		II			CTGTCCGCACGATGGAACACATGGCCATCAAAAGGCATGAGGCTCTGACACGGGCTATGA[CG]TGGGTGGACCCTGAAGACACGATGCGCGTGAAACAAGCTAGTCGCAGAAGGCCTCTAGTG	37	12	124850836	TGGAACACATGGCCATCAAAAGGCATGAGGCTCTGACACGGGCTATGACG	12	123416789	R			NA	NA	NCOR2;NCOR2	NM_006312;NM_001077261	Body;Body					NA	12:123416706-123416834			NA	124850836	124850959	NC_000012.11
121	cg04453352	0.0388	cg04453352	33619444	AATTCAAAAATAAATCACAATCAAAATCCCTAAACCACTTCTCAAAACTC	NA		II			GAGGTTCAACAGCTCTCTGGGGAGGAACTAAGTGCAGGGGAAGTTGTGGTTATTTTTTAC[CG]AGTCCTGAGAAGTGGCCTAGGGATTCTGACTGTGATCCATTCCTGAACTGGCAGGGCTTC	37	12	122519951	GTTCAGGAATGGATCACAGTCAGAATCCCTAGGCCACTTCTCAGGACTCG	12	121004334	F			NA	NA	MLXIP	NM_014938	Body	chr12:122516193-122517207	S_Shelf		RDMR	TRUE				NA	122519951	122520074	NC_000012.11
122	cg08462372	0.0387	cg08462372	53789427	TTATCAATACTTAAAATTCTAACCCTTCTATAAAATACRCRTAATACCAC	NA		II			CTTCCCCAGGGAGGAATCTGAAGAACTGTCTACATGATCAGGGAAACGCAAGGAAAACTG[CG]TGGCACCACGCGTACCCCATAGAAGGGCCAGAATCCCAAGCACTGACAACACATTCGGGA	37	4	757312	TGTCAGTGCTTGGGATTCTGGCCCTTCTATGGGGTACGCGTGGTGCCACG	4	747312	F			NA	NA	PCGF3	NM_006315	Body	chr4:752029-753788	S_Shelf			NA	4:747298-747496			NA	757312	757435	NC_000004.11
123	cg21806580	0.038	cg21806580	25641459	TTCCTAAAAAACCTCACACCCRTATCTTAAATCTAACAACCATACTTATC	NA		II			TAGAGAGCCCTTTCCTGGAAAGCCTCACACCCGTGTCTTAAATCTGGCAGCCATGCTTGT[CG]CTTTTAAGTGGCCCACAGTTGCCCAGTGTTTTCCTCCAGTTGTTAGCGAGAAGATAGAAC	37	5	18746010	TCCTGGAAAGCCTCACACCCGTGTCTTAAATCTGGCAGCCATGCTTGTCG	5	18781767	R			NA	NA							DMR	NA				NA	18746010	18746133	NC_000005.9
124	cg07704235	0.0379	cg07704235	46645496	TAAAAATTACCTTAACCTTATCTACATAATAAATACAACTAAAACRAAAC	NA		II			TGGCCAGACCGTGAAGGTTACCTTGACCTTGTCTGCATGATAAATACAACTGGAGCGGGG[CG]GAAGGCACACCATTCAGAAAAGCAAACTGCTTGCATCTTCTTTATTTTTAATCTCACTCC	37	18	46501202	CGCCCCGCTCCAGTTGTATTTATCATGCAGACAAGGTCAAGGTAACCTTC	18	44755200	R			NA	NA				chr18:46501624-46502976	N_Shore		RDMR	NA				NA	46501202	46501325	NC_000018.9
125	cg10960266	0.0376	cg10960266	25631410	AAAACACATAACRCCTAAAAAACAATAACCRAAAAATAATTCATCCRAAC	NA		II			TCCAGCTCATTTTCCTGGTTCCCGGAGCTTCAAGACAGACATTGTTTTCCAGGCCCCGCT[CG]CCCGGATGAATCACCTCCCGGCCACTGCTTCCCAGGCGTCATGTGCTCCCGGGGACGGCA	37	3	11610142	CGCCCGGATGAATCACCTCCCGGCCACTGCTTCCCAGGCGTCATGTGCTC	3	11585142	F			NA	NA	VGLL4;VGLL4;VGLL4;VGLL4;VGLL4	NM_014667;NM_001128220;NM_001128221;NM_001128219;NM_001128221	Body;Body;1stExon;Body;5'UTR	chr3:11610137-11610370	Island			TRUE	3:11585138-11585370			TRUE	11610142	11610265	NC_000003.11
126	cg08351085	0.0374	cg08351085	19792423	RTATAACACTCCATCACRAAACTCCCTTTAATTATCTACTTAAACTTATC	NA		II			CCTGCATAAACGTGTGACACTCCATCACGAAACTCCCTTTGGTTATCTGCTTAAACTTAT[CG]CAAATGTCTGGAACGCTGGTGGCTTCCAAAATCAACTCCTGGTGCTGCTTAATTAAGGTC	37	13	113980035	TGTGACACTCCATCACGAAACTCCCTTTGGTTATCTGCTTAAACTTATCG	13	113028036	R			NA	NA	GRTP1	NM_024719	Body	chr13:113975893-113976139	S_Shelf			NA	13:113027896-113028345	13:113979941-113980365	Unclassified_Cell_type_specific	NA	113980035	113980158	NC_000013.10
127	cg16811650	0.0373	cg16811650	56669469	CAACTACAATTCATATAAACAAAAAAACATACAACATAACCRAACTCCAC	NA		II			CATTTTTCCAGCAACTGCAGTTCATGTGAGCAGGAAGGCATACAGCATGGCCGAGCTCCA[CG]GTGGGCGGAGGGGAGGACAGAAAAGGGACTGAGAAAAGGATGGAAGGGGCTGGGTGTGGA	37	6	22364357	AACTGCAGTTCATGTGAGCAGGAAGGCATACAGCATGGCCGAGCTCCACG	6	22472336	R			NA	NA								TRUE				NA	22364357	22364480	NC_000006.11
128	cg20669414	0.037	cg20669414	74801304	CATTATACTAAACACCAAAAAAACAACAATAACCATATCAAATAAAACCC	NA		II			TGCATGCCAGGCATTGTGCTGGGCACCAGGGAGACAGCAGTGACCATGTCAGATAAAGCC[CG]TGAGGCCATGGAGTTTACAGTCTAGTGAGAGAAGGGTAAACAGTGAAATAAAACAATAAA	37	17	37808629	CGGGCTTTATCTGACATGGTCACTGCTGTCTCCCTGGTGCCCAGCACAAT	17	35062155	R			NA	NA	STARD3;STARD3;STARD3	NM_006804;NM_001165937;NM_001165938	5'UTR;5'UTR;5'UTR					TRUE				NA	37808629	37808752	NC_000017.10
129	cg11598821	0.0367	cg11598821	28663434	ACCCCAACACATATAACCCAACATAACTAACCCCTAAAATTACATAAACA	25616350	ACCCCAACACATATAACCCGACGTAACTAACCCCTAAAATTACATAAACG	I	A	Red	CTGGCACACACAGCCCCAGCACATGTGGCCCGACGTGGCTGGCCCCTGGGGTTGCATGGG[CG]GGTGCCCTCACTGACCTGCACGGGGTAGGGAGACCCCAGGGCATTGCGTGGTTCTCTGAG	37	7	1034817	CGCCCATGCAACCCCAGGGGCCAGCCACGTCGGGCCACATGTGCTGGGGC	7	1001343	R			NA	NA								NA	7:1001173-1001449			NA	1034817	1034940	NC_000007.13
130	cg03387103	0.0365	cg03387103	41712497	CTAAAATAAAAAACCCTACTACAAAATCCTAACATAAAAACCCTATTACC	NA		II			AGGGAGCAACAGGTGAAGAGAGACACGGAGAAGTAATGACAGCTACTGCTAGGCAGATGC[CG]GCAACAGGGCTCCCATGCCAGGACTCTGCAGTAGGGCCCCCCATCTCAGAGTTCACTCCA	37	4	1827968	CGGCAACAGGGCTCCCATGCCAGGACTCTGCAGTAGGGCCCCCCATCTCA	4	1797766	F			NA	NA	LETM1	NM_012318	Body	chr4:1828588-1828802	N_Shore			NA				NA	1827968	1828091	NC_000004.11
131	cg15996882	0.0365	cg15996882	29680368	RAAACTTTAAAAACCRAAAACAATACAAAAAACTCTAACCTCCACAATTC	NA		II			TTAGGGTCAAGATCGCGCCCCTCGGGCCTTCCACCGCGAAGGCACACAGCAGCCGCAGGT[CG]AACTGTGGAGGCCAGAGTCTCTTGCACTGCCTTCGGCCTTCAAAGCTTCGACGCAGGACA	37	17	17715815	AAGCTTTGAAGGCCGAAGGCAGTGCAAGAGACTCTGGCCTCCACAGTTCG	17	17656540	F			NA	NA	SREBF1;SREBF1	NM_001005291;NM_004176	3'UTR;3'UTR	chr17:17715696-17716219	Island			TRUE	17:17656472-17656944	17:17715387-17716036	Unclassified	NA	17715815	17715938	NC_000017.10
132	cg03240473	0.0364	cg03240473	59762505	TCRCCCRTAAAAAAATCAAATTATCRTAACCTTATCTTTACCCTTAAACC	NA		II			TGAGGCGCTGTTCGCCCGTGGAGGGGTCAGGTTGTCGTGACCTTATCTTTACCCTTAGGC[CG]TCCATCCCGGGGCCTGGGGTTTCCTGCGCCAGTCACGGTGGGCTGTGTAGGTGGCCATGT	37	21	43526662	CGGCCTAAGGGTAAAGATAAGGTCACGACAACCTGACCCCTCCACGGGCG	21	42399731	R			NA	NA	UMODL1;UMODL1;C21orf128	NM_173568;NM_001004416;NR_027243	Body;Body;Body	chr21:43526570-43526817	Island			NA	21:42399640-42399859			NA	43526662	43526785	NC_000021.8
133	cg11728747	0.0355	cg11728747	26802426	TAACAAAACCCAACTACTTCAACTAAAAATAAATTTAACAACAATAATCC	NA		II			AGTCATATGTGTGACAAAACCCAGCTGCTTCAACTGGAAATGAGTTTGGCAGCAATGGTC[CG]GAACACCAATAAATTGAATACCCAAGAGCTAAAGGTCATCCTGCCCCCAGAACCAGTGCT	37	7	29037910	CGGACCATTGCTGCCAAACTCATTTCCAGTTGAAGCAGCTGGGTTTTGTC	7	29004435	R			NA	NA	CPVL;CPVL	NM_031311;NM_019029	Body;Body					TRUE				NA	29037910	29038033	NC_000007.13
134	cg22753611	0.0353	cg22753611	32608435	ATATTTTATTATATATTAACCAACATCTACATCCAACACRAACAATAACC	NA		II			CTATGAGCCTTCCAATGGCAAGAGAATTACCTTGGTAATTACATGGTGGCTAGCATGTGA[CG]GCTACTGCCCGTGCTGGATGTAGATGCTGGTTAACACACAATAAAACACCAAGGAAGGAA	37	6	17472892	CGGCTACTGCCCGTGCTGGATGTAGATGCTGGTTAACACACAATAAAACA	6	17580871	F			NA	NA	CAP2	NM_006366	Body					TRUE				NA	17472892	17473015	NC_000006.11
135	cg08738280	0.0352	cg08738280	50750430	ATACCTCAACATAACACATTAAAACCCTTCTCACAATATCCAACACAAAC	NA		II			GACGACTAGTAAAGTTTGCAAACATAAATGCTGAGCTTGTTTTTAACCTAAAATGGTGAA[CG]TCTGTGTTGGATACTGTGAGAAGGGCTTTAATGTGTTATGCTGAGGCATCTGTTGGATCT	37	1	168197198	CGTCTGTGTTGGATACTGTGAGAAGGGCTTTAATGTGTTATGCTGAGGCA	1	166463822	F			NA	NA	SFT2D2	NM_199344	Body	chr1:168194945-168195839	S_Shore		RDMR	NA				NA	168197198	168197321	NC_000001.10
136	cg13985135	0.0351	cg13985135	50717489	CAAATATTTTCTCAAAAAATACTAAACCAATACAAAATAAAATCTAAACC	NA		II			TAAGTAAATAGCAAATATTTTCTCAAAAAATACTAAACCAATGCAAGGTAGAATCTAAAC[CG]GCAAATTTCTTTAAAATACTGAACACGGCAAATGTACAATCTCTAATTTACGCCTAACTT	37	1	155641827	AAATATTTTCTCAAAAAATACTAAACCAATGCAAGGTAGAATCTAAACCG	1	153908451	R			NA	NA	YY1AP1;YY1AP1	NM_139118;NM_139119	Body;Body					NA				NA	155641827	155641950	NC_000001.10
137	cg10986043	0.0349	cg10986043	49764491	AAAACCRAAAACAATACTCAATAATCAATAATCTACAATTCTACACCCAC	NA		II			AAAAGATATGAAGAACCGGGGACAGTGCTCAGTAATCAATAGTCTGCAGTTCTGCACCCA[CG]TGCTCCTGGGTACTCTGCCGTCCCCACAGGGTCCTCAGCTCAGCCCCTGTCACTGCCTCT	37	17	37820495	CGTGGGTGCAGAACTGCAGACTATTGATTACTGAGCACTGTCCCCGGTTC	17	35074021	R			NA	TRUE	TCAP	NM_003673	TSS1500	chr17:37823693-37824989	N_Shelf			TRUE				NA	37820495	37820618	NC_000017.10
138	cg21424090	0.0344	cg21424090	41649507	AACCTAACTCACCTACCTATCCAAATCRACCAAAATCCAACCTTTAAAAC	NA		II			TTGCTGGGCACAGCCTGGCTCACCTGCCTGTCCAAGTCGGCCAAAGTCCAGCCTTTGAGG[CG]TGGCCACCTGAGGGGACGTGTGCTTGGTCTGTGTGTGGCCCGCTTGCCCCTCCTGCTCTC	37	11	118550443	CGCCTCAAAGGCTGGACTTTGGCCGACTTGGACAGGCAGGTGAGCCAGGC	11	118055653	R			NA	NA	TREH	NM_007180	TSS200					NA				NA	118550443	118550566	NC_000011.9
139	cg26703758	0.0341	cg26703758	61690473	ACAACCTCTAAAAACAACATAACTACCTCCTACTATTAACACAAAACACA	35618473	ACGACCTCTAAAAACAACATAACTACCTCCTACTATTAACACAAAACGCG	I	A	Red	ACTGCAAACAAGGCGGCCTCTAGGGGCAGCATGGCTGCCTCCTGCTGTTGACACAGGGCG[CG]ACCTTGGCCCTCCTCCAAATGATCTATGAGGGCAGGTCAGAGAACAAAGGTGTCACGCCT	37	11	17791761	CGCGCCCTGTGTCAACAGCAGGAGGCAGCCATGCTGCCCCTAGAGGCCGC	11	17748337	R			NA	NA	KCNC1;KCNC1	NM_004976;NM_001112741	Body;Body	chr11:17793276-17793959	N_Shore			NA				TRUE	17791761	17791884	NC_000011.9
140	cg26607528	0.0338	cg26607528	13770364	AAATTAAACACCATTTCACATTTAACAATACTTCCTCTCCCCCACATAAC	NA		II			TGGTCTCAGGGAGCTCCTGGAGAAGATTTGTAAATCAACAAAGGCACTAAGGGAATAGAA[CG]CTATGTGGGGGAGAGGAAGCATTGTCAAATGTGAAATGGTGTTTAACTTTCTTTGGGTTA	37	2	69668304	CGCTATGTGGGGGAGAGGAAGCATTGTCAAATGTGAAATGGTGTTTAACT	2	69521808	F			NA	NA				chr2:69664291-69664816	S_Shelf			NA				NA	69668304	69668427	NC_000002.11
141	cg19816354	0.0336	cg19816354	66724472	TATTATAACAAAACACAAAAACTCCTACCAAAAACCAAAACCATACCCTC	NA		II			CTGAGGCTGGGTAATTTATAAAGAAAAGAGGCTTGTTGAGCTTCCACAGGCTGAGAAGTT[CG]AGGGTATGGTCCTGGCTTTTGGCAGGAGCTTTTGTGTCTTGTCATAACATGGCAGGGAAG	37	15	27519506	CGAGGGTATGGTCCTGGCTTTTGGCAGGAGCTTTTGTGTCTTGTCATAAC	15	25102252	F			NA	NA	GABRG3	NM_033223	Body					TRUE				NA	27519506	27519629	NC_000015.9
142	cg01487494	0.0335	cg01487494	70608426	TAACCAAAATAATTTAATCRTTAACTAATTTAAAATCTTTAAATACCATC	NA		II			TAGAAGGAACAGTTAGAGCCCAACTTCTCCGCTATACAGAAGACAGTGAAGGGAGGATGA[CG]ATGGCATTTAAAGACCTCAAATTAGTCAACGACCAAATCATCCTGGTCACCCCGGTAACT	37	17	68128923	GACCAGGATGATTTGGTCGTTGACTAATTTGAGGTCTTTAAATGCCATCG	17	65640518	F			NA	NA	KCNJ16;KCNJ16;KCNJ16	NM_170742;NM_170741;NM_018658	Body;Body;Body					NA	17:65640370-65640519			NA	68128923	68129046	NC_000017.10
143	cg09795127	0.0334	cg09795127	23641454	CATTTTCTAAACACACTACCTTTTATAAATCAAATTAAACTTCATTATAC	NA		II			TTTATCATGTTCATTTTCTAGGCACACTGCCTTTTATGAATCAAATTAAACTTCATTATG[CG]TCTAGTCTGTGCTCACATTCCAAATTTGTGTTGTCTCAACGAAGAAGACCTGGCTTTATT	37	1	238417847	CGCATAATGAAGTTTAATTTGATTCATAAAAGGCAGTGTGCCTAGAAAAT	1	236484470	R			NA	NA								TRUE				NA	238417847	238417970	NC_000001.10
144	cg00928751	0.0333	cg00928751	67792446	CTTACAATCTTTCTTTAAAACCATTATACTTACCTCAATCCCTTATAACC	NA		II			TGGTCAGAGGCCCAAAACAGTTATACAGATGACGGTACTGGTCAAGATGGGTCAAGCAAG[CG]GCCACAAGGGACTGAGGCAAGCACAATGGTTTCAAAGAAAGACTGTAAGCTCCATGATTA	37	17	68172571	CGGCCACAAGGGACTGAGGCAAGCACAATGGTTTCAAAGAAAGACTGTAA	17	65684166	F	rs73998781		NA	NA	KCNJ2	NM_000891	3'UTR					NA				NA	68172571	68172694	NC_000017.10
145	cg11871050	0.0331	cg11871050	71637444	AATTACTTTCTCACCTTTAATCCATAACTTCCTCRCRTCTTATCTAAACC	NA		II			TGGGTAGGGGCAGGGTGAGGCTGGGGATGCCAAAGAAAGCATAAGAGGAGCCTATGGCAA[CG]GTTCAGACAAGACGCGAGGAAGTCATGGACTAAAGGTGAGAAAGTAACTTTTATCTGAGG	37	15	52477794	CGGTTCAGACAAGACGCGAGGAAGTCATGGACTAAAGGTGAGAAAGTAAC	15	50265086	F	rs7164508		NA	NA	GNB5	NM_016194	5'UTR					NA				NA	52477794	52477917	NC_000015.9
146	cg16171771	0.0331	cg16171771	26668379	TCCTTTTACTTTTCTTTAAAAATATTCCCATTATTTCCCAATAATAATTC	NA		II			TCATTATTGTTATTGTGTTAGAAACAACAGGAGGGAGGGAGAGGAAACCCAGAGTTGACT[CG]AATTATTATTGGGAAATAATGGGAACATCTTCAAAGAAAAGTAAAAGGAAAAGAAAATAA	37	3	34187750	CCTTTTACTTTTCTTTGAAGATGTTCCCATTATTTCCCAATAATAATTCG	3	34162754	F			NA	NA								TRUE				NA	34187750	34187873	NC_000003.11
147	cg26093148	0.033	cg26093148	69733329	AATTCAACATCTTACTATTCACAATATCTAACACCCTATCTTACTCATAC	NA		II			GGACACCGTTTAATTCAGCATCTTACTGTTCACAGTGTCTAGCACCCTGTCTTGCTCATG[CG]TAGCAGGAGCTTAACAAACACTCCATGCAAACAACCTCTGACAACAGTGGATTCCTGATT	37	1	151690075	CGCATGAGCAAGACAGGGTGCTAGACACTGTGAACAGTAAGATGCTGAAT	1	149956699	R			NA	TRUE	TNRC4	NM_007185	TSS1500	chr1:151693991-151694282	N_Shelf			NA				NA	151690075	151690198	NC_000001.10
148	cg05261028	0.0328	cg05261028	62732348	AACCTTAAAAACTCAAAATAACTCTCRAAACCRACTACTCATAAAATATC	NA		II			TTATTGCTAACTTGCACACAGTCAAGCTCCCTTAGTCTCCAAAAGAGGAGATCCAAGCAA[CG]ATACTTCATGAGCAGTCGGCTTCGAGAGTCATCCTGAGTTTTCAAGGCTGACACAAATAT	37	8	128494655	GCCTTGAAAACTCAGGATGACTCTCGAAGCCGACTGCTCATGAAGTATCG	8	128563837	F	rs11775749		NA	NA	LOC727677	NR_024393	TSS1500					NA				NA	128494655	128494778	NC_000008.10
149	cg01578632	0.0326	cg01578632	55802311	CAACCCAACAACCTAAAATCCRCATTTAAAACTTAATCCCCTCTTATAAC	NA		II			CTAGACGGGGCCAGCCCAGCAGCCTGAAGTCCGCATTTAGAACTTGATCCCCTCTTATAA[CG]ATTAAATTTTAGTAAGTAAAATAAAAATGCTTCAGAAAGAAAAAAAAGAAAGGAAGAAAG	37	16	69958298	CGTTATAAGAGGGGATCAAGTTCTAAATGCGGACTTCAGGCTGCTGGGCT	16	68515799	R			NA	NA	WWP2;WWP2	NM_199424;NM_007014	TSS1500;Body					TRUE				NA	69958298	69958421	NC_000016.9
150	cg25162826	0.0324	cg25162826	64670409	CTACCTTTCTACTCAAAATCATTTTCAAATATATCATCACTAAATAACCC	NA		II			ACCTAAACCATCTACCTTTCTACTCAAGATCATTTTCAAATATGTCATCACTAAATGACC[CG]TCAACACTAAATGATCCATCATCAGCAAATATTATCTTGATATCATAGATTACCAAGTAT	37	15	49093719	CGGGTCATTTAGTGATGACATATTTGAAAATGATCTTGAGTAGAAAGGTA	15	46881011	R			NA	NA	CEP152	NM_014985	Body					NA		15:49093524-49094452	Promoter_Associated_Cell_type_specific	NA	49093719	49093842	NC_000015.9
151	cg09077126	0.0323	cg09077126	19762469	CTACCTTTATTCTTTAACTACTCAACCAATTCAAATCTAAACTATTCTTC	NA		II			CGAGGGGACGGTGGGTGGGATGCGGGCACCTGACCTTCATCATCGCATCTAGGGCGGCGT[CG]AAGAACAGCTCAGACCTGAATTGGCTGAGTAGTCAAAGAACAAAGGCAGCTACAGGATTT	37	10	72015695	TGCCTTTGTTCTTTGACTACTCAGCCAATTCAGGTCTGAGCTGTTCTTCG	10	71685701	F			NA	NA	NPFFR1	NM_022146	Body	chr10:72014777-72015696	Island			NA	10:71684798-71685702	10:72014843-72015807	Unclassified_Cell_type_specific	NA	72015695	72015818	NC_000010.10
152	cg23526329	0.0322	cg23526329	14705479	ATATTTATTCCACTTCCAAATAAACTTTTACTCACCATCAACCACTACCA	68706406	GTATTTATTCCACTTCCAAATAAACTTTTACTCGCCGTCAACCACTACCG	I	A	Red	CTCTTCTGGTCCGTGTTTGTTCCACTTCCAGGTGAGCTTTTGCTCGCCGTCAACCACTGC[CG]ATCGCTGCCGTAGCAGACCTGCCACTGACTTCCACCCTTCCAGATCCGGCAGGGTGTCTG	37	3	105685022	CGGCAGTGGTTGACGGCGAGCAAAAGCTCACCTGGAAGTGGAACAAACAC	3	107167712	R	rs2054461		NA	NA								NA	3:107167696-107167980			NA	105685022	105685145	NC_000003.11
153	cg17752089	0.0322	cg17752089	50728376	AAACACAAAAAACTAAACAAAACCTTTAACCACTATCAAAATCCAACRAC	NA		II			TGGAGGGAGACAGGCACAGAGAACTGAGCAGAGCCTTTGACCACTGTCAAAGTCCAGCGG[CG]AATGACAGACCTGCCTCTCGTAGAGCTGTGGGCGGGAGGCAGCAGGGACATGGGGCAGCG	37	19	15590308	CGCCGCTGGACTTTGACAGTGGTCAAAGGCTCTGCTCAGTTCTCTGTGCC	19	15451308	R			NA	NA	PGLYRP2;PGLYRP2	NM_052890;NM_052890	5'UTR;1stExon			low-CpG:15451240-15451316		NA				NA	15590308	15590431	NC_000019.9
154	cg05957749	0.0319	cg05957749	16623439	TACCCCAAACCACCAATTACATCTACCCTCCAAAAAAACCTAAAAATTCC	NA		II			CTGCTAGCCTGTGAGGAAAAAGCTGTTTGTCTTAGAGCTTCTCCCAGAATGGTTTCAAAA[CG]GAACTTCCAGGCCTTTCTGGAGGGCAGATGCAATTGGTGGTTTGGGGTATGAACAGCTAA	37	1	39875787	CGGAACTTCCAGGCCTTTCTGGAGGGCAGATGCAATTGGTGGTTTGGGGT	1	39648374	F	rs78977029		NA	NA	KIAA0754;KIAA0754;MACF1;MACF1	NM_015038;NM_015038;NM_012090;NM_033044	5'UTR;1stExon;Body;Body	chr1:39874018-39875239	S_Shore		RDMR	NA				NA	39875787	39875910	NC_000001.10
155	cg18984165	0.0317	cg18984165	35791376	ATATAAACATTCRCTAACRATAAATACTAATTATCTTCTACCTAACTTTC	NA		II			CTTCACCACGTGTGTGGACATTCGCTGGCGGTGGATGCTGGTTATCTTCTGCCTGGCTTT[CG]TCCTGTCATGGCTGTTTTTTGGCTGTGTGTTTTGGTTGATAGCTCTGCTCCATGGGGACC	37	17	68171456	TGTGGACATTCGCTGGCGGTGGATGCTGGTTATCTTCTGCCTGGCTTTCG	17	65683051	R			NA	NA	KCNJ2	NM_000891	Body					NA	17:65682826-65683458			NA	68171456	68171579	NC_000017.10
156	cg03130962	0.0315	cg03130962	63669483	AACATAAAATTCTTATCCCTCTCTAACTCCTACAAACACCAAACCAATCA	58795321	AACATAAAATTCTTATCCCTCTCTAACTCCTACAAACGCCGAACCAATCG	I	C	Grn	CTGTCTCCTACCAGCATGAGGTTCTTATCCCTCTCTAGCTCCTGCAAGCGCCGGGCCAGT[CG]CTGCCCCTCCTCCTTCCGGGCCTCCTCCTGCAGACGCCTGAGTTCCTGGCTCCGCTCCTT	37	6	31111088	AGCATGAGGTTCTTATCCCTCTCTAGCTCCTGCAAGCGCCGGGCCAGTCG	6	31219067	R			NA	NA	CCHCR1;CCHCR1;CCHCR1	NM_001105563;NM_019052;NM_001105564	Body;Body;Body					TRUE				TRUE	31111088	31111211	NC_000006.11
157	cg18269141	0.0313	cg18269141	73778402	TAAACCTCRAAAATATTTAAAACTACRAAAAATTAATTTATACCRACCCC	NA		II			CGGGGCACTCCTGGGCCTCGAAGGTGTTTGGGGCTGCGGGGGATTGATTTGTGCCGACCC[CG]CAGTGTAGGAGACGCCTGGGCGGCCTTGCGGGTTGCTTCGATGGTTCTCGGGGCTGAGAT	37	1	2063966	CGGGGTCGGCACAAATCAATCCCCCGCAGCCCCAAACACCTTCGAGGCCC	1	2053826	R			NA	NA	PRKCZ;PRKCZ;PRKCZ	NM_001033582;NM_002744;NM_001033581	5'UTR;Body;5'UTR	chr1:2063782-2064052	Island			NA	1:2053643-2054021	1:2063770-2065445	Promoter_Associated	NA	2063966	2064089	NC_000001.10
158	cg04216235	0.0313	cg04216235	22740384	AACCAAATCTTTTCCAAATATCAAACTCTTAAAAACCTTAACACAAAACC	NA		II			TGGCTCCTGCAGGCCAGATCTTTTCCAAATGTCAAACTCTTAGGAACCTTGGCACAGAGC[CG]AGTGGGCTCTGGCCCCAAATCTCTTTCCTCCCTTGTCTTTGTCAGGCTCTGCTTTCCTTT	37	5	172738061	CGGCTCTGTGCCAAGGTTCCTAAGAGTTTGACATTTGGAAAAGATCTGGC	5	172670667	R			NA	NA								TRUE				NA	172738061	172738184	NC_000005.9
159	cg10330955	0.0312	cg10330955	17654439	CCCTAACTTCTACCTCTAAAATTATCTTTATTAATCTTTATTTAATAAAC	NA		II			GGTTTGTCTGTCCCTGACTTCTGCCTCTGAGATTGTCTTTGTTGGTCTTTGTTTAATAAA[CG]CCCCGACCTTCCTCATGATTGCTCACAGGAGTCCCTGCGTTTGTCTTCATCCCTTCTCAA	37	15	85150097	CCTGACTTCTGCCTCTGAGATTGTCTTTGTTGGTCTTTGTTTAATAAACG	15	82951101	R			NA	NA	ZSCAN2;ZSCAN2;ZSCAN2	NM_181877;NM_001007072;NM_017894	Body;Body;3'UTR					TRUE				NA	85150097	85150220	NC_000015.9
160	cg11548446	0.0311	cg11548446	41696300	CTCAAACTAACRAAAACAACTTCAAAACACAACATTTCAATATTACATCC	NA		II			CATTGTAAACCTCTCTCTGATCCTGAAGTCCGGGATGATAAAGAGCCTGAGTCACAATCC[CG]GATGCAACACTGAAATGCTGTGCCCTGAAGCTGCCTTCGCCAGCCTGAGCCCAGTGTCCC	37	2	28867073	TCAGGCTGGCGAAGGCAGCTTCAGGGCACAGCATTTCAGTGTTGCATCCG	2	28720577	F			NA	NA								TRUE				TRUE	28867073	28867196	NC_000002.11
161	cg18975416	0.0311	cg18975416	67786494	ACAAAAAAAACCCCATCAAACCAAATTCTCAAACTACAAAACCTCCAACA	56762313	ACAAAAAAAACCCCATCGAACCAAATTCTCAAACTACAAAACCTCCAACG	I	A	Red	GCGTCTGCTCGCTCTGGTGACTCATCCAGAGTGAGAAAAGCCTTTTTGTTGTTTGATGCT[CG]CTGGAGGCTCTGTAGCCTGAGAACCTGGCCCGATGGGGCCTTCCCTGCTGAGACTCCTGG	37	1	25349562	CGCTGGAGGCTCTGTAGCCTGAGAACCTGGCCCGATGGGGCCTTCCCTGC	1	25222149	F			NA	NA							DMR	NA		1:25348676-25349815	Promoter_Associated	TRUE	25349562	25349685	NC_000001.10
162	cg14094320	0.0311	cg14094320	25643500	AATACCTATAACTAAATAAAACCATCAAACCAAAAACAAAACRACAAACC	NA		II			CATTGCTGGAGAATGCCTGTGGCTAAATGAGACCATCAAACCAAGAGCAGAGCGGCAAAC[CG]CATGCACAAATATGAAGTAATATCTTTCTACTCTGAGGGAAGCTGACACTCAATTTCAGA	37	1	209578715	ATGCCTGTGGCTAAATGAGACCATCAAACCAAGAGCAGAGCGGCAAACCG	1	207645338	R		rs74155482	NA	NA								TRUE				NA	209578715	209578838	NC_000001.10
163	cg11693986	0.0311	cg11693986	73600400	CCCTCCACTAATCCCTACATTCCTAATCCTAAATACTTTACAAAAAATAC	NA		II			AAAAAAAGTTAAGAAGTGGCTTTAGCCAGCATGTCTCTGTGGCTGCCACTCCCTCCTCCC[CG]CATTTCTTGCAAAGTACCTAGGACCAGGAATGTAGGGATCAGTGGAGGGAGGTGGGTGGG	37	7	100805303	CCTCCACTGATCCCTACATTCCTGGTCCTAGGTACTTTGCAAGAAATGCG	7	100592023	F			NA	NA				chr7:100806279-100809064	N_Shore			TRUE				NA	100805303	100805426	NC_000007.13
164	cg07803218	0.031	cg07803218	50701395	ACATCTAAATTTTATAAATAATCTACCACCAACCTAAAATAAAAACTCCC	NA		II			GCTGGGAGTCGGGTTCTGTGCCACTCAATGCCAGCAAAGCACAAGCCGTCCCTGCGCCTT[CG]GGAGCTTTCATTCTAGGCTGGTGGCAGATTACTCACAAAACTCAGATGCACACAAAAATG	37	20	49346624	CGGGAGCTTTCATTCTAGGCTGGTGGCAGATTACTCACAAAACTCAGATG	20	48780031	F			NA	NA	PARD6B	NM_032521	TSS1500	chr20:49347365-49348659	N_Shore		CDMR	NA				NA	49346624	49346747	NC_000020.10
165	cg26272088	0.0307	cg26272088	74601473	AACTCTATCAATAATACAAATCCTATAAACTAATCAATAAAAACCATCTC	NA		II			GAAGTGAGAGCACGGGAGGAGCATGGGCGGTTCGTTTTGTTAGAAAGAAACCCGGATTCA[CG]AGATGGTTTTTATTGATTAGTTTACAGGATTTGCACTATTGATAGAGTTTTTGCCTTGGC	37	15	99443339	CGAGATGGTTTTTATTGATTAGTTTACAGGATTTGCACTATTGATAGAGT	15	97260862	F			NA	NA	IGF1R	NM_000875	Body					TRUE				NA	99443339	99443462	NC_000015.9
166	cg19622623	0.0307	cg19622623	50637332	CACAATTTAATCTAAAAACCAACTAAAATTTAATATTTAACTCCCAAAAC	NA		II			GGCTGATGCATCACAGTTTGGTCTAGGAACCAGCTGGAGTTTAGTGTTTGACTCCCAAGG[CG]TTTATGTTGACCCCTACCCCATCTTTGACATTCACTGGGCCTTTAGAGCCCTGGGAATTT	37	12	86230825	CGCCTTGGGAGTCAAACACTAAACTCCAGCTGGTTCCTAGACCAAACTGT	12	84754956	R			NA	NA	RASSF9	NM_005447	TSS1500					NA				NA	86230825	86230948	NC_000012.11
167	cg26826183	0.0307	cg26826183	38808475	TTTTATACATTTACTTATTTATTACTCAACTCCTTACTCTAAACACAACC	NA		II			TTCCGGTATAATTTTGTGCATTTACTTGTTTATTGCTCAGCTCCTTGCTCTAAGCACAAC[CG]TCCTCAGTCGAAGTGATTCATGATGACTCCCCAGGGGAAAAAACTGGTCCTCAGGGAGGA	37	19	10231701	CGGTTGTGCTTAGAGCAAGGAGCTGAGCAATAAACAAGTAAATGCACAAA	19	10092701	R			NA	NA	EIF3G	NM_003755	TSS1500	chr19:10230162-10230682	S_Shore			NA				TRUE	10231701	10231824	NC_000019.9
168	cg08855504	0.0306	cg08855504	31723448	CAAAAAAACATTTAAAAATTAACAAAACAAATTAACCTAAAAAACCTTTC	NA		II			AAATTAACCCAGCTGCCCTCTCAGTTACAAGTCCATCCCATCCAAACTCCATGCCAGGTG[CG]AAAGGCTCTCCAGGTCAACTTGCCCTGCCAACCTCTAAATGTCCTTCTGTGCCTCTGCCA	37	4	52924627	AGAAGGACATTTAGAGGTTGGCAGGGCAAGTTGACCTGGAGAGCCTTTCG	4	52619384	F			NA	NA	SPATA18	NM_145263	Body					TRUE				NA	52924627	52924750	NC_000004.11
169	cg10995873	0.0305	cg10995873	36602457	TATAAACTACAAAAATAAAATCAATTCACAACACCTATACATATCTAAAC	NA		II			AATGGTTCTTCGGACTCCTTTTTCCGGAGCTGAGAAACCCTAAAACATAGCACCCGTTTA[CG]TCTAGACATGCACAGGTGCTGTGAATTGACCCCATTTTTGCAGTTCATAGTTTATTAAGG	37	3	114102615	CGTCTAGACATGCACAGGTGCTGTGAATTGACCCCATTTTTGCAGTTCAT	3	115585305	F			NA	NA	ZBTB20;ZBTB20;ZBTB20;ZBTB20;ZBTB20;ZBTB20;ZBTB20	NM_001164345;NM_001164346;NM_001164347;NM_001164344;NM_015642;NM_001164343;NM_001164342	5'UTR;5'UTR;5'UTR;5'UTR;5'UTR;5'UTR;TSS200					NA		3:114102192-114103467	Unclassified	NA	114102615	114102738	NC_000003.11
170	cg07134632	0.0303	cg07134632	25682377	AAAACACACTACCTTCCTCACTAAATCTTTAATCACAACAATCAACCCCA	37644510	AAAACGCACTACCTTCCTCACTAAATCTTTAATCACAACAATCAACCCCG	I	A	Red	CTGATTTGGACAGAAGCGCACTGCCTTCCTCACTGAGTCTTTGGTCACAGCAGTCAGCCC[CG]GCCTCTGTGCAGGGGGACGCTCTGAACGTCCTTACTGTGCTTGTGTGTAGGGCTTGGGGT	37	4	2925654	CGGGGCTGACTGCTGTGACCAAAGACTCAGTGAGGAAGGCAGTGCGCTTC	4	2895452	R			NA	NA	ADD1;ADD1;ADD1;ADD1	NM_014189;NM_001119;NM_176801;NM_014190	Body;Body;Body;Body	chr4:2928053-2928271	N_Shelf			TRUE				NA	2925654	2925777	NC_000004.11
171	cg19701087	0.0302	cg19701087	18796502	AAACCTAAAAAACTATCATAACAACAAAACCCAAACTCCACTATCCCAAC	NA		II			AAGGTACCTCGACTCCGGCGGCAGCTAAAACCCATCTCACGGACTCCATCCGGCCTCTTC[CG]TTGGGATAGTGGAGCTTGGGCCTTGCTGCCATGATAGCTTTTCAGGCTTTCTGAAATACA	37	6	52859008	AGCCTGAAAAGCTATCATGGCAGCAAGGCCCAAGCTCCACTATCCCAACG	6	52966967	F			NA	NA	GSTA4	NM_001512	Body	chr6:52859565-52859767	N_Shore		RDMR	TRUE	6:52966916-52967069			NA	52859008	52859131	NC_000006.11
172	cg01493379	0.0301	cg01493379	54609449	ACAATATCCCCTTATCTCAAATTTTCCATAAAAAATAACCAAAATCTTCC	NA		II			CAGCCCAGTGATCTGCGGTGACCAGTTTGCCATTATTCGCTGTAATGCCACCTGCTTCAG[CG]GAAGATCTTGGCCACCTTCCATGGAAAATTTGAGACAAGGGGACACTGTTCTCCTCTACA	37	2	238264441	CAGTGTCCCCTTGTCTCAAATTTTCCATGGAAGGTGGCCAAGATCTTCCG	2	237929180	F	rs76688434		NA	NA	COL6A3;COL6A3;COL6A3	NM_004369;NM_057166;NM_057167	Body;Body;Body					NA				NA	238264441	238264564	NC_000002.11
173	cg00996847	0.03	cg00996847	33664394	CTTTCTCCAAAAACAATAACCTTAAACAATAATAAACAAAAATCACCCCC	NA		II			ACACAGGAAGGGAAAGTACTTTGGCTTTTACTGTTGTAAATAGGACTAAAAGTAGCTCTT[CG]GGGGTGATCTTTGTTTACCACTGCCTAAGGCCACTGTCCTTGGAGAAAGGTCAGGAGGTG	37	1	59902528	CGGGGGTGATCTTTGTTTACCACTGCCTAAGGCCACTGTCCTTGGAGAAA	1	59675116	F			NA	NA	FGGY;FGGY	NM_018291;NM_001113411	Body;Body					TRUE				NA	59902528	59902651	NC_000001.10
174	cg06527318	0.0294	cg06527318	37608506	CTCTAACTATACCCCCCTACCTAACTAAATTCATAACTAAACCCTAAACA	55796361	CTCTAACTATACCCCCCTACCTAACTAAATTCGTAACTAAACCCTAAACG	I	A	Red	GGCGGGGGGGGACAGCAAGTGCGTAAGCAGCCCCAGCTCCCGGCCTGCCTCCGGAAATGC[CG]CCCAGGGCTCAGTCACGAACCTAGCCAGGCAGGGGGGCACAGCCAGAGCACTCAGGGGTG	37	1	25349006	CGCCCAGGGCTCAGTCACGAACCTAGCCAGGCAGGGGGGCACAGCCAGAG	1	25221593	F	rs74695935		NA	NA								TRUE		1:25348676-25349815	Promoter_Associated	TRUE	25349006	25349129	NC_000001.10
175	cg22291189	0.0293	cg22291189	52748418	ATAATAATACCTATCTCACRAATTACCATAAAATTCACACAAACTAACCC	NA		II			CAACTTGGAGTATGATGGTACCTGTCTCACGGGTTGCCATGGGGTTCACACAAGCTAACC[CG]GTACTCACTAGGGCCAAGCACATAGTAACTGCTCAGTAAATGGCATCATCGGCGGTGTCC	37	17	43978251	CGGGTTAGCTTGTGTGAACCCCATGGCAACCCGTGAGACAGGTACCATCA	17	41334047	R			NA	NA	MAPT;MAPT;MAPT;MAPT;MAPT;MAPT	NM_001123067;NM_016835;NM_016834;NM_001123066;NM_005910;NM_016841	5'UTR;5'UTR;5'UTR;5'UTR;5'UTR;5'UTR	chr17:43971410-43975040	S_Shelf		RDMR	NA				NA	43978251	43978374	NC_000017.10
176	cg04464446	0.0291	cg04464446	29632361	AAAATAAAACCACTTTATTTACRAAATACTTCACTTAAAAACCTAAACCC	NA		II			CTAGGAGCCACTGGCGTGGCCTCAGCGTCACTAAAGCAGGTGCAGTGCGCTGAGAGTGCG[CG]GGCTCAGGCCCTCAAGTGAAGTATTTCGTAAATAAAGTGGTTCCATTTTCATGTCAAATA	37	11	68452845	CGGGCTCAGGCCCTCAAGTGAAGTATTTCGTAAATAAAGTGGTTCCATTT	11	68209421	F			NA	TRUE	GAL	NM_015973	Body	chr11:68451359-68452846	Island			NA	11:68207972-68209422			TRUE	68452845	68452968	NC_000011.9
177	cg02291439	0.029	cg02291439	13715426	TCTAACTAAACATCCTATATTTTATTTAACAATCCTATTCCCTCTCCCTC	NA		II			TGATATTCACATCTAACTGGGCATCCTGTATTTTATTTGGCAATCCTATTCCCTCTCCCT[CG]CCCCCTTTCTAAACCGTCAGCAACTCCTGTTAGTTATATCTCCAAAATCTATTTCAAGTC	37	5	122370435	CTAACTGGGCATCCTGTATTTTATTTGGCAATCCTATTCCCTCTCCCTCG	5	122398334	R			NA	NA	PPIC	NM_000943	Body	chr5:122371569-122372822	N_Shore			NA				NA	122370435	122370558	NC_000005.9
178	cg19165640	0.0288	cg19165640	28672398	AAAAAACTAAAAACCAAACAAACAAAACCACCCACCAAAAAAATCRCTCC	NA		II			GCCCCCTCCCCTCACAGCCACTCTCCACCACATCGCCCTGTTTTGTCTCCTTTCTTCTCT[CG]GAGCGATCCTTCTGGTGGGTGGCTTTGCCTGTTTGGTCTCCAGCTTCCTCCCCTAGAGTG	37	1	21661813	CGGAGCGATCCTTCTGGTGGGTGGCTTTGCCTGTTTGGTCTCCAGCTTCC	1	21534400	F			NA	NA	ECE1	NM_001113348	Body					TRUE		1:21661787-21661929	Promoter_Associated	NA	21661813	21661936	NC_000001.10
179	cg04465154	0.0288	cg04465154	36704405	ACCACACAAAAAACAAAAACACAAATATAATAAATCAAAAACCAAATCTC	NA		II			GCCTCCTCCCTTAGCTTCCCAAAGTGCTGAGACTGTAAGTGTGAACCACCACTCCCAGTC[CG]AGACCTGGCTTTTGACTTATTATACCTGTGCTCCTGCTTCCTGTGTGGCATTGGGCAATC	37	8	9045558	CCACACAGGAAGCAGGAGCACAGGTATAATAAGTCAAAAGCCAGGTCTCG	8	9082968	F	rs7819129		NA	NA								NA				NA	9045558	9045681	NC_000008.10
180	cg08853735	0.0288	cg08853735	11691340	AATTTCAATCTTAACTCTCTACTTAACTATATAATCTTAAATACATTACC	NA		II			TGAGATAGGTGTTCTTAATTTTCATTTTCCAAACAAGAAAAACAGAAGCTCAGAAATCTT[CG]GTAATGCATTCAAGATCACACAGCTAAGCAGAGAGTCAAGATTGAAATCAGCATTCGTCT	37	8	129139526	CGGTAATGCATTCAAGATCACACAGCTAAGCAGAGAGTCAAGATTGAAAT	8	129208708	F	rs72722738		NA	NA								TRUE				NA	129139526	129139649	NC_000008.10
181	cg15326297	0.0286	cg15326297	40649393	TCTATCTCCAAACAAAAATCAAATCTATTTAATCTTATTCTAACCATAAC	NA		II			GCCAAGCTGATTCTATCTCCAAACAGAGATCAAATCTGTTTAGTCTTATTCTGACCATGA[CG]GCTTCAGCTGTTTTCACTTGGCCTTTTGCCAATACTCCCAAGTAGTCTTCTAGACCATTC	37	2	235464680	CTATCTCCAAACAGAGATCAAATCTGTTTAGTCTTATTCTGACCATGACG	2	235129419	R			NA	NA								TRUE				NA	235464680	235464803	NC_000002.11
182	cg23440816	0.0286	cg23440816	33677301	AAACTTAAAAACTATTCCTTAAAACTAAAACAAACACCACACTACACACA	16795307	AAACTTAAAAACTATTCCTTAAAACTAAAACGAACACCACGCTACACGCG	I	A	Red	ATATTTCAAGTGGAACTTAGAAGCTATTCCTTAAGGCTAGGACGAACACCACGCTACACG[CG]AAGGCTATCCTATTTGATAAAGATCAAAAACTAGCAAACAAAAATCTCCAGCTGCCCACG	37	1	223948910	CGCGTGTAGCGTGGTGTTCGTCCTAGCCTTAAGGAATAGCTTCTAAGTTC	1	222015533	R		rs7548911	NA	NA	CAPN2;CAPN2	NM_001748;NM_001146068	Body;Body					TRUE				NA	223948910	223949033	NC_000001.10
183	cg16762849	0.0285	cg16762849	68733306	TTACTCTCTAACACAACACTTCTTTCATTCTTTTATATCATTTCTCACTC	NA		II			CTCTGGGAAGTGCTCCTGTCATGAGGGATGCTGACAAACTAAAGTGGCTTCACAGTGTGA[CG]AGTGAGAAATGACATAAAAGAATGAAAGAAGTGTTGTGCTAGAGAGCAATATTCAAATGG	37	6	2141241	TGCTCTCTAGCACAACACTTCTTTCATTCTTTTATGTCATTTCTCACTCG	6	2086240	F			NA	NA	GMDS	NM_001500	Body					TRUE				NA	2141241	2141364	NC_000006.11
184	cg10592478	0.0284	cg10592478	12637367	CCCCCAAATTTACCCTAAACTAAAATATACTCACTACCTAAATACAAACA	30748388	CCCCCAAATTTACCCTAAACTAAAATATACTCGCTACCTAAATACGAACG	I	A	Red	GCCCGCTGCCCGCCCCTTCCCACCCTTCCCAGCGTGCCCCCAAGCCCCTCATCCCCGGGC[CG]TCCGCACCCAGGCAGCGAGCACATCCCAGCCCAGGGTAAATTTGGGGGGTGTTCCAGGCT	37	12	53612641	CCCCCAAATTTACCCTGGGCTGGGATGTGCTCGCTGCCTGGGTGCGGACG	12	51898908	F	rs34609548		NA	NA	RARG;RARG	NM_001042728;NM_000966	Body;Body	chr12:53613716-53615103	N_Shore			NA	12:51898786-51899032			NA	53612641	53612764	NC_000012.11
185	cg18390865	0.0283	cg18390865	39742412	ACTATATCACAATAAAACATAAAAAATCRACATCCAAAATAATACCCTTC	NA		II			TCCATTACCTGGCACAGGTGTGCCCCGGCAGAGGCGCTAAGTTGATCTTTTTCTTGAGGA[CG]AAGGGCACCATTTTGGATGTCGATCCTCTATGCTCTACTGTGATATAGTGATGCCCCAAG	37	14	38119405	CTATATCACAGTAGAGCATAGAGGATCGACATCCAAAATGGTGCCCTTCG	14	37189156	F			NA	NA								TRUE				NA	38119405	38119528	NC_000014.8
186	cg27024515	0.0274	cg27024515	31808331	CTACACRCAAAAATAAACTAAACTAAACTAAACTAAACCAAAAATACAAC	NA		II			CGGCTCACAGGACAGCTTGCTGGGGTTGCCAGCCGGCCCTTGACTTAAATAGCCCTGCCC[CG]CTGCATTCCTGGCCCAGCCCAGCCCAGCCCAGCCCACCCCTGCGTGTAGTATCCTCCAGC	37	3	52488097	TACACGCAGGGGTGGGCTGGGCTGGGCTGGGCTGGGCCAGGAATGCAGCG	3	52463137	F			NA	NA	TNNC1;NISCH	NM_003280;NM_007184	TSS200;TSS1500	chr3:52489417-52490008	N_Shore			TRUE		3:52487957-52488298	Promoter_Associated_Cell_type_specific	NA	52488097	52488220	NC_000003.11
187	cg01200965	0.0273	cg01200965	53655459	TCAAATCATACTTTAACCTCAAATCATACTTTAAATAAAAAAATAACTAC	NA		II			AGGGCCAGCTAGTCTTAGGCTAAAGGGATGGTATATGGGTGGACACTTGGAGGGGTAGTT[CG]CAGTTATCTCTTCATCCAAAGCATGACCTGAGGCCAAAGCATGACCTGAGGCCGGTCCTG	37	2	75065513	CGCAGTTATCTCTTCATCCAAAGCATGACCTGAGGCCAAAGCATGACCTG	2	74919021	F			NA	NA	HK2	NM_000189	Body	chr2:75060879-75062664	S_Shelf			NA				NA	75065513	75065636	NC_000002.11
188	cg12301814	0.0272	cg12301814	15634301	AACTCATTAATTAATCTACTAACAACCAACCCAATCAACCCTACCATCCC	NA		II			ACTGAGGCATGAAGAGGAAGAGAGTTGGCCATGTGCCTGCCTGGCTTGTGCCGGGGTGGG[CG]GGATGGCAGGGCTGACTGGGCTGGTTGCCAGCAGACTAATTAATGAGCTTTAATGAGCTG	37	19	17347791	GCTCATTAATTAGTCTGCTGGCAACCAGCCCAGTCAGCCCTGCCATCCCG	19	17208791	F			NA	NA	NR2F6	NM_005234	Body	chr19:17346165-17346886	S_Shore			NA				NA	17347791	17347914	NC_000019.9
189	cg13508949	0.0271	cg13508949	30759454	ACATTAAATAAATTAATAAACAAACACTTACACAAAAAAAATCTAAAACC	NA		II			AGCTTTAAGTCAAAGAAAGATGACCTGGACTTAAAGTGCCTTATGGTATGGTTGGAAGCA[CG]GCCCCAGATTCTCTTTGTGTAAGTGTCTGTTTATTAATTCATTCAATGTGCAAATATTTG	37	4	166131313	CGGCCCCAGATTCTCTTTGTGTAAGTGTCTGTTTATTAATTCATTCAATG	4	166350763	F			NA	NA	KLHL2;KLHL2;KLHL2;KLHL2	NM_001161521;NM_001161522;NM_001161522;NM_007246	1stExon;1stExon;5'UTR;Body	chr4:166128385-166129255	S_Shelf			NA				NA	166131313	166131436	NC_000004.11
190	cg11353547	0.0268	cg11353547	26703420	AACCAACTATAAAACCTAAATTTACTCACCCCAACAAAATAATTAAAAAC	NA		II			CCCAAGTAGAACCAGGGGCCCAAGGCCCCCTCGTCAGCTGGGCTCCCACCTCCAAGCTGA[CG]CCCTCAACCACTCTGCTGGGGTGAGCAAACCCAGGCCCCACAGCTGGCTAGCGGGATATC	37	16	4838559	CGCCCTCAACCACTCTGCTGGGGTGAGCAAACCCAGGCCCCACAGCTGGC	16	4778560	F			NA	NA	SEPT12;LOC440335;SEPT12;LOC440335	NM_001154458;NR_029454;NM_144605;NR_029453	TSS200;Body;TSS200;Body					NA				NA	4838559	4838682	NC_000016.9
191	cg17550566	0.0268	cg17550566	74672430	AAAAATCTAACTTCRAAAAATAAATACAAAAACCAAACTAACCACRACAC	NA		II			GACCGTCTGCTGGGAATCTGGCTTCGGGAAGTGGGTGCAGAGGCCAGGCTGGCCACGGCA[CG]CTCCCCGCAGACAGCTGGGCTCAGGCCTGGCGCGTTGGGTGCCGGGGCTCTGACGTGGGA	37	7	2681436	GGAATCTGGCTTCGGGAAGTGGGTGCAGAGGCCAGGCTGGCCACGGCACG	7	2647962	R			NA	NA	TTYH3	NM_025250	Body					NA	7:2647713-2647997	7:2681044-2681441	Unclassified_Cell_type_specific	TRUE	2681436	2681559	NC_000007.13
192	cg16045390	0.0267	cg16045390	34804419	CCTACCCTATATAAATAAAATTCCTCCTAACACATTCTCCTAAATATCCC	NA		II			CCTGTCTGTCTTCTTGAGTGTTTTCCCTTTCCACTCCTGCTCCTGTGGTACCCCTCTGGC[CG]GGACACCCAGGAGAATGTGTCAGGAGGAACTTCATCCACACAGGGCAGGGGCTCTGAGCG	37	17	37896620	CTGCCCTGTGTGGATGAAGTTCCTCCTGACACATTCTCCTGGGTGTCCCG	17	35150146	F			NA	NA	GRB7;GRB7	NM_005310;NM_001030002	5'UTR;5'UTR					TRUE				NA	37896620	37896743	NC_000017.10
193	cg13604445	0.0263	cg13604445	23661412	ACRCATACATTCATACATTCTCCAAACACTAAAATAAATACTAAAAAAAC	NA		II			TCTAACCTCTGTTTTTTCTACTTAACTGAGGGCAGAGATTGTGTCTGACTTGTTCCCTGC[CG]TCCTCCTAGTACCTACCTCAGTGCTTGGAGAATGCATGAATGTATGCGTGCCCCAGTCCT	37	9	116342046	CGCATACATTCATGCATTCTCCAAGCACTGAGGTAGGTACTAGGAGGACG	9	115381867	F			NA	NA	RGS3;RGS3;RGS3;RGS3	NM_130795;NM_021106;NM_144488;NM_134427	Body;TSS1500;Body;5'UTR					NA				TRUE	116342046	116342169	NC_000009.11
194	cg23470139	0.0263	cg23470139	39673402	ACTCATCTAAATTATAAAAAACCTCTTAAACATCCCCACATTCCTACTAC	NA		II			GTCACCTGCGTGCTCATCTGGGTTGTGGGGGGCCTCTTGAGCATCCCCACATTCCTGCTG[CG]ATCCATCCAAGCCGTCCCAGATCTGAACATCACCGCCTGCATCCTGCTCCTCCCCCATGA	37	14	96730545	CGCAGCAGGAATGTGGGGATGCTCAAGAGGCCCCCCACAACCCAGATGAG	14	95800298	R			NA	NA	BDKRB1	NM_000710	Body					NA	14:95800208-95800334			NA	96730545	96730668	NC_000014.8
195	cg27639662	0.026	cg27639662	53750468	CRACAATTAATACCATCACTTACTTCCCRCTAAATAACCACTTAACCTAC	NA		II			GAGAGAGGGTGGTGGAAAGAGTGTTAGGTTCCCGCAGGCCCCGCCCTTGGAACGCCTTTC[CG]CAGGTTAAGTGGTCACCTAGCGGGAAGCAAGTGATGGCACTAATTGCCGGTGGAAGGCTA	37	4	81111393	CGCAGGTTAAGTGGTCACCTAGCGGGAAGCAAGTGATGGCACTAATTGCC	4	81330417	F			NA	NA	PRDM8	NM_020226	5'UTR	chr4:81109887-81110460	S_Shore		RDMR	NA	4:81330162-81330636			NA	81111393	81111516	NC_000004.11
196	cg15629311	0.0259	cg15629311	45791421	AAAACAAACTTTTAACCCCATCAACAACCACTTTCCTATATTAACTTCCA	18691486	AAAACGAACTTTTAACCCCGTCAACAACCACTTTCCTATATTAACTTCCG	I	A	Red	GGCAGATGTGACACCCTGAGGAGAATGCAGGTCAACCTCCCTGCTTCTGGGGTCCCAGCC[CG]GAAGCTAACACAGGAAAGTGGCTGCTGACGGGGCCAAAAGCCCGTTTTGTCCCCTGCCAT	37	3	129295896	AAAACGGGCTTTTGGCCCCGTCAGCAGCCACTTTCCTGTGTTAGCTTCCG	3	130778586	F			NA	NA	PLXND1	NM_015103	Body					TRUE		3:129295282-129296561	Promoter_Associated	TRUE	129295896	129296019	NC_000003.11
197	cg17580613	0.0258	cg17580613	15697502	AAATTCTAAAATACCAACTACRATATTAAATCACAAAACTTAAAAACTAC	NA		II			TCCCTGCGGCGTCCCACGCCCCCAAAACCCCCCACCCCCCCACCCGTGCCAGGAATCTAT[CG]CAGTTCTCAAGTCCTGTGACTTAATACCGCAGCTGGCACCTCAGAATTCCTTATTCTTAC	37	7	23338304	CGCAGTTCTCAAGTCCTGTGACTTAATACCGCAGCTGGCACCTCAGAATT	7	23304829	F			NA	NA	C7orf30	NM_138446	TSS1500	chr7:23338797-23339264	N_Shore			NA		7:23338181-23339614	Promoter_Associated	NA	23338304	23338427	NC_000007.13
198	cg26530341	0.0258	cg26530341	35665354	ACTTTTAATTTCAAATCTCCATACCAATAAAATATCACCTCAACTCCACC	NA		II			CGGCTCATCCTGCTTTTGGTTTCAGGTCTCCATGCCAGTGAAATGTCACCTCAACTCCAC[CG]TCCCTGGTGTCAGGCAAGCCCGAGGGACCCAATTCTGCCTTTCTTCTGGATTTTCCTAAC	37	8	23083353	CGGTGGAGTTGAGGTGACATTTCACTGGCATGGAGACCTGAAACCAAAAG	8	23139298	R			NA	TRUE	TNFRSF10A	NM_003844	TSS1500	chr8:23081956-23082975	S_Shore			NA				NA	23083353	23083476	NC_000008.10
199	cg07756483	0.0257	cg07756483	22803364	CRAAAAAACTATCTCAAAACTAAAACTAAATCTCAAAAACTCAACCCTCC	NA		II			GAATGTAGAAACTACCATTCAATCCTCAAAGACTGAGTCACACCCTTCTCTGCTCTCATC[CG]GAGGGCTGAGTCCCTGAGACCCAGCCTCAGCTCTGAGACAGCCCCCTCGGTTCTGCCCCC	37	19	44281665	CGGAGGGCTGAGTCCCTGAGACCCAGCCTCAGCTCTGAGACAGCCCCCTC	19	48973505	F			NA	NA	KCNN4	NM_002250	Body	chr19:44278273-44278777	S_Shelf			NA		19:44281133-44282315	Unclassified	TRUE	44281665	44281788	NC_000019.9
200	cg01184492	0.0256	cg01184492	41792485	AAACATTCCTTTTCTAACACAAATTCCCCATATACCTTTTAAAAAAAAAC	NA		II			AATGGAGGCACACCAAGACAGAATTAAAACCCTGATCAGGAACCCTGTCCCGTCGCCCAC[CG]CCCTTTCCCAAAAGGCACATGGGGAACTTGTGCTAGAAAAGGAATGCTTTCTTTTTCTTT	37	1	205898643	CGCCCTTTCCCAAAAGGCACATGGGGAACTTGTGCTAGAAAAGGAATGCT	1	204165266	F	rs76314269	rs12164617	NA	NA	SLC26A9;SLC26A9;SLC26A9	NM_052934;NM_134325;NM_001142600	Body;Body;TSS1500					NA				NA	205898643	205898766	NC_000001.10
201	cg09757353	0.0254	cg09757353	38758451	RAAACAAACTCTACATATACCCTAATCACTACTAATCCTAAAACAATACC	NA		II			GAGGTTGCACAGTGGGCAGGAGCGCAGAGAGGTGCACTCGTGGAGGGTGAGCCATGTGTC[CG]GTATTGTTCTAGGATCAGCAGTGACCAGGGCATATGCAGAGTCTGCCCCGGGGGCAGGAT	37	10	121062626	GGGCAGACTCTGCATATGCCCTGGTCACTGCTGATCCTAGAACAATACCG	10	121052616	F		rs78280938	NA	NA	GRK5	NM_005308	Body					TRUE				NA	121062626	121062749	NC_000010.10
202	cg17454871	0.0253	cg17454871	17781320	AACCCTAATTCTCCTAATACTAAATAAAAAACCCACAAAACTCCTACTCC	NA		II			ATCCTGGGGCACTCTGGACACTGAGCTCCGGACCCCGTGCAGGCGGTAGTCGCCTCTGCG[CG]GAGTAGGAGCTTTGTGGGCCTCCCACCCAGCATCAGGAGAATCAGGGCCCACGTGGCGGG	37	6	35150004	GCCCTGATTCTCCTGATGCTGGGTGGGAGGCCCACAAAGCTCCTACTCCG	6	35257982	F			NA	NA				chr6:35149971-35150391	Island			NA	6:35257950-35258369			TRUE	35150004	35150127	NC_000006.11
203	cg13780428	0.0253	cg13780428	55742324	CTCAAAAAACAACCTAAATAAAAAAATCCCACCAAAACTAAAAAACAACC	NA		II			TCCAGGGGGTCCTCAGGAAGCAACCTGAGTAAGGAAATCCCACCAGAGCTAAAGGACAGC[CG]CAAGGCTAGCCAAGCAGGTTTCCTTCCTTCCCAGAGCCTCCACTGTGAAGTGGGAGGTTT	37	1	109789627	CGGCTGTCCTTTAGCTCTGGTGGGATTTCCTTACTCAGGTTGCTTCCTGA	1	109591150	R	rs78370808		NA	NA				chr1:109791945-109792723	N_Shelf			NA				NA	109789627	109789750	NC_000001.10
204	cg14324800	0.0253	cg14324800	57751457	CCTAACAATATATAAACRTAATTATCTCTAATAACCCATTCTAAACTAAC	NA		II			GAGTGGAGAGGCCTGACAGTGTATGGGCGTGATTATCTCTGGTAGCCCATTCTGGACTAA[CG]ATTCTGTGAACCTATAATTTAGAGAGTCCATAATGTCATATGTTCACCTTACTTATCTCC	37	20	49345183	CGTTAGTCCAGAATGGGCTACCAGAGATAATCACGCCCATACACTGTCAG	20	48778590	R			NA	NA				chr20:49347365-49348659	N_Shelf		CDMR	NA				NA	49345183	49345306	NC_000020.10
205	cg09171692	0.0252	cg09171692	23738325	TCCACCCACCAAAATAATTCTAACTAAAAAACCAAAATAAAACTCACACA	39610407	TCCACCCGCCAAAATAATTCTAACTAAAAAACCAAAATAAAACTCACACG	I	A	Red	GTAAAAGCTGTTTCCACCCGCCAGGGTAGTTCTGGCTGGGGAGCCAGAATGGAGCTCACA[CG]AGCCTGAAGCCAAATTTCTACTCCTCCTACCCCCGAGGACCTTCCAAGCCTGACCCTCTT	37	1	151798824	TCCACCCGCCAGGGTAGTTCTGGCTGGGGAGCCAGAATGGAGCTCACACG	1	150065448	R		rs61677461	NA	NA	RORC;RORC	NM_001001523;NM_005060	TSS1500;Body					NA		1:151798815-151799041	Unclassified_Cell_type_specific	NA	151798824	151798947	NC_000001.10
206	cg15221831	0.0252	cg15221831	60720459	AACAAAAATAAACCACAACACAAACCACAACATAATCTTACCATCAAACA	23704493	AACGAAAATAAACCGCAACACGAACCGCAACATAATCTTACCATCGAACG	I	T	Red	TGCTCCAGCGCCAGGACGAGCGGCTGCTGCTCAAGTCCCATAGCCGGACACTGACGCCCA[CG]CCCGATGGCAAGACCATGCTGCGGCCCGTGCTGCGGCTCACCTCCGCCATGACCCGCGAG	37	19	42408464	CGCCCGATGGCAAGACCATGCTGCGGCCCGTGCTGCGGCTCACCTCCGCC	19	47100304	F			NA	NA	ARHGEF1;ARHGEF1;ARHGEF1	NM_004706;NM_199002;NM_198977	Body;Body;Body	chr19:42408315-42408535	Island			NA	19:47100168-47100351			TRUE	42408464	42408587	NC_000019.9
207	cg24448167	0.0251	cg24448167	18802408	TACTATAAACAAAATATAAACRATAAAAATCACTCACTTTTAAACAAAAC	NA		II			ACTGAACGGGGTCCTCAGCACGCCCCATGTGTCCACAGGGGCCCTCCCACCAGCTCAGTG[CG]TCCTGCCCAAAAGTGAGTGACCTTCACCGCCCACACCCTGCTTACAGCAGTTGCGTTTGT	37	21	43225345	GCTGTAAGCAGGGTGTGGGCGGTGAAGGTCACTCACTTTTGGGCAGGACG	21	42098414	F			NA	NA	PRDM15;PRDM15	NM_022115;NM_001040424	Body;Body	chr21:43229294-43229508	N_Shelf			NA				NA	43225345	43225468	NC_000021.8
208	cg22395624	0.0251	cg22395624	67787476	ATTTACTCCCCATATACRTTTAATCATTTATAACTCTTATTAATAATCCC	NA		II			GAGACAGAGCCATGACCAAAGCAAACAGAATCCTGCCCCATCGTCCTTACTTCCAGAGGG[CG]GGATCATCAACAAGAGTCACAAATGATCAAACGCACATGGGGAGTAAATAGTGATTGCGG	37	4	6735531	TTTACTCCCCATGTGCGTTTGATCATTTGTGACTCTTGTTGATGATCCCG	4	6786432	F			NA	NA								NA	4:6786334-6786560			NA	6735531	6735654	NC_000004.11
209	cg13027851	0.025	cg13027851	16665425	AAATACATATCTAACAAACCCCCACCAAAAAACACCACATAACAAATAAC	NA		II			AGATCCTGGAGGAAATAGTGATCTTATTTGCATTTATTGTTTGAGTAAGATCACCATGTT[CG]TTATTTGTCATGTGGTGCTTTTTGGTGGGGGTTTGTCAGACATGTATTTTGTCCTCCTTG	37	2	102433793	AATACATGTCTGACAAACCCCCACCAAAAAGCACCACATGACAAATAACG	2	101800225	F			NA	NA	MAP4K4;MAP4K4;MAP4K4	NM_145687;NM_004834;NM_145686	Body;Body;Body					TRUE				NA	102433793	102433916	NC_000002.11
210	cg13130022	0.025	cg13130022	55755327	TAAAAAACTACCCACCTTCCTACAATTAACTAAAATACCACCCAACAACA	16717445	TAAAAAACTACCCGCCTTCCTACAATTAACTAAAATACCACCCAACGACG	I	C	Grn	TGAACCACCAGGAGGAAAAGCATTTGAGGTATTTCCATGGGAAATGGTAGCCAACAAAAG[CG]CCGTTGGGTGGTATTCTAGTTAATTGCAGGAAGGCGGGCAGCCCTCCAGGATATTACCTT	37	6	44440494	CGCCGTTGGGTGGTATTCTAGTTAATTGCAGGAAGGCGGGCAGCCCTCCA	6	44548472	F			NA	NA								TRUE				NA	44440494	44440617	NC_000006.11
211	cg27456203	0.025	cg27456203	32757402	TCAATCACAAACAATTAAAACTAATAACTCAACATATCTTTATATAAAAC	NA		II			TCACTCCTGTGTCAGTCACAGGCAATTAGGGCTAATGGCTCAACATGTCTTTATGTAGGG[CG]TGTGTGAGGGTTACTGTTCTCGGGGATTGGGCACTTCCTGTTTCCAGGCAGCTGGAAAAC	37	16	69924616	CGCCCTACATAAAGACATGTTGAGCCATTAGCCCTAATTGCCTGTGACTG	16	68482117	R			NA	NA	WWP2;WWP2	NM_199423;NM_007014	Body;Body					TRUE				NA	69924616	69924739	NC_000016.9
212	cg19509663	0.0247	cg19509663	42770345	TAAAAAAAACAAACAAAATAACTCACATCCACCAAAAAATCACATCTTAC	NA		II			CTCAAAGATGATGAAAAAGGCAAACAAGATGGCTCACATCCACCAAAGGGTCACATCTTA[CG]CCACAGGAAAATGAATGATTTTCTTGTTTTAAATCGTGGGCTTTAGCCCCAGCTCTACAA	37	4	7863560	GAAAAAGGCAAACAAGATGGCTCACATCCACCAAAGGGTCACATCTTACG	4	7914460	R			NA	NA	AFAP1;AFAP1	NM_198595;NM_001134647	Body;Body					TRUE		4:7861874-7863618	Unclassified_Cell_type_specific	TRUE	7863560	7863683	NC_000004.11
213	cg15254238	0.0247	cg15254238	32767311	TACTACAAAACCTTAAAACRAAAACAAAATTAAATACACAACCCTAAACC	NA		II			TGTTTGAAAAGTGCTGCAAGACCTTGGAGCGAGAACAGGATTAGGTACACAGCCCTGGGC[CG]GCGGGGTGAGCCGCGCGCGCCACTGGAAGAGCGGCGCTGTATAGCAGCAGCCCCAGGTCT	37	10	70321874	GCTGCAAGACCTTGGAGCGAGAACAGGATTAGGTACACAGCCCTGGGCCG	10	69991880	R			NA	NA	TET1	NM_030625	5'UTR	chr10:70320130-70320822	S_Shore			NA	10:69991849-69991966	10:70321659-70322030	Unclassified_Cell_type_specific	TRUE	70321874	70321997	NC_000010.10
214	cg26137103	0.0246	cg26137103	16669438	TATAATCAAATAACCRTTTCCCTTCAAAACAATCCCTCRATAATTAATAC	NA		II			CAAGGATATTGTAAAAAGGGTCTAAATGCACTTTGACTCATGTCTGTGATGTTGCAAAAG[CG]CATCAACTATCGAGGGACTGCTTTGAAGGGAAACGGTCATTTGACTACATTTGCTCTGCT	37	4	40193114	CGCATCAACTATCGAGGGACTGCTTTGAAGGGAAACGGTCATTTGACTAC	4	39869509	F			NA	NA								TRUE		4:40193094-40193161	Unclassified_Cell_type_specific	NA	40193114	40193237	NC_000004.11
215	cg05710032	0.0246	cg05710032	46734340	AATAAAACCTAATAACAAAACCCCAACRACTACCTAAAAACCAACCACCC	NA		II			AGAAGCATCTGGCGTCCTTTCTGGTCGCGGACGTCAGAGCTGGCTGCTCCGGCACTCAGC[CG]GGTGGTTGGTCCCCAGGCAGCCGCTGGGGCCCTGCCACCAGGTCTCACCTGGCCGAGAGG	37	16	87813069	CGGGTGGTTGGTCCCCAGGCAGCCGCTGGGGCCCTGCCACCAGGTCTCAC	16	86370570	F	rs76451312		NA	NA				chr16:87812833-87813070	Island			NA		16:87812455-87813236	Promoter_Associated	NA	87813069	87813192	NC_000016.9
216	cg13225166	0.0245	cg13225166	21697308	ACAAAAACTAAAAATTAAAAATAAAAACATTCCAAACCCAAACTCCAACA	24789318	GCGAAAACTAAAAATTAAAAATAAAAACGTTCCAAACCCGAACTCCGACG	I	C	Grn	AAATCGCAAAACGCGGAGACTGGAGGTTGGGGGTGAGGGCGTTCCAGGCCCGGGCTCCGG[CG]CCCTAACTTCTACCCTCTTCAAGAAAGAGGGAGCGCCTGGCTCCTTTTTGCCTCGGCAGC	37	17	37761216	CGCCGGAGCCCGGGCCTGGAACGCCCTCACCCCCAACCTCCAGTCTCCGC	17	35014742	R			NA	NA	NEUROD2	NM_006160	3'UTR	chr17:37761691-37763551	N_Shore			NA	17:35014671-35014875	17:37761019-37761700	Unclassified_Cell_type_specific	NA	37761216	37761339	NC_000017.10
217	cg11799593	0.0244	cg11799593	50714444	AAAATTCCTAAAACAACCTTAACTAAAAACTTTACATATTACAAACAATC	NA		II			GAAGTATTTTAAGTGGATAATGAGTAGTCTCTTCTCTCAATGAATACGTTCAAATAACAT[CG]ACTGCCTGTAATATGCAAAGTTCCTAGTCAAGGCTGCCTTAGGAATTCCTGCCCCTTAAC	37	12	68845869	CGACTGCCTGTAATATGCAAAGTTCCTAGTCAAGGCTGCCTTAGGAATTC	12	67132136	F			NA	NA								TRUE				NA	68845869	68845992	NC_000012.11
218	cg11615607	0.0242	cg11615607	73672359	ACTAAAAAAATTCTCCACAAATACTCATTTTTATTTCTAAAATAACATCA	64757483	ACTAAAAAAATTCTCCGCGAATACTCATTTTTATTTCTAAAATAACGTCG	I	A	Red	CTCGGTAAGGAGACTGGAAGGATTCTCCGCGAATGCTCATTTTTATTTCTGGAGTGGCGT[CG]GAGTTACCAATTAGTTTTCTTATTTTATACTCTCTGGAGTTGCCAAATTCTTTACGTTGA	37	3	120004483	ACTGGAAGGATTCTCCGCGAATGCTCATTTTTATTTCTGGAGTGGCGTCG	3	121487173	R			NA	NA				chr3:120003883-120004426	S_Shore			NA		3:120004314-120004524	Unclassified_Cell_type_specific	TRUE	120004483	120004606	NC_000003.11
219	cg13049992	0.0239	cg13049992	18635492	TAAAACAACAAATCACCTAAAAACTAAAAACRCCCTACACAAACACACAC	NA		II			GGGTTCCCAGCAGGAAGGCTCACACCTGCAGGAGGCCACACGTGAGCGTGTGTACATGTG[CG]TGTGTGCTTGTGCAGGGCGCTCCCAGCCTCCAGGTGATCTGCTGCCCCAGCACAGCCCAT	37	5	125800778	GGGGCAGCAGATCACCTGGAGGCTGGGAGCGCCCTGCACAAGCACACACG	5	125828677	F	rs76633653		NA	NA	GRAMD3;GRAMD3;GRAMD3;GRAMD3;GRAMD3	NM_001146321;NM_001146320;NM_001146322;NM_001146319;NM_023927	Body;5'UTR;TSS200;Body;Body					NA				NA	125800778	125800901	NC_000005.9
220	cg03539903	0.0239	cg03539903	36605338	CTATTACTAAAAAAACAAAATAAATCCATAATAAACAAATCCATTAACAC	NA		II			AATGGGAATTTTTTAGCTTGTGCAATTAAATAGTCTAGGAGTGGCACTGGTGAGGTAGAG[CG]TGCTAATGGACCTGCCCATTATGGATTCATTTTGTTCTTTCAGTAACAGACCATGCCCAG	37	20	53088317	TGTTACTGAAAGAACAAAATGAATCCATAATGGGCAGGTCCATTAGCACG	20	52521724	F			NA	NA				chr20:53091733-53092993	N_Shelf			NA				NA	53088317	53088440	NC_000020.10
221	cg27248029	0.0238	cg27248029	18691320	AATACTTAATACTAACCTACTCCATACTAACTAAACTACTACAACATCAC	NA		II			AACCTACAGAAACAGATTTGCCAGGGCAGGGGTATGGACACTGTGTTTTAAAGCCTCACA[CG]TGATGCTGCAGCAGCTTAGCCAGCATGGAGCAGGTCAGCATTAAGTACCCACTGTCTTCG	37	17	71039644	GTACTTAATGCTGACCTGCTCCATGCTGGCTAAGCTGCTGCAGCATCACG	17	68551239	F			NA	NA	SLC39A11;SLC39A11	NM_001159770;NM_139177	Body;Body					TRUE				NA	71039644	71039767	NC_000017.10
222	cg00394261	0.0237	cg00394261	62664426	TTAACTTCACTAAATAAATATCACTTTCAAATTCRATTCCCTCCCCTAAC	NA		II			TTGAGGAATAGGGAAGTCATGTATGTTATCAACCACTTCCTAAATGATACCTAGTTAACA[CG]TTAGGGGAGGGAATCGAATCTGAAAGTGATACCCATTTAGTGAAGCCAAGCAATGTAGCA	37	5	42483732	TGGCTTCACTAAATGGGTATCACTTTCAGATTCGATTCCCTCCCCTAACG	5	42519489	F			NA	NA	GHR	NM_000163	5'UTR					NA				NA	42483732	42483855	NC_000005.9
223	cg18432768	0.0235	cg18432768	62756391	TAACAAACAACATCTTACCCAACATCATTTCATTTAAATTTCAAAAAAAC	NA		II			CATCTAAACTTTGTCCTTGGAGTCACTACTGAGGTGGCTGATAGTCTTTCTGGGGGCATA[CG]CTTCCTTGAAACCCAAATGAAATGATGTTGGGCAAGATGCTGTTTGCCATAGGTATAGGG	37	17	68100565	CGCTTCCTTGAAACCCAAATGAAATGATGTTGGGCAAGATGCTGTTTGCC	17	65612160	F		rs35012598	NA	NA	KCNJ16;KCNJ16;KCNJ16	NM_170741;NM_170742;NM_018658	5'UTR;TSS1500;5'UTR					NA				NA	68100565	68100688	NC_000017.10
224	cg14009900	0.0235	cg14009900	60778356	CRTAACTAATTAAACCCACTACTTTAACTTCTTTACCATCRAAAACTCRC	NA		II			CTGTTCCAGAACGTGGCTGATTAAGCCCACTGCTTTGGCTTCTTTGCCATCGAGGACTCG[CG]CAGAGAATATGAGCTCCTTGGCCAGGGACATTCCAATGGCGCGTGGCAATCGCTGTGTCC	37	9	93983210	CGCGAGTCCTCGATGGCAAAGAAGCCAAAGCAGTGGGCTTAATCAGCCAC	9	93023031	R			NA	NA	AUH	NM_001698	Body					TRUE				NA	93983210	93983333	NC_000009.11
225	cg25928881	0.0235	cg25928881	41788432	AAAAACTTCTACTTAAAATTATTTCTTAAAAAATCTACCTCRTTAAACCC	NA		II			GGGGGGGGTGTAAGGGCTTCTACTTAAAGTTGTTTCTTAAAAAGTCTGCCTCGTTAGGCC[CG]TGTGTGCAGCTCATAGTATTAAAACTGGTTAAATGGGAATACACGAATAATACTTATTTT	37	10	32632685	CGGGCCTAACGAGGCAGACTTTTTAAGAAACAACTTTAAGTAGAAGCCCT	10	32672691	R			NA	NA	EPC1	NM_025209	Body	chr10:32635217-32636655	N_Shelf			NA				NA	32632685	32632808	NC_000010.10
226	cg22716262	0.0234	cg22716262	70793361	AATTTTATTTCAACTTAACTTCCAACACTTTACCTACTTCTAATTCTCAC	NA		II			CCACTTGCTAGAATTTTATTTCAGCTTAGCTTCCAGCACTTTGCCTACTTCTGATTCTCA[CG]ACTGGGGCTCATTCTCCTAAAGATATCTTTGACTCTTAATCTTCTCTCTGTGTGTTTTTC	37	10	28419523	ATTTTATTTCAGCTTAGCTTCCAGCACTTTGCCTACTTCTGATTCTCACG	10	28459529	R			NA	NA	MPP7	NM_173496	Body					TRUE				NA	28419523	28419646	NC_000010.10
227	cg06372718	0.0233	cg06372718	57715411	CCAAAACAAACCCCRCTCCAAAAACCTAATCCTTTAACTAAAACAAAACC	NA		II			GAGTCCTGGCCCCAGGGCAGGCCCCGCTCCAAGAACCTGATCCTTTGGCTGGGGCAGGGC[CG]TAGAGGTGGGCGCAGAGCTTCGGGGAGCTGGCTGTGGGGTCCGCGCATGCAGCCCGCAGG	37	22	50623165	CGGCCCTGCCCCAGCCAAAGGATCAGGTTCTTGGAGCGGGGCCTGCCCTG	22	48965292	R			NA	NA	TRABD	NM_025204	TSS1500	chr22:50623164-50625226	Island			TRUE				NA	50623165	50623288	NC_000022.10
228	cg01901579	0.0232	cg01901579	42774433	ACTACATCATCATAACTTCTACRCAACATCTCATATTATCTACCTTTCCC	NA		II			GAGTGTGACGCACTACATCATCATAGCTTCTGCGCAACATCTCATGTTATCTGCCTTTCC[CG]TAACACCAAAACAAGTGTGTACCAACAGAGTTCGCCACCTCTCACGAACCCCACCCCACA	37	14	95615731	CGGGAAAGGCAGATAACATGAGATGTTGCGCAGAAGCTATGATGATGTAG	14	94685484	R			NA	NA	DICER1	NM_177438	5'UTR					TRUE				NA	95615731	95615854	NC_000014.8
229	cg08836954	0.0232	cg08836954	66802335	CTAAACTCAAACTAAAATTAAATACRACTTTATCTTCCTAATTCAACCCC	NA		II			GGCCCGAGGGGCTGGACTCAGACTGAGATTGAATGCGGCTTTGTCTTCCTAGTTCAGCCC[CG]GCCCACACCTGGGGCTGAGTGGAATCGGGAGCTTCGAGGGGTCTGGACAGAGAGATTGAT	37	5	179235209	TGGACTCAGACTGAGATTGAATGCGGCTTTGTCTTCCTAGTTCAGCCCCG	5	179167815	R			NA	NA	SQSTM1;SQSTM1;MGAT4B	NM_001142298;NM_001142299;NM_014275	5'UTR;5'UTR;TSS1500	chr5:179232532-179234595	S_Shore			NA				NA	179235209	179235332	NC_000005.9
230	cg26839871	0.0232	cg26839871	10698310	AAAAAAAAACACTAAAAAACTTTCAACACACTACACAAAAAAACTACCCA	64779391	AAAAAAAAACACTAAAAAACTTTCGACGCGCTACGCAAAAAAACTACCCG	I	A	Red	GGAGTCGGGGGAGGGGTCCGCCCCGGGCTCGACCCCCACCCCCTCGGTGCGCGCCAGCCC[CG]GGCAGCCTCCCTGCGTAGCGCGCCGAAAGCTTCCCAGTGCCCCTCTCCTGTTTTCCCAGC	37	1	171811299	GGAGAGGGGCACTGGGAAGCTTTCGGCGCGCTACGCAGGGAGGCTGCCCG	1	170077922	F			NA	NA	DNM3;DNM3	NM_015569;NM_001136127	Body;Body	chr1:171810467-171811325	Island		DMR	NA	1:170076839-170078253			NA	171811299	171811422	NC_000001.10
231	cg24364574	0.0232	cg24364574	47742383	AACAAAAACCTATACATAAAAAATTCTACCCTAAAATTCTATCAATCCCC	NA		II			CCCCGAACTCCAGCAAAAACCTGTGCATGGGGGATTCTACCCTGGGGTTCTGTCAATCCC[CG]CCCCTCCTCTGAGCTTCAGGTTTTATCCTACTCCATCAACGCGCAGGGACGTTGGGCTCT	37	20	47443694	GCAAAAACCTGTGCATGGGGGATTCTACCCTGGGGTTCTGTCAATCCCCG	20	46877101	R			NA	TRUE	PREX1	NM_020820	Body	chr20:47443734-47445181	N_Shore			NA	20:46877101-46878588			TRUE	47443694	47443817	NC_000020.10
232	cg26837708	0.023	cg26837708	73609408	ATAATAACRTACAATAAACRCACTATATTCCATAAACTCCCTTATAAACC	NA		II			TAGGAGTGGTGGTGGTAACGTGCAGTAGACGCACTGTATTCCATGGGCTCCCTTGTAAGC[CG]GGCATCATTTTCAAGATGGCTGCCAAGGCTAGTAGTGCTAGTTACATGGGTGCAGAGCAC	37	1	43149980	TGGTAACGTGCAGTAGACGCACTGTATTCCATGGGCTCCCTTGTAAGCCG	1	42922567	R			NA	NA	YBX1	NM_004559	Body	chr1:43147500-43149016	S_Shore			NA				NA	43149980	43150103	NC_000001.10
233	cg04535966	0.023	cg04535966	26717498	RATAAATCTTCCAAAACACCCACRTTCTTTACAAAATATTTCTACTAATC	NA		II			ATGATGACGACGATGAGTCTTCCAGGACACCCACGTTCTTTGCAAGATATTTCTGCTAAT[CG]TTTCTACCAGAATCAGTTGGAAAACTTTTTTTTTTAAGTTTTTTTTTTTTCTCTGTATCT	37	3	188034983	ATGAGTCTTCCAGGACACCCACGTTCTTTGCAAGATATTTCTGCTAATCG	3	189517677	R			NA	NA	LPP;LPP;LPP	NM_001167672;NM_001167671;NM_005578	5'UTR;5'UTR;5'UTR					TRUE				NA	188034983	188035106	NC_000003.11
234	cg26765743	0.0228	cg26765743	31730316	TTACAATCTCATAAAAATAAATAACAACCACCACRTAACACTAAAAACAC	NA		II			ACAGTGTTATGTGAAGGATTCATGAATTAATGTGTAAAACGTGTTCAGCACAGTGGCTGG[CG]TGTTCTCAGTGCCACGTGGTGGCTGTTACTTATCTCCATGAGATTGCAAACTCCATAAAG	37	20	59047488	TGCAATCTCATGGAGATAAGTAACAGCCACCACGTGGCACTGAGAACACG	20	58480883	F			TRUE	NA								NA				NA	59047488	59047611	NC_000020.10
235	cg20776543	0.0227	cg20776543	17670403	CCACAAAAACTAAAAAACTCCTCCTAAAACATCCACAATTCCTTTTATCA	25753384	CCACGAAAACTAAAAAACTCCTCCTAAAACGTCCGCAATTCCTTTTATCG	I	C	Grn	TGAATTCATTCACCACGGAGGCTGGGAGACTCCTCCTGGAGCGTCCGCAGTTCCTTTTAT[CG]CTGAGTGGTTTTCCCTGTGTGTCTCCAGCACAATTGTTTATCCCTTCAGCTGTCGGGTAA	37	7	921156	CCACGGAGGCTGGGAGACTCCTCCTGGAGCGTCCGCAGTTCCTTTTATCG	7	887682	R			NA	NA	C7orf20	NM_015949	Body	chr7:917632-917859	S_Shelf			NA	7:887618-887683			NA	921156	921279	NC_000007.13
236	cg02212575	0.0226	cg02212575	65717345	ATAAAAAAACCATAATTATAAAACCCACACAAACTCAAAACACAACAACA	24800439	ATAAAAAAACCATAATTATAAAACCCACGCGAACTCAAAACGCGACGACG	I	A	Red	CGCGCCGCGTGGCCTGCCTAGCTGCACCTTAGCCCCCATGCGCCGGGTAGGCCCGGGCCC[CG]CCGCCGCGCTCTGAGCCCGCGTGGGTCTCACAACCATGGCCCTCTTATCTGCTCCTGTGC	37	3	156838403	ATAAGAGGGCCATGGTTGTGAGACCCACGCGGGCTCAGAGCGCGGCGGCG	3	158321097	F			NA	NA				chr3:156837983-156838351	S_Shore			NA	3:158320663-158321119			NA	156838403	156838526	NC_000003.11
237	cg13199963	0.0226	cg13199963	36675397	CTCTATTAAAACTTCTAATCAACCTAACCAATAAACATTTCCCATCCATC	NA		II			GCCCCAGCACCCTCTGTTGGAGCTTCTGGTCAGCCTGGCCAATAAGCATTTCCCATCCAT[CG]CCCCAGCACTAGGACAGCTGAGAGAATTTGGTTCAGAGTCAAATGCTTCTGAAAATGTAC	37	1	27126172	TCTGTTGGAGCTTCTGGTCAGCCTGGCCAATAAGCATTTCCCATCCATCG	1	26998759	R			NA	NA								TRUE		1:27125692-27126341	Unclassified	TRUE	27126172	27126295	NC_000001.10
238	cg01467882	0.0224	cg01467882	20719335	CRCRTTCCCTCTAAACTTAAATCTTAAACCACAAAAATATAAAATTTTAC	NA		II			GAGAACCTCAGCGCGTTCCCTCTAGACTTAAATCTTAAACCACAAAAATGTGGAGTTTTG[CG]GGGACGTGTTGCGAGCTGTCCTGACTGCACGGGCGACCCCTCCCCTCCTCTTGCACGCCC	37	2	153192938	GCGTTCCCTCTAGACTTAAATCTTAAACCACAAAAATGTGGAGTTTTGCG	2	152901184	R			NA	NA	FMNL2	NM_052905	Body	chr2:153191492-153192974	Island			NA	2:152900897-152901198			NA	153192938	153193061	NC_000002.11
239	cg22793897	0.0223	cg22793897	49749472	TAACTCTCATAACTTTTCTCCAATTAAATTTACCAACTAAAAAAAACTTC	NA		II			ATACATACTACTGCTTTGAGATCATTAAAGAAAAAAAAAGTTTTAAAATTGTTTAATTTC[CG]AAGTCCTTTCTAGTTGGCAAACTCAACTGGAGAAAAGCCATGAGAGTCACCGATGAACAC	37	2	134513565	GACTCTCATGGCTTTTCTCCAGTTGAGTTTGCCAACTAGAAAGGACTTCG	2	134230035	F			NA	NA								TRUE				NA	134513565	134513688	NC_000002.11
240	cg14181111	0.0223	cg14181111	43690446	ATATAAAAATTACCCCTCTTAAAAACAACRCTTTAATATTTACACAAAAC	NA		II			ATAAGATTGCCAGTGGCCAGCAGAAGACGAAAGGGAATGCCTGCCTAGGAGAGAAGAGCA[CG]CCTTGTGCAAACATCAAAGCGCTGCTTCTAAGAGGGGTAATTTTTATATTGCTATTGGCA	37	1	168773313	CGCCTTGTGCAAACATCAAAGCGCTGCTTCTAAGAGGGGTAATTTTTATA	1	167039937	F		rs74899637	NA	NA								TRUE				NA	168773313	168773436	NC_000001.10
241	cg14014879	0.0222	cg14014879	52642370	ACCCAAAACAAAAAACCCAACATTCCCRCACTACAACTAAACATAACTAC	NA		II			TATGAGAAACAGCCCAGAACAGAAGGCCCAGCATTCCCGCACTGCAGCTAAGCATGGCTG[CG]CGCCAACCAGCTGCAATAACAGCCGCGTCCCAGCGGGGCCCCTTCCCTGGCCCCGGAGCA	37	1	94561088	CCCAGAACAGAAGGCCCAGCATTCCCGCACTGCAGCTAAGCATGGCTGCG	1	94333676	R			NA	NA	ABCA4	NM_000350	Body					TRUE	1:94333653-94333712			NA	94561088	94561211	NC_000001.10
242	cg03228065	0.0222	cg03228065	50668341	ATAAAAATAATTCTCTCCATTTCCACAAAATACTAACAAAATTTAATAAC	NA		II			ATTTTCCTAGGATGGGAATAGTTCTCTCCATTTCCACAGGGTGCTGGCAAGATTTGGTGA[CG]TCCCCAGTGAGGTGCTTGGCACACAGTGAGGGGGTGGTCTCTTCTGCACGACCGGGGTCC	37	16	2276770	TGGGAATAGTTCTCTCCATTTCCACAGGGTGCTGGCAAGATTTGGTGACG	16	2216771	R			NA	NA	E4F1	NM_004424	Body	chr16:2273219-2274081	S_Shelf			NA				NA	2276770	2276893	NC_000016.9
243	cg04536856	0.0222	cg04536856	43683440	TACAAAATCTCTAAAATCACCTCTAACTTTATAAACAAAACCAAAAAACC	NA		II			TTGCATCAACACCGGAGGTCAAACCAGGCTAGGAGAGGGCATTTGGAATTTCATTTCCTC[CG]GCTCTCTGGCTTTGTTTACAAAGTCAGAGGTGACCTTAGAGATTTTGCATCTAATTTGGT	37	11	10673892	CGGCTCTCTGGCTTTGTTTACAAAGTCAGAGGTGACCTTAGAGATTTTGC	11	10630468	F		rs79866915	NA	NA	MRVI1;MRVI1;MRVI1;MRVI1	NM_001100163;NM_130385;NM_001100167;NM_001098579	5'UTR;5'UTR;5'UTR;TSS200					NA				NA	10673892	10674015	NC_000011.9
244	cg10131465	0.0222	cg10131465	44697437	ACTAACAACATACTTCCAAAAAATCTATCTCAAAAAAAATCACACAAAAC	NA		II			GTCAAGGAGAAACTAGCAGCATGCTTCCAAGAGGTCTATCTCAGGGGGAATCACACAAGA[CG]TTCATCATTCCTCCAGCAACAAATTCTGATAACATATGTGCAATGTTGTCTACTAGGAAA	37	11	61156286	CGTCTTGTGTGATTCCCCCTGAGATAGACCTCTTGGAAGCATGCTGCTAG	11	60912862	R			NA	NA				chr11:61159836-61160285	N_Shelf			NA				NA	61156286	61156409	NC_000011.9
245	cg12098441	0.0221	cg12098441	58670426	CAAAACTTTTACATTACATAAATAAAACCAACCATTCATAAAACCAAAAC	NA		II			GGATGTCGTTACAGGGCTTTTACATTGCATAGATGAAACCAGCCATTCATAAAGCCAAAA[CG]TTCCATTTTTAACTGGGATCCATTCAGAACCCAGCTGAATCACATCAGGGATTTACAGTA	37	6	119217672	AGGGCTTTTACATTGCATAGATGAAACCAGCCATTCATAAAGCCAAAACG	6	119259371	R			NA	NA	ASF1A	NM_014034	Body	chr6:119215454-119216457	S_Shore			TRUE		6:119217555-119218086	Gene_Associated	NA	119217672	119217795	NC_000006.11
246	cg25743819	0.0221	cg25743819	28748317	TAAAAATTCTATATAAAAATTTAAAACAAAACTCAACATTCACCAAAATC	NA		II			CACAGCGACATCCAACAGATTCATTAACATAGCAATCGCAGGAGAGAAAAGAAGCCCAGG[CG]ATTCTGGTGAATGCTGAGCCTTGTTCTAAATTCTCATATAGAATCTCCATAGAACCAGGA	37	2	173245704	GGAGATTCTATATGAGAATTTAGAACAAGGCTCAGCATTCACCAGAATCG	2	172953950	F	rs12477699		NA	NA								TRUE				NA	173245704	173245827	NC_000002.11
247	cg09474331	0.0221	cg09474331	61744496	ACCTACTAATATTCCTACTCTTAAAACACAAAAACACTAAACACCAAACA	21789300	ACCTACTAATATTCCTACTCTTAAAACGCGAAAACGCTAAACACCGAACG	I	A	Red	TACCGGCCCTCAGCTTGGGTGCATCTCCTCCACCAGCTGCCCCGCGCCGACTTCCAGCTC[CG]CCCGGTGCCCAGCGTTTTCGCGCCCCAAGAGCAGGAATACCAGCAGGTGGGACCGGGCGC	37	19	54926805	CGCCCGGTGCCCAGCGTTTTCGCGCCCCAAGAGCAGGAATACCAGCAGGT	19	59618617	F			NA	NA	TTYH1;TTYH1	NM_001005367;NM_020659	1stExon;1stExon	chr19:54927902-54928225	N_Shore			NA	19:59618216-59619131	19:54926260-54926983	Unclassified_Cell_type_specific	NA	54926805	54926928	NC_000019.9
248	cg07530599	0.0221	cg07530599	15708388	ACCCATATATCCCATATACTATCCCATAACATACTTACRACTATACTACC	NA		II			CCTGGCCCCGGACCCATATGTCCCATATGCTGTCCCATAGCATACTTGCGGCTATGCTGC[CG]GACCTGCTCCAGTTCAAACACCGTGTAGGGGCGGATGGAATGGTGCCCAGGTAGGCCTGG	37	17	74275137	CGGCAGCATAGCCGCAAGTATGCTATGGGACAGCATATGGGACATATGGG	17	71786732	R			NA	NA	QRICH2	NM_032134	Body					NA	17:71786544-71786809	17:74274817-74276666	Unclassified	NA	74275137	74275260	NC_000017.10
249	cg01537995	0.0218	cg01537995	11796353	CCTATATACRCCTAACACTCCCTAAAAAAACTAAAATCRACTAAAAAACC	NA		II			GCAACACACCCACTGGAAACGCACGTGAACAAAGCTCTCGCCCCCGGGAGCCGCTGCCTG[CG]GTTTCCTAGTCGATCCCAGCTTCTCTAGGGAGTGTCAGGCGCACACAGGGTTAAGTTAGT	37	14	85996352	CTGTGTGCGCCTGACACTCCCTAGAGAAGCTGGGATCGACTAGGAAACCG	14	85066105	F			NA	NA	FLRT2	NM_013231	TSS200	chr14:85996494-85996958	N_Shore	high-CpG:85066099-85066447	CDMR	NA	14:85065806-85068075			NA	85996352	85996475	NC_000014.8
250	cg20547777	0.0218	cg20547777	40770478	TACAACTTAACTAAAACTCCCTCRAATACATTCCTAACTCTTCACRAATC	NA		II			GAAGTCATTTTCTGTCCCAGACATTCGCCCCTTTTCCTGTTGCAAAGAGAAAGGGGCCAG[CG]ACCCGTGAAGAGCCAGGAATGCATCCGAGGGAGCTCCAGCTAAGTTGCAGGGAAGCTATT	37	8	119086580	GCAACTTAGCTGGAGCTCCCTCGGATGCATTCCTGGCTCTTCACGGGTCG	8	119155761	F			NA	NA	EXT1	NM_000127	Body					TRUE	8:119155761-119155977			NA	119086580	119086703	NC_000008.10
251	cg09054960	0.0217	cg09054960	69668348	AACCTTTAACCACTATCAAAATCCAACRACRAATAACAAACCTACCTCTC	NA		II			GAACTGAGCAGAGCCTTTGACCACTGTCAAAGTCCAGCGGCGAATGACAGACCTGCCTCT[CG]TAGAGCTGTGGGCGGGAGGCAGCAGGGACATGGGGCAGCGTACCCTGGGTCAAGGTCATC	37	19	15590328	CGAGAGGCAGGTCTGTCATTCGCCGCTGGACTTTGACAGTGGTCAAAGGC	19	15451328	R			NA	NA	PGLYRP2	NM_052890	TSS200					NA				NA	15590328	15590451	NC_000019.9
252	cg03564606	0.0216	cg03564606	69778438	AATCTACAATACCAAAAAACTAAAAATCCCTTCTACCTATAACACAACAC	NA		II			CCTGGGTTTAAGATCTGCAGTACCAGGGGACTGAAAATCCCTTCTGCCTGTGACACAACA[CG]ACTAAATTACTAAGGATGCTATTTACTGTAACAGTTCCAAAACTTTCTAAAATTTTCATT	37	6	35885504	CGTGTTGTGTCACAGGCAGAAGGGATTTTCAGTCCCCTGGTACTGCAGAT	6	35993482	R			NA	NA	SRPK1	NM_003137	Body	chr6:35888479-35889060	N_Shelf			NA				NA	35885504	35885627	NC_000006.11
253	cg03830929	0.0216	cg03830929	33751344	ACTTCCAATCACTAAAAATAAATAAACAAATAAACCATCAACTAACTCTC	NA		II			CACTATTGAGAGCTTCCAGTCACTAGAGGTAGATAGGCAGATAGACCATCAGCTGACTCT[CG]ACAGAGAGAGGAGAAACCAAGTCTCCTTTCTCTGGAGATTAGCCAGGGAAAGGGGTTAGG	37	1	154165776	CGAGAGTCAGCTGATGGTCTATCTGCCTATCTACCTCTAGTGACTGGAAG	1	152432400	R			NA	NA	TPM3	NM_152263	TSS1500					NA				NA	154165776	154165899	NC_000001.10
254	cg10890681	0.0216	cg10890681	16797478	ATTTTTCCAACAAAAATTTTTCACAACATTCCTTCAATTTACTAAAAATC	NA		II			AATTTCCACCAACTTACTTATAGGCGGACCTTGCCAAGTATATCTGTGAAAATCAAGATT[CG]ATCTCCAGTAAACTGAAGGAATGCTGTGAAAAACCTCTGTTGGAAAAATCCCACTGCATT	37	4	74279174	CGATCTCCAGTAAACTGAAGGAATGCTGTGAAAAACCTCTGTTGGAAAAA	4	74498038	F	rs56167251		NA	NA	ALB	NM_000477	Body			low-CpG:74497998-74498194		NA				NA	74279174	74279297	NC_000004.11
255	cg00465319	0.0216	cg00465319	42754376	AAACAACTCCAAAAACTTATTACTAACTAAACCTAACRAAACTATTTCTC	NA		II			ACTGCAGGCTGAGACAGCTCCAAAGACTTATTGCTGACTGGGCCTAGCGGGGCTATTTCT[CG]TAAAACAATGCCAGTGATGTGATTATAATTGGCCAAGAGAATAGTTACTACAGATCCCAC	37	3	123339568	CGAGAAATAGCCCCGCTAGGCCCAGTCAGCAATAAGTCTTTGGAGCTGTC	3	124822258	R			NA	NA	MYLK;MYLK;MYLK;MYLK;MYLK;MYLK	NM_053032;NM_053028;NM_053025;NM_053027;NM_053031;NM_053026	TSS200;Body;Body;Body;TSS200;Body					NA				NA	123339568	123339691	NC_000003.11
256	cg27554556	0.0215	cg27554556	27773434	TCCTTTATCCTACRAATCCTAAAACTAAACCCCATTCTAAAAACTCTACC	NA		II			GGAAACGACCTTCCTTTATCCTACGAGTCCTAAGACTGAACCCCATTCTAAAGGCTCTAC[CG]TATCCTTCCTCTTATTTTCTTCTCATCTAATGTGGCACATAATAGGGCCTTATACTAAAG	37	3	148804650	CGGTAGAGCCTTTAGAATGGGGTTCAGTCTTAGGACTCGTAGGATAAAGG	3	150287340	R			NA	NA	HLTF;HLTF	NM_139048;NM_003071	TSS1500;TSS1500	chr3:148803904-148804557	S_Shore			NA		3:148803435-148804833	Unclassified	NA	148804650	148804773	NC_000003.11
257	cg21521230	0.0215	cg21521230	48777405	AATACCCACATCTCRAAAAACATCCTAAACCATAAACTAAAACTACTATC	NA		II			TCCTGTAACCTGATGCCCACATCTCGGAAGGCATCCTGAGCCATGAGCTGGAGCTGCTGT[CG]GGGGAGGCCAAGGCTGTGTCGGGCAGCTGCCTTCTCTACAGCCCGAAGCACATCCCCATA	37	6	33288635	ATGCCCACATCTCGGAAGGCATCCTGAGCCATGAGCTGGAGCTGCTGTCG	6	33396613	R			NA	NA	DAXX;DAXX;DAXX;DAXX	NM_001141969;NR_024517;NM_001350;NM_001141970	Body;Body;Body;Body	chr6:33288733-33289008	N_Shore			NA	6:33396547-33396977			NA	33288635	33288758	NC_000006.11
258	cg25941751	0.0215	cg25941751	58685403	TTACACRTCAATAACCCTTCAAATTCTACCACCCTATATAAAATAATACC	NA		II			ATTTAAGTTCTATGAGAAATTCCTTAGTCATGGTGTTGCGTAAATCATATTTTAGCTGCA[CG]GCATTACCCCACACAGGGTGGCAGAACTTGAAGGGTTACTGACGTGTAAATGCTGGTATT	37	2	46613544	CGGCATTACCCCACACAGGGTGGCAGAACTTGAAGGGTTACTGACGTGTA	2	46467048	F			NA	NA	EPAS1	NM_001430	3'UTR					TRUE				NA	46613544	46613667	NC_000002.11
259	cg13932450	0.0214	cg13932450	15630331	TAACATTTACTTTAACTATAAAACAATTACCTACTAAATTAAACAAAAAC	NA		II			CTGCCTGTGGCTCTCTCCAAAGCCCGACTTCTGGCCATCCTATGATCTGCCTCCCTCCTC[CG]CCTTTGTTCAATTCAGCAGGTAATTGCTTCACAGCCAAAGCAAATGTCAGGATGATAATG	37	6	43879598	CGCCTTTGTTCAATTCAGCAGGTAATTGCTTCACAGCCAAAGCAAATGTC	6	43987576	F			NA	NA	LOC100132354	NR_024478	Body					TRUE				NA	43879598	43879721	NC_000006.11
260	cg25518132	0.0213	cg25518132	49804326	CRATTTCTATCTACTAAATTTTCCCRAAATTAAAACRAAATTCTAAAAAC	NA		II			GGTATTTGCCCTCTTTATTCGAGCACGAGAGCAGAGAGAGAGCTGCTGCTCTCTGGGGAA[CG]CTCTCAGAATCCCGTTCTAACCCCGGGAAAACTCAGCAGACAGAAATCGCCCGCCCCAAG	37	2	63274476	CGCTCTCAGAATCCCGTTCTAACCCCGGGAAAACTCAGCAGACAGAAATC	2	63127980	F			NA	NA	LOC100132215	NR_027069	Body	chr2:63274475-63279430	Island		RDMR	TRUE	2:63127980-63128847			NA	63274476	63274599	NC_000002.11
261	cg07965110	0.0213	cg07965110	46667419	ACAAACRTCATAATTAAATACCTACRTTCTATTCCTTCCTAATAACAACC	NA		II			CACTTGGGAAGCTCCGGGGCATGTGAAGGAGCTGCAAACATGAGAACTAATGAACCAAGG[CG]GCTGCCACCAGGAAGGAACAGAACGCAGGCATTCAACCATGACGTCTGCACAGTGTTAGT	37	1	24863166	CGGCTGCCACCAGGAAGGAACAGAACGCAGGCATTCAACCATGACGTCTG	1	24735753	F			NA	NA				chr1:24861702-24861920	S_Shore			NA		1:24863056-24863486	Promoter_Associated_Cell_type_specific	NA	24863166	24863289	NC_000001.10
262	cg20904336	0.0211	cg20904336	62603309	CRACTTAACCAAATCATAATATCTCAACAAAAACCATTCCRACACAACCC	NA		II			CAGGTGTCCCTCGACTTAGCCAGGTCATGGTGTCTCAGCAGGAGCCATTCCGGCACAGCC[CG]AGGCAAGGCGAGGGTGAGATGAGGTAGCGAGGGTGGGTCTGCCTAGGGCATGGGGCAGGG	37	14	100618491	CGGGCTGTGCCGGAATGGCTCCTGCTGAGACACCATGACCTGGCTAAGTC	14	99688244	R			NA	NA	DEGS2	NM_206918	Body	chr14:100615540-100615946	S_Shelf			NA				NA	100618491	100618614	NC_000014.8
263	cg26206598	0.021	cg26206598	21759451	AAAAACCCAACTTCTTATCAAATTACTCTAAACAATATTAATCATCACCC	NA		II			ATAAGGCCTTGGGAAACCCAGCTTCTTGTCAGGTTGCTCTGGGCAATGTTGATCATCACC[CG]CCTTATCGGAAGGTATGGAGAGGGGAGGAAGTTCTGGGGCCTAGAGTCAGCTGCTCAGGT	37	20	47445432	CGGGTGATGATCAACATTGCCCAGAGCAACCTGACAAGAAGCTGGGTTTC	20	46878839	R			NA	TRUE	PREX1	NM_020820	TSS1500	chr20:47443734-47445181	S_Shore			NA				TRUE	47445432	47445555	NC_000020.10
264	cg22512292	0.0209	cg22512292	34650318	TAAAACACTAACCCCAAAAACTTTAAAAAACACAACACAAAAATCTACTC	NA		II			TGATGCTACAGTGAGACACTGACCCCAAGGGCTTTAGAGGACACAACACAGAAATCTGCT[CG]ATTGATAAATATCCATCTTAGTTCTTACTTTATAAAACCCAGAACTAAGTAACAAGACAT	37	5	59824695	CGAGCAGATTTCTGTGTTGTGTCCTCTAAAGCCCTTGGGGTCAGTGTCTC	5	59860452	R			NA	NA	PART1	NR_024617	Body					TRUE				NA	59824695	59824818	NC_000005.9
265	cg24296761	0.0209	cg24296761	49769330	AATAAACCACAACACAAACCACAACATAATCTTACCATCAAACATAAACA	19637484	AATAAACCGCAACACGAACCGCAACATAATCTTACCATCGAACGTAAACG	I	T	Red	TGCTGCTGCTCCAGCGCCAGGACGAGCGGCTGCTGCTCAAGTCCCATAGCCGGACACTGA[CG]CCCACGCCCGATGGCAAGACCATGCTGCGGCCCGTGCTGCGGCTCACCTCCGCCATGACC	37	19	42408458	CGCCCACGCCCGATGGCAAGACCATGCTGCGGCCCGTGCTGCGGCTCACC	19	47100298	F			NA	NA	ARHGEF1;ARHGEF1;ARHGEF1	NM_004706;NM_199002;NM_198977	Body;Body;Body	chr19:42408315-42408535	Island			NA	19:47100168-47100351			TRUE	42408458	42408581	NC_000019.9
266	cg03511513	0.0208	cg03511513	66781486	ATCTACCATAATCTTTAAATTACTAATATTTAAAATAATCATCTAAAAAC	NA		II			TATTAGCTTTCTTATCATTGGAAATATGGTTATTAAATGCTACTTGATCTTCCTTGATGA[CG]TCCTCAGATGATCATTCCAAACATCAGTAATCTAAAGATCATGGTAGACATGCAGAAAAA	37	12	90472777	CGTCCTCAGATGATCATTCCAAACATCAGTAATCTAAAGATCATGGTAGA	12	88996908	F	rs78131710		NA	NA								TRUE				NA	90472777	90472900	NC_000012.11
267	cg13457462	0.0206	cg13457462	54737386	CTAAAATCCCCAAAACCAAAAACTCACAATTCTATCTACACAAACAAATC	NA		II			GTTGCATAGGGCCTCAACAAGGAGAAACAAGTGTCCATTCTGTCATCACAGGTGGTATCA[CG]ATCTGTCTGTGCAGACAGAATTGTGAGTTTCTGGTTCTGGGGATTCTAGTAGAGAACCAT	37	8	49801972	TAGAATCCCCAGAACCAGAAACTCACAATTCTGTCTGCACAGACAGATCG	8	49964525	F			NA	NA								TRUE				NA	49801972	49802095	NC_000008.10
268	cg18645642	0.0206	cg18645642	20765314	AACCAAAACAAAAACRATAACCTTTAATACTAATTAATCTATTTATAACC	NA		II			CCTTTAACTTAAACCAAAACAAAGACGGTAACCTTTAATACTAGTTAGTCTATTTATAAC[CG]TTCCATCTACAAACATTTTTCTAATACAAACATGCCCTGATAGCTTATCTTGGTGCACAT	37	1	8631756	CGGTTATAAATAGACTAACTAGTATTAAAGGTTACCGTCTTTGTTTTGGT	1	8554343	R			NA	NA	RERE;RERE	NM_012102;NM_001042681	Body;Body					TRUE				NA	8631756	8631879	NC_000001.10
269	cg00154957	0.0205	cg00154957	44747509	ACACAATCATAACATCATCCCTTATTTCATAAACTAAAACTTAAAACTCC	NA		II			CGTGTGACTTCTGGCTGTACCACTCACTCACCAGCTGGGACTCTGGGCAAATGGCCGACT[CG]GAGTCTCAAGTCCCAGTCTATGAAACAAGGGATGATGCCATGATTGTGTTGAGGATAAAA	37	1	109850562	CGGAGTCTCAAGTCCCAGTCTATGAAACAAGGGATGATGCCATGATTGTG	1	109652085	F			NA	NA	MYBPHL	NM_001010985	TSS1500					NA				NA	109850562	109850685	NC_000001.10
270	cg06919312	0.0203	cg06919312	55806458	TAAAACACAAATATACAATTCATACTCTTTCTAAAATATATACATAATAC	NA		II			AGGACCCTGGGAGAAGGTGAGTTATCCAAAATGTATGGGAAGATGACCTGGATGATACAT[CG]TATCATGTATATATTCCAGAAAGAGTATGAATTGTATATTTGTGCTTTAAGAAGCAGAGG	37	12	64474195	AAAGCACAAATATACAATTCATACTCTTTCTGGAATATATACATGATACG	12	62760462	F			NA	NA	SRGAP1	NM_020762	Body					TRUE				NA	64474195	64474318	NC_000012.11
271	cg09419444	0.0202	cg09419444	37684313	CCTCAATCTAAATAAACACTACACACCCAAATAAAAAATTAAAAAAAACA	24658401	CCTCAATCTAAATAAACGCTACACACCCAAATAAAAAATTAAAAAAAACG	I	C	Grn	GCATGAATGTGCCCTCAGTCTGGGTGGACGCTGCACACCCAGATGGGAGGTTGGGGGGGA[CG]CCGAGGTGGAGGGAGGAGGGCCGGGCCCCAGCCAGGAAGCTCTGGGCGTGGGCAGGGCTT	37	16	69958792	CCTCAGTCTGGGTGGACGCTGCACACCCAGATGGGAGGTTGGGGGGGACG	16	68516293	R			NA	NA	WWP2;WWP2	NM_199424;NM_007014	TSS200;Body			low-CpG:68516280-68516417		TRUE				TRUE	69958792	69958915	NC_000016.9
272	cg20892245	0.0202	cg20892245	36712357	CTAACATAACRCTTTAAACCTTCRCCTTATTAACAACTTTATCAAATCTC	NA		II			ACATTGCTTCTCCAAAACCACAGCGAAAAACAAGGAAATTAACAAGGCAGAATCGCGATG[CG]AGACTTGACAAAGTTGTTAATAAGGCGAAGGCCCAAAGCGCTATGCCAGGGCCTGCTACT	37	6	15244618	TGGCATAGCGCTTTGGGCCTTCGCCTTATTAACAACTTTGTCAAGTCTCG	6	15352597	F			NA	NA				chr6:15244877-15246160	N_Shore		RDMR	NA	6:15352590-15352784			NA	15244618	15244741	NC_000006.11
273	cg14112601	0.0201	cg14112601	32647336	CAAATCACTTCCTCTCTCTAAACCTCTAACTTTTCCTAAACCAAACAAAC	NA		II			TGACTAGCTTGTTTCCTGGGACAGGAATCAGTTCATTCCTGAAAGGGTATGTAAAGAGCC[CG]TTTGCCTGGCCTAGGAAAAGCCAGAGGTTCAGAGAGAGGAAGTGACTTGCTCAAGATATA	37	6	10520874	AAGTCACTTCCTCTCTCTGAACCTCTGGCTTTTCCTAGGCCAGGCAAACG	6	10628860	F		rs79893863	NA	NA	GCNT2	NM_145649	TSS1500					TRUE				NA	10520874	10520997	NC_000006.11
274	cg07591362	0.0201	cg07591362	59667372	ATTATATAAAAAAAACRCAATTAAAATTCATACCCCACAATCCACACCCC	NA		II			TTTTGGGCCAGGGCTAACCAGGGTAAAGTCTGAATCACCCCATGTGGAATCCGTCTCCTA[CG]GGGTGTGGACTGTGGGGCATGAATTCCAATTGCGCTTTCCTTACATAACTTTGCTCTTCA	37	1	232278709	CGGGGTGTGGACTGTGGGGCATGAATTCCAATTGCGCTTTCCTTACATAA	1	230345332	F	rs9701924		NA	NA								TRUE				NA	232278709	232278832	NC_000001.10
275	cg13007701	0.0201	cg13007701	64791303	AATTAAAAAAAACCCTCAAAAACTAACTAACAACCAAAATCCCTACTCAC	NA		II			AGAGACATCTAGATTGGGAAGAGCCCTCAAAAGCTGGCTGACAACCAGGATCCCTGCTCA[CG]GGCCTATTTTACTCAACAGGAAAAATTGCTTCCAAAGGTTTTCTTTTCTTTTTTTTTTTT	37	8	13078829	ATTGGGAAGAGCCCTCAAAAGCTGGCTGACAACCAGGATCCCTGCTCACG	8	13123200	R			NA	NA	DLC1	NM_182643	Body					TRUE				NA	13078829	13078952	NC_000008.10
276	cg02389084	0.0201	cg02389084	16699507	ATACTTCTCCTTTAAATAAACATAAAACRAAAATAAATATTCTCCTTTAC	NA		II			AATATTTACTCTCGTCTTATGTTTACTCAAAGGAGAATATTTACTCTCGTCTTATGTTTA[CG]CAAAGGAGAATATTTACTCTCGTCTTATGTTTACCCAAAGGAGAAGCATTGTGGCTGAGC	37	7	26403254	CGCAAAGGAGAATATTTACTCTCGTCTTATGTTTACCCAAAGGAGAAGCA	7	26369779	F	rs35008982		NA	NA	SNX10	NM_013322	Body					NA				NA	26403254	26403377	NC_000007.13
277	cg09859564	0.0201	cg09859564	64658323	CACTCRCTAAACATCTAAATTATAACTTCTAATAACAAAACCTATAATTC	NA		II			GACACTCTGTCTTGGCCATGCGTCAGTCACCTGAGGAATAAACAAATGAACAAGCAAATA[CG]AATCACAGGCCCTGCCACCAGAAGTCACAACCCAGATGCTCAGCGAGTGAAGCCCAGCCA	37	10	281489	CGAATCACAGGCCCTGCCACCAGAAGTCACAACCCAGATGCTCAGCGAGT	10	271489	F			NA	NA	ZMYND11;ZMYND11;ZMYND11	NM_006624;NM_212479;NM_001161482	Body;Body;Body					TRUE				NA	281489	281612	NC_000010.10
278	cg17095936	0.02	cg17095936	71786398	AAACCATTAAAAACAATCRTTCCTATAAACATATTTAATCAAATCCCRCC	NA		II			CTTGGCAGGAGAGATGAGACCCCTTGAATATTGAAGAGGCTGCCGCTCTTCACTCAGAGG[CG]GCGGGATCTGATTAAACATGCTTACAGGAACGACTGTCTCCAATGGCTTTCCTCCAGCCA	37	1	168250628	CGGCGGGATCTGATTAAACATGCTTACAGGAACGACTGTCTCCAATGGCT	1	166517252	F			NA	TRUE	TBX19	NM_005149	Body					NA				NA	168250628	168250751	NC_000001.10
279	cg09996597	0.0199	cg09996597	70795427	CCACTATCATCRTCTTCCCTTTATCRAAAATTAATCATTTTCCAAATAAC	NA		II			AAGCCGCCGGCCCACTGTCATCGTCTTCCCTTTATCGAGAATTGATCATTTTCCAGGTGG[CG]TCTCGGCTCCTCTTCTGAGAAATTATAGATCCACGGGGAGAAAGTCCACACCCAGAAAGA	37	16	1844927	CGCCACCTGGAAAATGATCAATTCTCGATAAAGGGAAGACGATGACAGTG	16	1784928	R			NA	NA	IGFALS;IGFALS;IGFALS	NR_027389;NM_004970;NM_001146006	TSS200;TSS1500;TSS1500	chr16:1840623-1842688	S_Shelf			NA	16:1784903-1785237			NA	1844927	1845050	NC_000016.9
280	cg12510999	0.0199	cg12510999	50637410	CRCTATAACTATTAAAATCCCTCRACAATTTAAATAATAACTCATTCAAC	NA		II			CAGACAATCTTGCAAGAATGACGTCACTACCAAGCTTCACTTGTTAGGAATCCGTACCCA[CG]CTGAATGAGTCACTACCCAAACTGCCGAGGGACCCTAACAGTTACAGCGCGTGCATTCCT	37	2	28022223	CGCTGAATGAGTCACTACCCAAACTGCCGAGGGACCCTAACAGTTACAGC	2	27875727	F	rs76143368		NA	NA	RBKS	NM_022128	Body					TRUE				TRUE	28022223	28022346	NC_000002.11
281	cg13081014	0.0199	cg13081014	53728346	CTTAATTATAAAACTCATCCTACACAAAACCCTAAATCTATAATACAAAC	NA		II			TTTCAGCCTCTGCCTGCAAGACTGAGCTGCTTTTACCTGCTTCTTTTCCCAGCCTGGCTC[CG]TCTGCATTACAGACTCAGGGCTCTGTGTAGGATGAGCTCCATAATCAAGGTCCTGCTGAC	37	1	171227787	TTGATTATGGAGCTCATCCTACACAGAGCCCTGAGTCTGTAATGCAGACG	1	169494411	F	rs28384858		NA	NA	FMO1	NM_002021	Body					TRUE				NA	171227787	171227910	NC_000001.10
282	cg16246488	0.0199	cg16246488	18799461	TTTTAAAAACCTCCTACACTAATAAAATCTTAACTCCCTTAATTAAAAAC	NA		II			CAGAGCGAAGGATATTCTTTCCCTTCATCGCCTTGGTGTCTTTCTCTGGGGGAAAAAAAT[CG]CCTTTAACCAAGGGAGCCAAGATCTCACCAGTGCAGGAGGCTCTCAAAATGGAGCGCCGG	37	2	10444921	CGCCTTTAACCAAGGGAGCCAAGATCTCACCAGTGCAGGAGGCTCTCAAA	2	10362372	F			NA	NA	HPCAL1;HPCAL1	NM_002149;NM_134421	5'UTR;5'UTR	chr2:10442308-10444509	S_Shore			NA	2:10362208-10362487	2:10443656-10445129	Promoter_Associated	NA	10444921	10445044	NC_000002.11
283	cg22624907	0.0199	cg22624907	30641306	CATCATTCAAAACAATAACTAAATAACCAAACCAACCCCCTTTTTCTTCC	NA		II			TTATTTGGTTTCATCATTCAGAGCAATGACTGAGTAGCCAGACCAGCCCCCTTTTTCTTC[CG]GATCCTTTGAAGAACTTTCCAGTGTTTTTCCTTGCAGTAGGTTTATTTTTACTGATTGCA	37	1	80447732	ATCATTCAGAGCAATGACTGAGTAGCCAGACCAGCCCCCTTTTTCTTCCG	1	80220320	R			NA	NA								TRUE				NA	80447732	80447855	NC_000001.10
284	cg17827208	0.0197	cg17827208	50601403	AAATTTCTCAACAATAAAACCAACACRCAAATCCAATTTCCCTACAATAC	NA		II			CAGGATGCCAGTGGGAAATCGGGAGTCCTTCTGATAGAATTTTTCCAGCAGATGTTATCA[CG]TACTGCAGGGAAATTGGATCTGCGTGCTGGCCTTACTGTTGAGAAATTTTTCCTTATGTC	37	15	99470414	AATTTCTCAACAGTAAGGCCAGCACGCAGATCCAATTTCCCTGCAGTACG	15	97287937	F			NA	NA	IGF1R	NM_000875	Body					TRUE				NA	99470414	99470537	NC_000015.9
285	cg26186239	0.0197	cg26186239	33787504	CCTTTCCTCTTAAAAAACTTCCACTAAACCTTAATAACRAACATCCAATC	NA		II			GGGCGGGGGCGCCTTTCCTCTTGAAGAACTTCCACTGGACCTTGATGGCGAGCATCCAGT[CG]CTGACCGAGGGCCTCTGGCAAGCGGAGGTGCAGACATGCGCCTGGCGGGGGTGCGGGGCG	37	20	62119492	CTTTCCTCTTGAAGAACTTCCACTGGACCTTGATGGCGAGCATCCAGTCG	20	61589936	R			NA	NA	EEF1A2	NM_001958	3'UTR	chr20:62119198-62120620	Island			TRUE	20:61589766-61591015			NA	62119492	62119615	NC_000020.10
286	cg23253991	0.0196	cg23253991	69633483	AAAATAAAAAAATTCATTCTAACCTTATAAAACATACRTCCTTCTTTTTC	NA		II			ACATTTTGCTGATCAAATAAAGGATAGATGCTCACTGGATGTCTGAGAACTTTGAGAGAC[CG]AAAAAGAAGGACGTATGCTCTACAAGGTCAGAATGAATCTTTTTATTTTTTAGTGAAGGG	37	2	173686677	AAATAAAAAGATTCATTCTGACCTTGTAGAGCATACGTCCTTCTTTTTCG	2	173394923	F			NA	NA	RAPGEF4;RAPGEF4;RAPGEF4	NM_007023;NM_001100397;NM_001100397	Body;1stExon;5'UTR					TRUE				NA	173686677	173686800	NC_000002.11
287	cg12911556	0.0196	cg12911556	48708485	AAAAAATCATAAAAAAATATCTCTAAACCCCAAAATTTCCTCCAACTTAC	NA		II			CAATGTCTCATAAAGGGTCATGAGGAGGTGTCTCTAAGCCCCAAAGTTTCCTCCAGCTTA[CG]TGGATGGTGGTAAAATGCAACGGATGAACCTGAGCTCCTACCTGTCATTTATATGTTAGG	37	7	26403780	AAGGGTCATGAGGAGGTGTCTCTAAGCCCCAAAGTTTCCTCCAGCTTACG	7	26370305	R			NA	NA	SNX10	NM_013322	Body					NA				NA	26403780	26403903	NC_000007.13
288	cg02453146	0.0194	cg02453146	49772454	CCACTACCCAACCTTTACCATTCACRAATAAAAAAAATAACCRTAACATC	NA		II			GAGGCCGGGCACCACTGCCCAGCCTTTGCCATTCACGGGTGAAAAAAGTAACCGTAGCAT[CG]TGCGGCCTTTCCCTCTCCCGTCCTCATTTTCTGCATCTGGAACGGGGAGTGGCTGATTCG	37	1	53068587	CACTGCCCAGCCTTTGCCATTCACGGGTGAAAAAAGTAACCGTAGCATCG	1	52841175	R			NA	NA	GPX7	NM_015696	Body	chr1:53067880-53068608	Island			TRUE	1:52840469-52841196			TRUE	53068587	53068710	NC_000001.10
289	cg16027267	0.0194	cg16027267	49734354	ATAATCAATAATCTACAATTCTACACCCACRTACTCCTAAATACTCTACC	NA		II			GACAGTGCTCAGTAATCAATAGTCTGCAGTTCTGCACCCACGTGCTCCTGGGTACTCTGC[CG]TCCCCACAGGGTCCTCAGCTCAGCCCCTGTCACTGCCTCTCCTGCCACCCTTTGTCCACT	37	17	37820515	CGGCAGAGTACCCAGGAGCACGTGGGTGCAGAACTGCAGACTATTGATTA	17	35074041	R		rs45591632	NA	NA	TCAP	NM_003673	TSS1500	chr17:37823693-37824989	N_Shelf			TRUE				NA	37820515	37820638	NC_000017.10
290	cg18991240	0.0192	cg18991240	50604371	AACTAAAAAACCRATTTCCCTACCTAAATAAAAACTACTTAATCACCACC	NA		II			CCTGATCGAGGAGCTGAGGGACCGATTTCCCTACCTGAGTGAAAGCTACTTAATCACCAC[CG]ATGCCGCCGGCTCCATCGCCACAGCTACACCGGATGGTGAGGAAGTGGAGGGAGGGGTGA	37	2	71298920	CGGTGGTGATTAAGTAGCTTTCACTCAGGTAGGGAAATCGGTCCCTCAGC	2	71152428	R			NA	NA	NAGK	NM_017567	Body	chr2:71295160-71296002	S_Shelf			NA		2:71298690-71299741	Promoter_Associated	NA	71298920	71299043	NC_000002.11
291	cg02858808	0.0191	cg02858808	67761403	CCAAAAAACCTAATTTCRAAAACTCTAACCCTAAAACRAACRACAAACAC	NA		II			CGGCCAGCGGTAGCGTGACCTGACAGGAGGAGTGCGTCTTCAGAGACATTGGGAAACTGG[CG]TGCCTGTCGCCCGTCCCAGGGTCAGAGTCTTCGAAACCAGGCTTTCTGGGAACCCAACAA	37	7	101829330	CAGAAAGCCTGGTTTCGAAGACTCTGACCCTGGGACGGGCGACAGGCACG	7	101616050	F			NA	NA	CUX1;CUX1;CUX1	NM_181500;NM_181552;NM_001913	Body;Body;Body					NA	7:101615970-101616133			NA	101829330	101829453	NC_000007.13
292	cg06359931	0.0191	cg06359931	66758326	CAAACCCTCAAATCCTAAACACTAACCTAACAACCCAAAACATACATTAC	NA		II			CCAGTCTCGGACAAACCCTCAGGTCCTGGACACTGGCCTGACAGCCCAGGACATGCATTA[CG]CCCAGTGCCTCTCGCCTGTCGACTGGGACAAGCCTGACAGCAGCGGCACAGAGCAGGATG	37	1	25893405	AAACCCTCAGGTCCTGGACACTGGCCTGACAGCCCAGGACATGCATTACG	1	25765992	R			NA	NA	LDLRAP1	NM_015627	Body					TRUE		1:25893103-25893880	Unclassified	TRUE	25893405	25893528	NC_000001.10
293	cg23738708	0.0191	cg23738708	44682325	ACTATCACTAAATCTAAACAAATCACATCTCTTTTTATACCCTAATTTTC	NA		II			TCTAGTCCAAAGCTGTCACTAAATCTAGGCAGATCACATCTCTTTTTGTGCCCTGGTTTT[CG]TCACCCCCAAGACAAGAGGGTTGAACAAGAGTCTCTGAGGTCCCTGACAGCTAAACAATC	37	1	206240661	CTGTCACTAAATCTAGGCAGATCACATCTCTTTTTGTGCCCTGGTTTTCG	1	204407284	R			NA	NA	C1orf186	NM_001007544	Body					NA				NA	206240661	206240784	NC_000001.10
294	cg24536349	0.0189	cg24536349	21699463	TACTCACRCTAAAAAAACCCTCTTAATAAAAATTTTACAAAATTACTCAC	NA		II			GAGTCAGTCGCTACTCACGCTGGGGAGACCCTCTTGATGAGAGTTTTACAGGATTACTCA[CG]AACGGCCCAGGCAGGGGCCTTACTAGTAAGCACGTTTTGGGAAGTCCTCAGGGCACGCAG	37	8	143781340	CGTGAGTAATCCTGTAAAACTCTCATCAAGAGGGTCTCCCCAGCGTGAGT	8	143778342	R			NA	NA	LY6K;LY6K;LY6K	NM_001160355;NM_001160354;NM_017527	TSS200;TSS200;TSS200	chr8:143781581-143782609	N_Shore			TRUE				TRUE	143781340	143781463	NC_000008.10
295	cg03055021	0.0189	cg03055021	35651490	TCTCTTAACATTCAAAATTAATTCAATTTCACTAAACTAAAATTCCTTCC	NA		II			CAACACATTATTCTCTTAGCATTCAGGATTAATTCAGTTTCACTGGGCTAAAGTTCCTTC[CG]GAGGCTCTAGAGCAGTATCCGTTTCCTGGCCTTCTTCAGCCTCTAGAGCTTCATTCCTTG	37	1	15664770	CTCTTAGCATTCAGGATTAATTCAGTTTCACTGGGCTAAAGTTCCTTCCG	1	15537357	R			NA	NA	FHAD1	NM_052929	Body					TRUE				TRUE	15664770	15664893	NC_000001.10
296	cg14055195	0.0188	cg14055195	40605337	AACATAAAAACTAACATTAAAAAACATTTACCTCAATTCCCATTATATCC	NA		II			CCAGCCAGATTGACATAAAAGCTAACATTAAAGGACATTTGCCTCAGTTCCCATTATATC[CG]GCTTTCAAGGAGAAATTAGAAGACATACTAAAAGGTAAGAAAAACCACATTCTCCAGAGA	37	3	99013462	ACATAAAAGCTAACATTAAAGGACATTTGCCTCAGTTCCCATTATATCCG	3	100496152	R			NA	NA								TRUE				NA	99013462	99013585	NC_000003.11
297	cg12449813	0.0187	cg12449813	38796451	ATACAAACCCCRACAAAATATAAATATTATCTTTAAACTACRACTATCAC	NA		II			CCCTGACCTGGATTTAAAGATTTGCAAGAAGACAAATTCCAAACAGATGCCCATTAGGGC[CG]TGACAGCCGCAGCTTAAAGATAACATTTACATTCTGCCGGGGTTTGTATCTCTCTGTTCC	37	15	69853608	TACAAACCCCGGCAGAATGTAAATGTTATCTTTAAGCTGCGGCTGTCACG	15	67640662	F			NA	NA	LOC145837	NR_026979	TSS1500					TRUE				NA	69853608	69853731	NC_000015.9
298	cg11310812	0.0187	cg11310812	26680341	AAAACAAAACTTCCCATCTCTCATACCTATAAATACAAAATAACTAAAAC	NA		II			TTTATCATTGGAGCTGCCTTGGCCAAAATGGCAACTGCTCGAAAGAGAGCCCAAACCATT[CG]TTTCAGCTACTTTGCACTTATAGGTATGAGAGATGGGAAGCTTTGCCTCATGTGGCGCAT	37	17	68128775	AGGCAAAGCTTCCCATCTCTCATACCTATAAGTGCAAAGTAGCTGAAACG	17	65640370	F	rs36018556		NA	NA	KCNJ16;KCNJ16;KCNJ16	NM_170742;NM_170741;NM_018658	Body;Body;Body					NA	17:65640370-65640519			NA	68128775	68128898	NC_000017.10
299	cg18196709	0.0187	cg18196709	56799476	AAAATTACTAACTATAATTATCACCTTTAAATCACCCTTCCTCTCTCAAC	NA		II			AGTTTGGCTCAGAAGTTGCTGACTATGGTTATCACCTTTAGGTCACCCTTCCTCTCTCAG[CG]TGAAACAATAACACAGATCATTTTATATTTTTGGATGGCACCAATATTAAAGATTTTACA	37	1	170646916	CGCTGAGAGAGGAAGGGTGACCTAAAGGTGATAACCATAGTCAGCAACTT	1	168913540	R			NA	NA	PRRX1;PRRX1	NM_022716;NM_006902	Body;Body					TRUE				NA	170646916	170647039	NC_000001.10
300	cg25417335	0.0187	cg25417335	56810336	ACTCAAAACACAATAACTAAAAAAACACCATAAACTAAACAAAATCATAC	NA		II			GTGCCAGACGGCAGCGCCGGTGCCTCTGCACCCGACCGCAGCTGAGAACGTGTGGCTGCC[CG]TATGATTCTGCTCAGTTCATGGTGTCTCCTCAGCCACTGTGTCCTGAGCCAAGAGATTTG	37	17	15313159	CTCAGGACACAGTGGCTGAGGAGACACCATGAACTGAGCAGAATCATACG	17	15253884	F			NA	NA								TRUE				TRUE	15313159	15313282	NC_000017.10
301	cg08530838	0.0186	cg08530838	29686506	AACAAAAAAAAATTCCATAACAAAACATAAAACACTACAAAAAAAACACA	44608459	AACAAAAAAAAATTCCATAACAAAACGTAAAACACTACAAAAAAAACGCG	I	A	Red	TCTGTTCTGGGCACGCCTCCCCCGGGCACCCAGGCCTGGCCAGTACGACTCACGCAACAT[CG]CGCTTTTCCTGTAGTGCCTCACGTTCTGCCATGGAATTTTCTTTTGCTTGCATGATGTTA	37	5	114193858	CGCGCTTTTCCTGTAGTGCCTCACGTTCTGCCATGGAATTTTCTTTTGCT	5	114221757	F			NA	NA								TRUE	5:114221631-114221760			NA	114193858	114193981	NC_000005.9
302	cg06444374	0.0185	cg06444374	37802489	CTCTCTAACTTAAACCACCTAAACTAAAAAAAACRACCTAAAAACAAACC	NA		II			GAGAAAGTTAGCTCTCTGGCTTGGGCCACCTGGGCTAGGGAGAGCGGCCTAGGGGCAAGC[CG]CCCACAGTGAAGCTGTGTCTCCCTGTCTCAATTTCCATTCCCCAGGAGGCTCACATTTCT	37	1	38474788	TCTCTGGCTTGGGCCACCTGGGCTAGGGAGAGCGGCCTAGGGGCAAGCCG	1	38247375	R			NA	NA				chr1:38478082-38478727	N_Shelf			NA				NA	38474788	38474911	NC_000001.10
303	cg14228182	0.0185	cg14228182	38696419	TAAAATCTCACTAATAATTTAACATCTCACAAACATTTTAAAATCCAAAC	NA		II			AGCTATAGATTGAATGAATGAATCCTGAAAAGAGAAAATTTCAGGGCTACATGCTGAGAG[CG]TTTGGATTTTAAAATGTCTGTGAGATGTTAAATTACCAGTGAGATCTCAAAAAGTCATCT	37	9	125072125	GAGATCTCACTGGTAATTTAACATCTCACAGACATTTTAAAATCCAAACG	9	124111946	F	rs77869549		NA	NA	MRRF;MRRF	NM_199177;NM_138777	Body;Body					TRUE				NA	125072125	125072248	NC_000009.11
304	cg23911291	0.0184	cg23911291	69772359	ACTCATAACTCAAAATACCTTCCRAAATATAAACATCAAATTACAAAAAC	NA		II			CCTGGCCTATAGTCATCTGTGAGGTGGCAGCCAAAGTTGTAGATGAGATCGAGGTGACGT[CG]CTCCTGTAACCTGATGCCCACATCTCGGAAGGCATCCTGAGCCATGAGCTGGAGCTGCTG	37	6	33288572	CGCTCCTGTAACCTGATGCCCACATCTCGGAAGGCATCCTGAGCCATGAG	6	33396550	F			NA	NA	DAXX;DAXX;DAXX;DAXX	NM_001141969;NR_024517;NM_001350;NM_001141970	Body;Body;Body;Body	chr6:33288733-33289008	N_Shore			NA	6:33396547-33396977			TRUE	33288572	33288695	NC_000006.11
305	cg26960719	0.0184	cg26960719	62695363	CTAACRTCTTATCAAACAAACCATAACCAATCAACTATAACAATAATTAC	NA		II			GTCAGGATATACTTGGGTGACCTTCACACTGTACCTCCTCCAGAGGTACAGAGGTGGTGA[CG]TAATCACTGCCACAGCTGACTGGCTATGGCTTGCTTGATAAGACGCCAGGGGCTACCTAT	37	17	68071302	TGGCGTCTTATCAAGCAAGCCATAGCCAGTCAGCTGTGGCAGTGATTACG	17	65582897	F	rs78854519		NA	TRUE	KCNJ16;KCNJ16	NM_018658;NM_170741	TSS200;TSS200					NA				NA	68071302	68071425	NC_000017.10
306	cg22764782	0.0184	cg22764782	21737474	AAAAATACAATTAAAAACTTTCCTTATATCACACCCCRATACTACAACAC	NA		II			AGGGTCTTATAATTTGTAAGAGAAAGAGGTAAATTAACCAGTAATTACAGCAATATGAAA[CG]TGCTGCAGTACCGGGGTGTGATATAAGGAAAGCTCTTAACTGTACTTCTGGGTCATCAGG	37	8	94831797	CGTGCTGCAGTACCGGGGTGTGATATAAGGAAAGCTCTTAACTGTACTTC	8	94900973	F			NA	NA								TRUE				NA	94831797	94831920	NC_000008.10
307	cg06740440	0.0184	cg06740440	70703449	TTATCCTCTAAATTTAAATTTTTAAACCTTTCCTTTCTCTTAACACATAC	NA		II			AACATCTGAGAGGTCAGTGTTTGCTACTGAAGGCAAATTAGGTTTATTCACATAAGGCTT[CG]TATGTGTCAAGAGAAAGGAAAGGCTCAAAAACCCAAACTCAGAGGATAACAGATCCAAAA	37	1	113255818	TATCCTCTGAGTTTGGGTTTTTGAGCCTTTCCTTTCTCTTGACACATACG	1	113057341	F			NA	NA	PPM1J	NM_005167	Body	chr1:113256885-113258149	N_Shore			TRUE		1:113255788-113256045	Unclassified_Cell_type_specific	NA	113255818	113255941	NC_000001.10
308	cg12727940	0.0183	cg12727940	67795441	CAAAAAACATAAACAACCTACTCCCTTTCCCCTTTATTAACRTCTCTCCC	NA		II			AGAAATTCTGTTTTCTTTTCCACAGAATTGGGGGAGGCCAATTTGATCTTGGAGGGAAGG[CG]GGAGAGACGCCAATAAAGGGGAAAGGGAGCAGGTTGCCCATGTTTTCTGACATTGGGAGA	37	3	145969718	CGGGAGAGACGCCAATAAAGGGGAAAGGGAGCAGGTTGCCCATGTTTTCT	3	147452408	F			NA	NA	PLSCR4;PLSCR4;PLSCR4;PLSCR4	NM_001128305;NM_020353;NM_001128304;NM_001128306	TSS1500;TSS1500;TSS1500;TSS1500	chr3:145968334-145969008	S_Shore			NA				NA	145969718	145969841	NC_000003.11
309	cg27109006	0.0182	cg27109006	28794424	ATTTAACAATCTAACTATCATCCATCAAATATTTACAAATTCCTACATAC	NA		II			ACCTTTCTGCCATTTGGCAATCTGACTATCATCCATCAAATATTTACAAATTCCTGCATA[CG]TCCATGATCACAGAGTTATCTGGCCTGGTGCGAAAGAGCAAAAGCACTGGGCTGGGGATG	37	15	61378423	TTTGGCAATCTGACTATCATCCATCAAATATTTACAAATTCCTGCATACG	15	59165715	R			NA	NA	RORA	NM_134261	Body					TRUE				NA	61378423	61378546	NC_000015.9
310	cg22597771	0.0182	cg22597771	61650422	TTACCCCTCTACCAAACTATAACCCTCAATTCATATTTATAAATCTCTAC	NA		II			TGATGGGGTTATACTGGGCAATATTGGAGGGACAAGTAATTTTTCTGTAGTTATTTTTTG[CG]TAGAGATTCATAAATATGAATTGAGGGTCACAGCTTGGTAGAGGGGTAAAAAGGAGAATC	37	X	151336548	TACCCCTCTACCAAGCTGTGACCCTCAATTCATATTTATGAATCTCTACG	X	151087204	F			NA	NA	GABRA3	NM_000808	3'UTR					NA				NA	151336548	151336671	NC_000023.10
311	cg13586696	0.0181	cg13586696	61635447	TACRTTTTTAAATATTATCCCTAAAATAAATCAAAACCTACAAACRAACC	NA		II			TGTTGCCTGCTTGCGTTTTTAAGTGTTGTCCCTGGAGTGAATCAGAGCCTGCAGGCGGAC[CG]CACCACAGGCTGTGGTGGAACCACCTCCAGGCCTATGGCAGCTGGACCCACAGACAGTTG	37	22	29458723	CGGTCCGCCTGCAGGCTCTGATTCACTCCAGGGACAACACTTAAAAACGC	22	27788723	R			NA	NA	C22orf31	NM_015370	TSS1500					NA				NA	29458723	29458846	NC_000022.10
312	cg00401972	0.0181	cg00401972	37674420	TCCTTTATAAAAACTAAACTAACTACAAATAAACAAACCCTACRATAAAC	NA		II			GCCCCAGGCAGGGTCCAGTGCCAGCCCTCTGTGGAGACAGCCATCCGGGGCCGAGGCAGC[CG]CCCACCGCAGGGCCTGCCTATCTGCAGCCAGCCCAGCCCTCACAAAGGAACAATAACAGG	37	16	66400404	CGCCCACCGCAGGGCCTGCCTATCTGCAGCCAGCCCAGCCCTCACAAAGG	16	64957905	F			NA	NA	CDH5	NM_001795	TSS200					NA				NA	66400404	66400527	NC_000016.9
313	cg21209876	0.0181	cg21209876	26726365	TAAACAAAAATAAATCTACTCAACCAAAATCTTACTACATCTCATTACTC	NA		II			CTGATGTGCCAGGGGTCACAGTCTCCCTTTGATGGGCTCCCTTCTGAGTAGAGAAGATAA[CG]AGTAATGAGATGCAGCAAGATCTTGGCTGAGCAGATCCATTCTTGTTTATTTAATTACTC	37	14	23447792	CGAGTAATGAGATGCAGCAAGATCTTGGCTGAGCAGATCCATTCTTGTTT	14	22517632	F			NA	NA	JUB;JUB	NM_032876;NM_198086	Body;TSS1500	chr14:23449886-23452174	N_Shelf			TRUE				NA	23447792	23447915	NC_000014.8
314	cg27024196	0.018	cg27024196	69709495	CTCTTTAAACTCATCTTATTTTCTAAAACTTTCTCTAAAAAAAATCTCAC	NA		II			TTCCTTATGAACTCTTTGAACTCATCTTGTTTTCTGGAACTTTCTCTAGAGGGGGTCTCA[CG]GGTAGTAGACACCGGAGGATGCTGCTGCCCTTGTGGGGTTCAGGTATGAAGTGATCAGGT	37	3	181568620	TCTTTGAACTCATCTTGTTTTCTGGAACTTTCTCTAGAGGGGGTCTCACG	3	183051314	R			NA	NA								TRUE				NA	181568620	181568743	NC_000003.11
315	cg01966459	0.018	cg01966459	26742464	AACATCTCRACCAAAACCACACAACTATTCCCRAATAAAATCTAAATTAC	NA		II			GGTTTTAGAGACTTACCCAACACCTTCCTGCCCTCAGGAGTTCACCAGAGGGAAGAGCAA[CG]CAATCCAGACTTCACCCGGGAATAGTTGTGTGGCTTTGGCCGAGATGTTTCTCCTCCCTG	37	8	103597179	CGCAATCCAGACTTCACCCGGGAATAGTTGTGTGGCTTTGGCCGAGATGT	8	103666355	F			NA	NA								TRUE				NA	103597179	103597302	NC_000008.10
316	cg01013023	0.0179	cg01013023	56789507	ACCCTCAAAACAACAAACCRATAAATAACRACTATATTAACACAATATAC	NA		II			GCAGAACACGGGCCAGACATCAACCCCACGACGATGCTCTCTTGCTGCCACTGGGGCCTG[CG]CACACTGTGCTAACACAGTCGCCATCCACCGGCCTGCTGTCCTGAGGGCTAATTGGGCTT	37	7	42131124	CCCTCAGGACAGCAGGCCGGTGGATGGCGACTGTGTTAGCACAGTGTGCG	7	42097649	F			NA	NA	GLI3	NM_000168	Body					TRUE				NA	42131124	42131247	NC_000007.13
317	cg24023258	0.0179	cg24023258	66642427	ACCRTTCRTAAATAATCCTATAAAACTCTCATCAAAAAAATCTCCCCAAC	NA		II			AAGGAAAACAGTACAGCTTGAAAGAGGAACTGCTCAAAAGAATGAGTCAGTCGCTACTCA[CG]CTGGGGAGACCCTCTTGATGAGAGTTTTACAGGATTACTCACGAACGGCCCAGGCAGGGG	37	8	143781297	CGCTGGGGAGACCCTCTTGATGAGAGTTTTACAGGATTACTCACGAACGG	8	143778299	F			NA	NA	LY6K;LY6K;LY6K	NM_001160354;NM_001160355;NM_017527	TSS1500;TSS1500;TSS1500	chr8:143781581-143782609	N_Shore			TRUE				TRUE	143781297	143781420	NC_000008.10
318	cg18289306	0.0179	cg18289306	20755386	ACTCTAATATCCCRAAACCATAACTACAAATACAAAACAAAAACAAAACC	NA		II			GCGTCTTGAGAGCTCTGATGTCCCGGGGCCATGGCTGCAGGTGCAGGACAGAGACAAGGC[CG]TGACCGAACACTTTGCTGGTCCCCTTGACCATGGGACACCCGGTGACGTGCCTGAGGATC	37	13	113640169	CGGCCTTGTCTCTGTCCTGCACCTGCAGCCATGGCCCCGGGACATCAGAG	13	112688170	R			NA	NA	MCF2L;MCF2L	NM_001112732;NM_024979	Body;Body					NA	13:112688170-112689638			NA	113640169	113640292	NC_000013.10
319	cg22745440	0.0179	cg22745440	26722461	AACCTCTCACCCTAAAAATTTTAACTCTAAAACCAAAAATCAACTTAACC	NA		II			CTGCCCCCCCCAACACCCTTCCCTGCTGCATACCCTGTCTGAAGTAAGAAGCTCTCAAGC[CG]GTCAAGCTGACCCTTGGCCTCAGAGCCAAAATCCTCAGGGTGAGAGGCCAGCCAGGTTGA	37	6	33264022	GCCTCTCACCCTGAGGATTTTGGCTCTGAGGCCAAGGGTCAGCTTGACCG	6	33372000	F			NA	NA	RGL2;RGL2	NR_028387;NM_004761	Body;Body	chr6:33266302-33267582	N_Shelf			NA				NA	33264022	33264145	NC_000006.11
320	cg07206676	0.0178	cg07206676	48601423	CTAACACAATTTATATAAAAAAATAACCAAAAACTCAATACAATAATTCA	67648422	CTAACACAATTTATATAAAAAAATAACCAAAAACTCGATACGATAATTCG	I	T	Red	CGATCTCCTGACCTCGTGATCTGCCCGCCTCGGCGTCCCAAAGTGCTGGGATTACAGGCA[CG]AACCACCGCACCGAGCCCCTGGCCACCTTTCTATACAAACTGTGCCAGCCTTTAGGGCCC	37	17	6456371	CTGGCACAGTTTGTATAGAAAGGTGGCCAGGGGCTCGGTGCGGTGGTTCG	17	6397095	F			NA	NA	PITPNM3;PITPNM3	NM_031220;NM_001165966	Body;Body	chr17:6459129-6459829	N_Shelf			NA				NA	6456371	6456494	NC_000017.10
321	cg13107144	0.0177	cg13107144	15657496	AACTACCAAAAAATCATACTATTTAATCACTACTCTACAACACCCCATTC	NA		II			ACGTGCAGAGGAGCGGGCTGAGCTCTCAGAAGGGTAAGCGGGCCCGGCGCCAGGAGGCCA[CG]AATGGGGTGCTGCAGAGCAGTGACTAAACAGCATGACCTTCTGGCAGCTGCACATTACCT	37	15	63353166	GCTGCCAGAAGGTCATGCTGTTTAGTCACTGCTCTGCAGCACCCCATTCG	15	61140219	F			NA	NA	TPM1;TPM1;TPM1;TPM1;TPM1;TPM1;TPM1	NM_001018007;NM_001018020;NM_001018004;NM_001018005;NM_000366;NM_001018008;NM_001018006	Body;Body;Body;Body;Body;Body;Body					TRUE				NA	63353166	63353289	NC_000015.9
322	cg07223632	0.0177	cg07223632	26656332	ACAATAACACCATATACACCATAATAAAACTAAACTATAAAAACCAAATC	NA		II			TGGTGGTGTCTGATTTCTGCGGGATGCCGTTGTCCTGGGCCATGATGGTCAGCGTGTAGG[CG]ACCTGGTTCTCATAGTCCAGCTCCATCATGGTGTACATGGTGCCACTGTCGGGGTCAATG	37	22	46930499	CAGTGGCACCATGTACACCATGATGGAGCTGGACTATGAGAACCAGGTCG	22	45309163	F			NA	NA	CELSR1	NM_014246	1stExon	chr22:46929317-46934861	Island			NA	22:45307982-45313549	22:46930488-46930698	Unclassified	NA	46930499	46930622	NC_000022.10
323	cg14568971	0.0176	cg14568971	72792418	ATCTAAACCAAACATAAAACTCTTTTAAATACTAAATCCCATATAACAAC	NA		II			TGACAGCACTGATCTAAACCAAGCATGGGGCTCTTTTGAGTGCTGGATCCCATGTAACAG[CG]CAGGTCTCTCTGTTCTTGGTTTCCCTCCTACATCACTGACCACTCCTTCAGTCTGTTTTG	37	12	75883052	TCTAAACCAAGCATGGGGCTCTTTTGAGTGCTGGATCCCATGTAACAGCG	12	74169319	R			NA	NA	GLIPR1	NM_006851	Body					TRUE				NA	75883052	75883175	NC_000012.11
324	cg01549977	0.0176	cg01549977	34633439	AAATCTCTAACTTTAAATCATTTATTACATCCACTACACCAACTATTCTC	NA		II			AAAGCTGGGGTAAGTCTCTGACTTTGAGTCATTTGTTGCATCCACTACACCAGCTGTTCT[CG]AAGTGTGATCCATAGACCCCTGAGGGTTCCTGCCATTCTTCTGAGGTATTCCTGAAATCA	37	14	65743867	CGAGAACAGCTGGTGTAGTGGATGCAACAAATGACTCAAAGTCAGAGACT	14	64813620	R			NA	NA				chr14:65746329-65746972	N_Shelf			TRUE				TRUE	65743867	65743990	NC_000014.8
325	cg22138219	0.0176	cg22138219	24601444	ATTAACAACCACTTCTTTATTTTACTCAACAATCTAAAAAAAACTACTAC	NA		II			ATTCTGAAAAGGTTGACAACCACTTCTTTGTTTTACTCAGCAGTCTGGGGAAAGCTGCTG[CG]CATTACACGATCATGAGCAAAATTATACCTATTAGGCTCTGATATGAGTATTGGAATATC	37	8	117355748	CGCAGCAGCTTTCCCCAGACTGCTGAGTAAAACAAAGAAGTGGTTGTCAA	8	117424929	R			NA	NA								TRUE				NA	117355748	117355871	NC_000008.10
326	cg07582955	0.0175	cg07582955	44810350	CTCATAACCACRAAAACATCRTAATAATACCRCTTAAAATTATAAACCAC	NA		II			GGCTCGGCCCGCAGCCCCCATGGAGGGAGCCGTGCAGCTGCTGAGCCGCGAGGGCCACAG[CG]TGGCCCACAACTCCAAGCGGCACTACCACGATGCCTTCGTGGCCATGAGCCGCATGCGCC	37	1	896763	TCATGGCCACGAAGGCATCGTGGTAGTGCCGCTTGGAGTTGTGGGCCACG	1	886626	F			NA	NA	KLHL17	NM_198317	Body	chr1:894313-902654	Island			NA	1:883919-887261			NA	896763	896886	NC_000001.10
327	cg21800232	0.0175	cg21800232	34704379	AAAAAAACCCTACTACCACTATTATTAACCAAATCACCATAACCAAAACA	48728453	AAAAAAACCCTACTACCGCTATTATTAACCAAATCGCCGTAACCGAAACG	I	C	Grn	GCTGGAAGCTCCGCCTTCTGTCCCCGTAAGTCCCACCCCCGTCCCCCGCTTCGGCCACCG[CG]CTTCGGCCACGGCGACTTGGCCAACAACAGCGGCAGCAGGGTCTCCCCATTGAGGGAAGC	37	5	79866368	GGGGAGACCCTGCTGCCGCTGTTGTTGGCCAAGTCGCCGTGGCCGAAGCG	5	79902124	F			NA	NA	ANKRD34B	NM_001004441	TSS200	chr5:79864842-79866447	Island		DMR	NA	5:79900634-79902253			TRUE	79866368	79866491	NC_000005.9
328	cg21188610	0.0175	cg21188610	22768382	ATATAAAATAATACCCTTTACTCTCCCTATAAACTACCTTACCTAATCTC	NA		II			AAGTACCTAGTGTATAAAATAGTACCCTTTACTCTCCCTGTGAGCTGCCTTGCCTGATCT[CG]GCCACATCTGAAGAATCAACATACATATAACCTTTAGGTTGGCTTACATTTGCCGTCATT	37	9	132786258	TATAAAATAGTACCCTTTACTCTCCCTGTGAGCTGCCTTGCCTGATCTCG	9	131826079	R			NA	NA	FNBP1	NM_015033	Body					TRUE				NA	132786258	132786381	NC_000009.11
329	cg12551029	0.0173	cg12551029	65716305	TAATAACTTACRAAAATAATACRAAAAACCRCATTCCCCACAACCAAAAC	NA		II			TCCCAGGAGTCTGCGGGCTGCCCCGTCCCCTCCGCAAAGTCTACTCGAACCCTGCAGTCA[CG]CCTTGGCTGTGGGGAATGCGGCTCTCCGCACCACTCTCGCAAGTCACCAGGTGGGGCAAG	37	1	113498106	CGCCTTGGCTGTGGGGAATGCGGCTCTCCGCACCACTCTCGCAAGTCACC	1	113299629	F			NA	NA	SLC16A1;SLC16A1;SLC16A1	NM_001166496;NM_003051;NM_001166496	5'UTR;5'UTR;1stExon	chr1:113497986-113498206	Island			NA	1:113299485-113301232	1:113497693-113499529	Promoter_Associated	NA	113498106	113498229	NC_000001.10
330	cg13924834	0.0172	cg13924834	70796367	ACCAATCACACCAAACCAAAACATTTACAAAAACCTATTCAAAACCTAAC	NA		II			AGTACTGGGCAGCCAGTCACACCAAGCCAGGGCATTTACAGAGGCCTGTTCAAAACCTGG[CG]TACAGAAGAGATTCTGACACAATGACCAAAATCCCTATCAACAGAACCTGCATTCTGGGC	37	2	118716205	CGCCAGGTTTTGAACAGGCCTCTGTAAATGCCCTGGCTTGGTGTGACTGG	2	118432675	R			NA	NA	CCDC93	NM_019044	Body					TRUE				NA	118716205	118716328	NC_000002.11
331	cg00629117	0.0172	cg00629117	48752301	TCATCATCTTCCCTTTATCAAAAATTAATCATTTTCCAAATAACATCTCA	14634500	TCATCGTCTTCCCTTTATCGAAAATTAATCATTTTCCAAATAACGTCTCG	I	A	Red	GCCGGCCCACTGTCATCGTCTTCCCTTTATCGAGAATTGATCATTTTCCAGGTGGCGTCT[CG]GCTCCTCTTCTGAGAAATTATAGATCCACGGGGAGAAAGTCCACACCCAGAAAGACCCAC	37	16	1844932	TCATCGTCTTCCCTTTATCGAGAATTGATCATTTTCCAGGTGGCGTCTCG	16	1784933	R			NA	NA	IGFALS;IGFALS;IGFALS	NR_027389;NM_004970;NM_001146006	TSS200;TSS1500;TSS1500	chr16:1840623-1842688	S_Shelf			NA	16:1784903-1785237			NA	1844932	1845055	NC_000016.9
332	cg14384416	0.0171	cg14384416	36707502	AACTAACRAATTTCAAAACCRAAAACAAACTAAAAAATACCCCACACAAC	NA		II			CGCAGGCCATGTCCGACTTGTCAGCCAGACACAGAAACTAACTTGCACCTCATCCGGCAG[CG]CTGTGTGGGGCACCCTCCAGTCTGTTTTCGGCCCTGAAACCCGTTAGTCATCCCTGCATT	37	2	193393	ACTAACGGGTTTCAGGGCCGAAAACAGACTGGAGGGTGCCCCACACAGCG	2	183393	F			NA	NA								NA	2:183240-183564			NA	193393	193516	NC_000002.11
333	cg22537334	0.0171	cg22537334	37750440	TCTAACRATAATAACCACCCTATACTAAACAAAAATACTTCCAACCCCTC	NA		II			ATTTCATTTCCTCTGACGGTGGTGGCCACCCTGTGCTAAGCAGAAATGCTTCCAGCCCCT[CG]CACTGGCTGCCCCTTGCAGGCGGGCGGGCAGGGGAGGGGGCGTGCGGCTGCTCGTGTTTC	37	15	70354691	CTGACGGTGGTGGCCACCCTGTGCTAAGCAGAAATGCTTCCAGCCCCTCG	15	68141745	R			NA	NA	TLE3;TLE3;TLE3	NM_001105192;NM_020908;NM_005078	Body;Body;Body					NA	15:68141603-68141946			TRUE	70354691	70354814	NC_000015.9
334	cg21391373	0.0171	cg21391373	21674452	ACTTAACRCTAAATACTATTTTCAAATAAAAACTCCTCTACCTTACTAAC	NA		II			GTATTTGATTGTTCAACTAGGCTTCTTCCATGAGGATCTTATTTTCCCTGGCATTTATCA[CG]TCAGTAAGGTAGAGGAGCTCCTATCTGAAAATAGCACCTAGCGCTAAGTCTGTCTAAGGC	37	6	112306329	CGTCAGTAAGGTAGAGGAGCTCCTATCTGAAAATAGCACCTAGCGCTAAG	6	112413022	F		rs72946242	NA	NA								TRUE				NA	112306329	112306452	NC_000006.11
335	cg24527751	0.0171	cg24527751	17641309	TAACCAAAAAACTAACACCAAACCTAATCACACACAAATACAATACCTTC	NA		II			ACGTTCAACACTAACCAAGGGGCTGACACCAAGCCTGATCACACACAGGTGCAATGCCTT[CG]TGTAGTGTACTGCAGTCCTTCTCCCAGTTTTCTTTCCTGCTTTCCCGCCCCGACTTTTTT	37	2	171877888	AACCAAGGGGCTGACACCAAGCCTGATCACACACAGGTGCAATGCCTTCG	2	171586134	R			NA	NA	TLK1;TLK1;TLK1	NM_012290;NM_001136554;NM_001136555	Body;Body;Body					TRUE				NA	171877888	171878011	NC_000002.11
336	cg14081251	0.017	cg14081251	27688437	AAAACCAAAATTCAAACTCAAAACCAAAAAATCCCACAACTATCCTAAAC	NA		II			TCCCCTGCACATGCCTCACCCACACTGTGCCCAGTTTCTAAGTAAGAGCAGGGTCATCAG[CG]CCCAGGACAGCTGTGGGACTCCCTGGTCCTGAGCCTGAATCCTGGCTCTGCCCTCTCCTA	37	9	130675438	CGCCCAGGACAGCTGTGGGACTCCCTGGTCCTGAGCCTGAATCCTGGCTC	9	129715259	F	rs7856453		NA	NA	ST6GALNAC4;ST6GALNAC4	NM_175040;NM_175039	5'UTR;Body	chr9:130674546-130674958	S_Shore		CDMR	NA				NA	130675438	130675561	NC_000009.11
337	cg22996440	0.017	cg22996440	22681400	CAAACACCTACAAACAAACATAAAAACACCCTAAAAAATTAACTAACCRC	NA		II			GCCGGCAGGGCTGCTGCCCCAAACCCGCGGTTCACTTGCCTGGCTACTGAGGGCCAAGGC[CG]CGGTCAGCCAACTCCCCAGGGTGTTTCTATGCCTGCCTGCAGGTGCCTGGTAACTTTTTC	37	2	31361818	CGCGGTCAGCCAACTCCCCAGGGTGTTTCTATGCCTGCCTGCAGGTGCCT	2	31215322	F			NA	NA	GALNT14	NM_024572	TSS1500	chr2:31360321-31361821	Island			NA				TRUE	31361818	31361941	NC_000002.11
338	cg01781018	0.0169	cg01781018	39731351	RCCCTTACCCCTAAAACAACATCAAATACTTTCATATTATTCTTAAAAAC	NA		II			AGGCCCAGGTTGGAAAGAGATGTACAAAAACACGAATTCAGAGGATCGGAAGAATTAAAA[CG]CCCCCAAGAATAACATGAAAGTATTTGATGTTGCTTCAGGGGCAAGGGCGAGTATGTATA	37	3	16924563	CGCCCCCAAGAATAACATGAAAGTATTTGATGTTGCTTCAGGGGCAAGGG	3	16899567	F	rs80063127		NA	NA				chr3:16925381-16926849	N_Shore			NA				NA	16924563	16924686	NC_000003.11
339	cg19758173	0.0169	cg19758173	37733461	CCTAAAACTAAAACATAACCAATTACAAAAAAACCCTTAACAAAAAACCA	61655373	CCTAAAACTAAAACGTAACCGATTACGAAAAAACCCTTAACAAAAAACCG	I	A	Red	GTCAAGTTCCACCCTAGAGCTGAAGCGTGGCCGATTACGGAGGAGCCCTTGGCAGGGGAC[CG]GGTAGTTTCTAGTGCAGGAGATGTGCCTTTCCTTGCTGAGCCCCCGGATCACGGGGGAGC	37	10	1516143	CCTAGAGCTGAAGCGTGGCCGATTACGGAGGAGCCCTTGGCAGGGGACCG	10	1506143	R		rs74571726	NA	NA	ADARB2	NM_018702	Body	chr10:1516979-1517313	N_Shore			NA				NA	1516143	1516266	NC_000010.10
340	cg10261735	0.0166	cg10261735	70766322	TCTCTTAAAAAAAACAACCTAAAAACAAACCRAAAAATCAAAATTTAATC	NA		II			GTCAGCCTCTTTCTCTTGGGGAAGACAGCCTGGGGGCAGGCCGAGAGGTCAAGATTTGGT[CG]TGTGCTTTTACTATGGACACCGACAGGATCTCCCCTTCTCCCCTTCCGCTTTTCCTTTCT	37	8	101871481	CGACCAAATCTTGACCTCTCGGCCTGCCCCCAGGCTGTCTTCCCCAAGAG	8	101940657	R			NA	NA								NA	8:101940491-101940730			NA	101871481	101871604	NC_000008.10
341	cg26716103	0.0166	cg26716103	53670464	ACTACCCTTAAAAAAACCRAAATACAAAATCTAAACCTTTCTAAAATCTC	NA		II			ACCTGGCTCTCTTCAGGGCAGAGAGAGACTGTATCCCTGTCTTCAGATTCTCCAGGGGTT[CG]AGACCCCAGAAAGGCCCAGACTCTGCACTCCGGCTCCCCCAAGGGTAGTTGGATGTGCTC	37	10	81020830	CGAGACCCCAGAAAGGCCCAGACTCTGCACTCCGGCTCCCCCAAGGGTAG	10	80690836	F			NA	NA	ZMIZ1	NM_020338	Body					TRUE				TRUE	81020830	81020953	NC_000010.10
342	cg11197206	0.0166	cg11197206	21713364	TAATTCTAACTTACCATATCAAAAAACAAAAACAATAAACTCAAATAACA	71777391	TAATTCTAACTTACCATATCAAAAAACAAAAACGATAAACTCAAATAACG	I	A	Red	CTTCAGAATATTTAATTCTGACTTGCCATATCAAAGAGCAGAAGCGATGGACTCAGATGG[CG]GACAAGGTTGCCCACCACTGCCTCCTCTCGGTTTTGAAGCCCACGTGGTCTGGACAGCCA	37	14	100504766	CGCCATCTGAGTCCATCGCTTCTGCTCTTTGATATGGCAAGTCAGAATTA	14	99574519	R			NA	NA								TRUE				NA	100504766	100504889	NC_000014.8
343	cg27043880	0.0166	cg27043880	47750457	AAACATAATATACCATCCAATCCTAAACTAAAAACTTTCTACATAATCCC	NA		II			CACGTAAGACTAAACATAATATGCCATCCAGTCCTAGGCTGAAAACTTTCTACATGGTCC[CG]AGCTTGGGCAATTCTTCAGTTGGGCTGAGATGGCTGAAAATGTCTGATACAGGGCTTCTC	37	1	239287722	CGGGACCATGTAGAAAGTTTTCAGCCTAGGACTGGATGGCATATTATGTT	1	237354345	R			NA	NA								TRUE				NA	239287722	239287845	NC_000001.10
344	cg02385230	0.0166	cg02385230	37730354	TATTAAATTCCCCACTAACCATCCTACTTATCCCCAATTCATATCTACAC	NA		II			ACCCTGTGTCCCCATGAGACTAAGGAGGGAGCTACTCTCCCTATCTGGTGGGTGCTACTC[CG]TGTAGACATGAACTGGGGATAAGTAGGATGGCTAGTGGGGAACCTAACAAGGGAGAAGCC	37	17	38605309	GTTAGGTTCCCCACTAGCCATCCTACTTATCCCCAGTTCATGTCTACACG	17	35858835	F			NA	NA	IGFBP4	NM_001552	Body					TRUE				NA	38605309	38605432	NC_000017.10
345	cg23493787	0.0166	cg23493787	49692350	TCCCTAAACAACTACCCCAATTAACCTAAACAATAACATACAAATCCCCA	33641483	TCCCTAAACGACTACCCCAATTAACCTAAACAATAACATACAAATCCCCG	I	A	Red	TGCATTGAGCCTTCCCTGAGCGGCTGCCCCAATTAGCCTGAGCAGTGACATGCAAATCCC[CG]AGATGTTTTGCATTTTTTCTGGCATGGTCCTTACCACAGCCTGCTCTGTGTTGTCTTTGT	37	8	134829084	CGGGGATTTGCATGTCACTGCTCAGGCTAATTGGGGCAGCCGCTCAGGGA	8	134898266	R			NA	NA								TRUE				NA	134829084	134829207	NC_000008.10
346	cg08729686	0.0166	cg08729686	66749337	TAAACTCTCCTACTCTTTATTTTCTAAACTTTCAACRAACTCRATTAAAC	NA		II			TTCCACAGATCTGGGCTCTCCTGCTCTTTGTTTTCTAAACTTTCAGCGGACTCGATTGGG[CG]AAAGCCTTCCGGCTCCCTTTACTAAGTCGTTTAGGTGGTGGCTGGGGGGACAAAGGAGGG	37	15	99194624	CGCCCAATCGAGTCCGCTGAAAGTTTAGAAAACAAAGAGCAGGAGAGCCC	15	97012147	R			NA	NA	IGF1R	NM_000875	Body	chr15:99190446-99194559	S_Shore		CDMR	NA	15:97011818-97012177	15:99193877-99194626	Promoter_Associated	NA	99194624	99194747	NC_000015.9
347	cg02217247	0.0165	cg02217247	28616345	ACAAAACAAAATCACTCCCCACTTCCTCRATCTACATAATACAAAACAAC	NA		II			ACACGCTCTGTACAAGGCAGAATCACTCCCCACTTCCTCGATCTGCATAGTGCAAGGCAA[CG]ACGGGATCTGGCCTCTCCTCCTGTTATCTTTCCTGAAGCCTTTTCTGTGTCGCTGGCAGA	37	10	15355978	CAAGGCAGAATCACTCCCCACTTCCTCGATCTGCATAGTGCAAGGCAACG	10	15395984	R			NA	NA	FAM171A1	NM_001010924	Body					TRUE	10:15395984-15396156			NA	15355978	15356101	NC_000010.10
348	cg14485744	0.0164	cg14485744	69632444	AAAAAAAAACCRTCTATCCRAACTACTAAACTATAATACAAACAAAAAAC	NA		II			GTGAAGTTCAAAGGAAAGGACCGTCTGTCCGGGCTGCTGAGCTGTGGTGCAGGCAGAGGG[CG]CGGAGGCCCGGGCCAGGCAGAGCCCCACGCGTGTCCGGCCCCGCGCACCGCGGCCACCAC	37	8	119086710	GGAAAGGACCGTCTGTCCGGGCTGCTGAGCTGTGGTGCAGGCAGAGGGCG	8	119155891	R			NA	NA	EXT1	NM_000127	Body					TRUE	8:119155761-119155977			NA	119086710	119086833	NC_000008.10
349	cg21305926	0.0164	cg21305926	73757318	AAATACTAATACTATAAAACCCAATCATTAATAACTCTAAATCCCTACCC	NA		II			CGGCATGTCGGGAATGCTGATACTGTGAAACCCAGTCATTGATGGCTCTGGGTCCCTGCC[CG]CCACCCCCAGGCCCCGGCCGTGGGACATCTGCTCCCTCACTCCACTCGCCACACCCCTCA	37	19	35784828	CGGGCAGGGACCCAGAGCCATCAATGACTGGGTTTCACAGTATCAGCATT	19	40476668	R			NA	NA	MAG;MAG	NM_080600;NM_002361	5'UTR;5'UTR	chr19:35786551-35786962	N_Shore			TRUE				NA	35784828	35784951	NC_000019.9
350	cg20713790	0.0164	cg20713790	39720357	TATATCAAAAAAACCCCRATCAAACCTAAAACAATAACCCCAAACACTAC	NA		II			GCTGAGGCTCAGCGAGGAGCTCAGCGGCGGGAGGATCAAGGTAGGAGCCAGAGGCCTCCA[CG]CAGTGCCTGGGGCTATTGCCCCAGGCCTGACCGGGGCCCTCCTGACACAGAGCCGAAGGA	37	7	152549357	CGCAGTGCCTGGGGCTATTGCCCCAGGCCTGACCGGGGCCCTCCTGACAC	7	152180290	F			NA	NA	ACTR3B;ACTR3B	NM_001040135;NM_020445	Body;Body					NA	7:152180052-152180291			NA	152549357	152549480	NC_000007.13
351	cg23296792	0.0164	cg23296792	72682370	TAAATATTTTAAAAAATTAAAACTACCTTTACCTACTAAACCTATATTAC	NA		II			CCAAACAGGAACCAGCTAGTTACCTCTTAAGGTTGTTGTGAAACAATGAGTAGAATGTGA[CG]CAATACAGGTTCAGTAGGTAAAGGTAGCTTTAACTTTTCAAAACATTTAATTAATCTAGG	37	5	147777756	CGCAATACAGGTTCAGTAGGTAAAGGTAGCTTTAACTTTTCAAAACATTT	5	147757949	F		rs78016579	NA	NA	FBXO38;FBXO38	NM_205836;NM_030793	Body;Body					TRUE				NA	147777756	147777879	NC_000005.9
352	cg19246018	0.0164	cg19246018	58669506	TACRCTCCAACTTTTCTATCTATAAAAACAATAAAACAAATATCTACCTC	NA		II			TGGAATCATCATGATAAGGTCACGTGCGCTAATATTTACTAAGCACACGGCTGGAACTTA[CG]AGGCAGACACCTGCTTTACTGCCTTTACAGACAGAAAAGCTGGAGCGTAGAGAGATGGAG	37	2	240031588	CGAGGCAGACACCTGCTTTACTGCCTTTACAGACAGAAAAGCTGGAGCGT	2	239696525	F	rs62189555		NA	NA	HDAC4	NM_006037	Body	chr2:240033147-240033453	N_Shore			NA	2:239696512-239696671			NA	240031588	240031711	NC_000002.11
353	cg03724368	0.0163	cg03724368	62732490	ATTTACACAAATCTATTTCAATTCACCCCRTAAACTAAAATTCACCACCC	NA		II			ACTTCTCTCTTATTTGCACAAGTCTATTTCAGTTCACCCCGTGAGCTAAAGTTCACCACC[CG]GTATTATTTTTAAACTCATTGTCCAGCATCCGTTCATATTTGGTTCACTCTTAATCAGAT	37	17	56024688	CGGGTGGTGAACTTTAGCTCACGGGGTGAACTGAAATAGACTTGTGCAAA	17	53379687	R			NA	NA								TRUE		17:56023625-56024754	Unclassified	NA	56024688	56024811	NC_000017.10
354	cg04847649	0.0163	cg04847649	24605456	CTATATCCTAACCATACCCATACTTCATAACCACACTAAAAAAAACCCCA	59792351	CTATATCCTAACCATACCCATACTTCGTAACCACACTAAAAAAAACCCCG	I	C	Grn	GAACCTTCCAGTCCTTGTTGCTGGAGCCAGTAGAGCCTGGGCAGTGGGTGGGAAGAAGGG[CG]GGGTTCTCCCCAGTGTGGTCACGAAGCATGGGCATGGCCAGGACACAGGTGGCTGGTGTT	37	1	2406795	CGGGGTTCTCCCCAGTGTGGTCACGAAGCATGGGCATGGCCAGGACACAG	1	2396655	F			NA	NA	PLCH2	NM_014638	TSS1500	chr1:2409757-2410049	N_Shelf			NA		1:2406636-2406985	Unclassified_Cell_type_specific	NA	2406795	2406918	NC_000001.10
355	cg08654288	0.0162	cg08654288	10661379	CCCTATCACAAATCTTAACCTACATATCATATCCATCAAAAACCTCATCC	NA		II			ATCCACCTGCTTCAGCCTCCCAAACTGCTGGGATTACAGGTGTGAGCCACCGCACCTGGC[CG]GATGAGGTCTTTGATGGATATGATATGTAGGTCAAGACCTGTGACAGGGGGCTGGGTGCA	37	19	13861340	CCTGTCACAGGTCTTGACCTACATATCATATCCATCAAAGACCTCATCCG	19	13722340	F			NA	NA	CCDC130	NM_030818	5'UTR	chr19:13858446-13858904	S_Shelf			NA				NA	13861340	13861463	NC_000019.9
356	cg09107344	0.0162	cg09107344	15739390	ATAAAATCCAAATAAAAAACRACTTTAAAACTTAAACCRCAATACCTAAC	NA		II			CAGGGTAAATTTGGGGGGTGTTCCAGGCTGCGCTCCTGGCCCCTCCCCACACCCCACCCC[CG]CCAGGCACTGCGGCCCAAGCTTCAAAGCCGCCTCTCATCTGGACTTCATTTTTACTGCCT	37	12	53612734	TGAAGTCCAGATGAGAGGCGGCTTTGAAGCTTGGGCCGCAGTGCCTGGCG	12	51899001	F			NA	NA	RARG;RARG	NM_001042728;NM_000966	Body;Body	chr12:53613716-53615103	N_Shore			NA	12:51898786-51899032			NA	53612734	53612857	NC_000012.11
357	cg25856228	0.0161	cg25856228	13723494	ACTCAACCTACTTTCCCTTATTACAATTATAATATCACTACCCACCCCAC	NA		II			TGGTGAGAAGGTAACAGACATGAGAAATGTTTACAAGATAGAATCAAATGAACTTATTGA[CG]TGGGGTGGGCAGTGATACTATAACTGTAATAAGGGAAAGCAGGCTGAGCTGGCTTTACAG	37	15	73901184	CGTGGGGTGGGCAGTGATACTATAACTGTAATAAGGGAAAGCAGGCTGAG	15	71688237	F	rs76073167		NA	NA	NPTN;NPTN;NPTN;NPTN	NM_012428;NM_001161364;NM_001161363;NM_017455	Body;Body;Body;Body					TRUE				NA	73901184	73901307	NC_000015.9
358	cg09669754	0.016	cg09669754	35611356	TTTCTTTCAATCTCTTTAATTAACAACRCCTATAATCCTATAATAAACTC	NA		II			TGTCCAGCTGGTTTCTTTCAGTCTCTTTGATTGGCAGCGCCTGTGATCCTGTGATGGGCT[CG]GAGGACAGGGACACAATTGTTTTCCCTGGAAGCTGACGAGAGGAAACTGCTGGGGAGGGT	37	17	78166148	TTCTTTCAGTCTCTTTGATTGGCAGCGCCTGTGATCCTGTGATGGGCTCG	17	75780743	R			NA	NA	CARD14;CARD14	NM_052819;NM_024110	Body;Body	chr17:78165077-78165293	S_Shore			NA	17:75780720-75780987			NA	78166148	78166271	NC_000017.10
359	cg19216624	0.016	cg19216624	74629462	AACCACTTAAAAATAACCCAACAACAACTATATATATATAATCAACATAC	NA		II			AGGGCAGCCTGGGCCACTTGGAGGTGACCCAGCAGCAGCTGTGTATATGTGGTCAACATA[CG]CGACACATCCAGAGCTCTGACAAAGCCCCTCAATCCAAAAATATGTCTCGCTGCCAGCAT	37	7	127749463	GCCACTTGGAGGTGACCCAGCAGCAGCTGTGTATATGTGGTCAACATACG	7	127536699	R			NA	NA				chr7:127747960-127748247	S_Shore			NA		7:127748489-127749579	Unclassified_Cell_type_specific	NA	127749463	127749586	NC_000007.13
360	cg16251079	0.0159	cg16251079	20791304	TCTACTCATAAACTTAAAACRACCCTATTAAAAAAAATCTAAAAAATAAC	NA		II			CATGCTGGAAAAAAAAAAAGACGTACTTGGAACAAAAAACTTGCATCGGACCAAGTGTAA[CG]CTATCCTCCAGATTTCTCTCAACAGGGCCGCCTTAAGTCCATGAGTAGAAGGGCGCTGCG	37	1	113497932	CGCTATCCTCCAGATTTCTCTCAACAGGGCCGCCTTAAGTCCATGAGTAG	1	113299455	F			NA	NA	SLC16A1;SLC16A1;SLC16A1	NM_001166496;NM_003051;NM_001166496	5'UTR;5'UTR;1stExon	chr1:113497986-113498206	N_Shore			NA		1:113497693-113499529	Promoter_Associated	NA	113497932	113498055	NC_000001.10
361	cg02711212	0.0158	cg02711212	42682382	TAAAACCAACTCCCTATTTACCAACATTATATCTTCCCAACAACCCATAC	NA		II			ACTGCCTCCTCCCCCTGCACCTGACTGTCCCCCAGCTTGACTAAAAGGACGATCACCAGG[CG]CATGGGCTGCTGGGAAGATACAATGTTGGCAAACAGGGAGCTGGTTCCAGGAAAGAAGGG	37	15	69854024	GGAACCAGCTCCCTGTTTGCCAACATTGTATCTTCCCAGCAGCCCATGCG	15	67641078	F			NA	NA	LOC145837	NR_026979	TSS200					NA				NA	69854024	69854147	NC_000015.9
362	cg23541926	0.0158	cg23541926	38625488	ATACTAAACAACCRATAACATTATACTACCAATATAAACRTATAACTACC	NA		II			ACAGCATCAAAACCAAATTGCCCTGTCAAGGGAAACAGAATGAGACAAAAATGAAGAAAA[CG]GCAGCCACACGCTCACACTGGTAGCATAATGCCATCGGTTGCCCAGCATTACGGGGCAAC	37	3	155422092	CGGCAGCCACACGCTCACACTGGTAGCATAATGCCATCGGTTGCCCAGCA	3	156904786	F	rs78091351		NA	NA	PLCH1	NM_014996	TSS200					TRUE				NA	155422092	155422215	NC_000003.11
363	cg20250250	0.0158	cg20250250	31794365	CTTTCACAAAACACAACAATTCTTAATCATACATTATAAATCTTAAAAAC	NA		II			TTGGCTCTGTTTCATTAGTAATCTGAGAGCCACATGAAACAATTGAGTTGTGAGAAAAAC[CG]TCTCTAAGACTTACAATGTATGACTAAGAATTGCTGTGCCTTGTGAAAGATTAGGACTAA	37	14	100479169	TTTCACAAGGCACAGCAATTCTTAGTCATACATTGTAAGTCTTAGAGACG	14	99548922	F			NA	NA								TRUE				NA	100479169	100479292	NC_000014.8
364	cg26112871	0.0158	cg26112871	51758388	ATAACATCATACATTCTATAACAACTCTATAAACCCCCAAAAAATATAAC	NA		II			TGTACTGGTAACAAGTCTAATTTGTGGCCAGTGACTCTTGGCAGTAGTTACCAATGTTCA[CG]TTATACCCTCTGGGGGCCCACAGAGTTGCTACAGAATGTATGATGTCATATTACAAGTAT	37	5	171320720	TGACATCATACATTCTGTAGCAACTCTGTGGGCCCCCAGAGGGTATAACG	5	171253325	F			NA	NA	FBXW11;FBXW11;FBXW11	NM_033645;NM_012300;NM_033644	Body;Body;Body					TRUE				NA	171320720	171320843	NC_000005.9
365	cg06247837	0.0157	cg06247837	55700397	AACTTCAAAATCACTAAAACACCTCTAAAATCCAAACCACCTAAAACCCC	NA		II			GATGGGGCCTGAGCTTCAGGGTCACTGAGGCACCTCTGGGATCCAGGCCACCTGGAGCCC[CG]GACCTCCCAGACTCCACTCACCCATTCCCTCTCCCCGCACGGCACTCACACCAGGGGCGG	37	17	37820135	CGGGGCTCCAGGTGGCCTGGATCCCAGAGGTGCCTCAGTGACCCTGAAGC	17	35073661	R			NA	NA	TCAP;STARD3;STARD3;STARD3	NM_003673;NM_006804;NM_001165938;NM_001165937	TSS1500;3'UTR;3'UTR;3'UTR	chr17:37823693-37824989	N_Shelf			TRUE		17:37820116-37820240	Unclassified_Cell_type_specific	NA	37820135	37820258	NC_000017.10
366	cg06785999	0.0156	cg06785999	13653382	ATTAAAACAACAAAACACACTACCAAATAACAACAATAACTCAACAACCA	64736307	ATTAAAACAACGAAACACACTACCGAATAACGACGATAACTCAACGACCG	I	A	Red	GCCGAGCCCGAACCCCAAGCCGCGGAGCCAGCACCTCCTCCAGTCGGGGTCGTCCGCTCC[CG]GCCGTTGAGCCACCGCCGCCACCCGGTAGTGTGTCCCGCTGCCCCAATCCGCCTCATCAA	37	14	60975964	CGGCCGTTGAGCCACCGCCGCCACCCGGTAGTGTGTCCCGCTGCCCCAAT	14	60045717	F			NA	NA	SIX6;SIX6	NM_007374;NM_007374	1stExon;5'UTR	chr14:60975732-60978180	Island		DMR	TRUE	14:60045200-60046703			NA	60975964	60976087	NC_000014.8
367	cg05388880	0.0156	cg05388880	65646376	TTACCAAATTCCTCATTCAAACCCATATATAAAAATACTTTAACTAAAAC	NA		II			AGTGTCTGTTATTGCCAAATTCCTCATTCAAACCCATATATAAGAATGCTTTAACTGAAA[CG]CAGAAGTCAAAAATAAGACATTTAAACAGTAATCTCCTGTCTCTCTTAAAGATAAATGTG	37	4	183807081	TGCCAAATTCCTCATTCAAACCCATATATAAGAATGCTTTAACTGAAACG	4	184044075	R			NA	NA								TRUE				NA	183807081	183807204	NC_000004.11
368	cg07891911	0.0156	cg07891911	47785306	ACCTCAAAACATTAATTCTAAACCTATTACCTTAACACAAATTATACCAC	NA		II			GACCTCTATCAACCTCAGGGCATTAATTCTAAACCTATTGCCTTAACACAAATTGTACCA[CG]TCTCTCAACCTGTTGATTTTGGCTTTGAATTTCATGATTGATTGCCCTTTTGGGGCCTTA	37	15	35598798	CGTGGTACAATTTGTGTTAAGGCAATAGGTTTAGAATTAATGCCCTGAGG	15	33386090	R			NA	NA								TRUE				NA	35598798	35598921	NC_000015.9
369	cg15928347	0.0155	cg15928347	54683412	ATCAATAATCAACAAAACTCCCTACTATTTCAAAAAACAAAAACAAAATC	NA		II			GCCCAGACCCCGCTGGAGGGTGGACAGAGCGGGAGGGTGGACTGAGCCTCTCGGGGACAG[CG]ACCCTGTCTTTGTTCCCTGAAATAGCAGGGAGTCCTGCTGATTATTGACTGGTGAGACAG	37	2	64837018	TCAATAATCAGCAGGACTCCCTGCTATTTCAGGGAACAAAGACAGGGTCG	2	64690522	F			NA	NA				chr2:64836206-64836765	S_Shore			NA		2:64836144-64837301	Promoter_Associated	TRUE	64837018	64837141	NC_000002.11
370	cg25926515	0.0155	cg25926515	14777317	AACAAAAACAAAATTAAATACACAACCCTAAACCAACAAAATAAACCACA	52681350	AACGAAAACAAAATTAAATACACAACCCTAAACCGACGAAATAAACCGCG	I	C	Grn	GCAAGACCTTGGAGCGAGAACAGGATTAGGTACACAGCCCTGGGCCGGCGGGGTGAGCCG[CG]CGCGCCACTGGAAGAGCGGCGCTGTATAGCAGCAGCCCCAGGTCTCCCCTGGACCTGAGT	37	10	70321889	AGCGAGAACAGGATTAGGTACACAGCCCTGGGCCGGCGGGGTGAGCCGCG	10	69991895	R			NA	NA	TET1	NM_030625	5'UTR	chr10:70320130-70320822	S_Shore			NA	10:69991849-69991966	10:70321659-70322030	Unclassified_Cell_type_specific	TRUE	70321889	70322012	NC_000010.10
371	cg26588612	0.0154	cg26588612	65657503	TACAATTTCAAATTCTACTACCCCATTAAAAATTACTTTTATTTATTTAC	NA		II			ATTGAAATAAATACAATTTCAAATTCTGCTGCCCCATTAAAGATTGCTTTTATTTATTTG[CG]GGTTTGAGATGAAGAAATAGTTGGAAGAGGCTGGAAATAGGAACTGAGACTCGCCTTCTC	37	6	148562337	ACAATTTCAAATTCTGCTGCCCCATTAAAGATTGCTTTTATTTATTTGCG	6	148604030	R			NA	NA								TRUE				NA	148562337	148562460	NC_000006.11
372	cg05535113	0.0154	cg05535113	14754354	ACAATTTACRTTTATTCACRAACATCCATTATTTCAAACTCATAACAACC	NA		II			CATTCTCCACCACAATTTACGTTTATTCACGGGCATCCATTGTTTCAGACTCATGACAAC[CG]TGTAAAGTAGCACGGAGTAGGTAAGTGATTTGCCCAAGGGCACACAGCAAGGGAGAGGTT	37	16	71559579	CGGTTGTCATGAGTCTGAAACAATGGATGCCCGTGAATAAACGTAAATTG	16	70117080	R			NA	TRUE	CHST4;CHST4	NM_005769;NM_001166395	TSS1500;TSS1500					TRUE				NA	71559579	71559702	NC_000016.9
373	cg22830638	0.0154	cg22830638	29764473	AATAACTACAAAATCTAACCACCACTATCATCAAAATAAAATTCTACCAC	NA		II			ATAAATGTCCAGGTAGCTACAGAATCTGGCCACCACTGTCATCAGGGTGAGGTTCTGCCA[CG]AGTGACTCATCTCAAACCTTTTGTGCCAAAGCACTCATTTGATCATTGAATAAACCCACA	37	2	73209573	CGTGGCAGAACCTCACCCTGATGACAGTGGTGGCCAGATTCTGTAGCTAC	2	73063081	R			NA	NA	SFXN5	NM_144579	Body					NA				NA	73209573	73209696	NC_000002.11
374	cg25118167	0.0154	cg25118167	37799339	CAAAAAAACAAAACTCRTTCATCCTAACCATTTCCRTCACTAAAAACACC	NA		II			GACTGGGCATTTTACCTTTCACTCAACACATTCCCATCGGGCACCCACCCAGGCCAGGCG[CG]GTGCTCCCAGTGACGGAAATGGCCAGGATGAACGAGCTCTGCCCTCCTGGGCCCTCCTGG	37	3	128144503	AGGAGGGCAGAGCTCGTTCATCCTGGCCATTTCCGTCACTGGGAGCACCG	3	129627193	F	rs11279004		NA	NA				chr3:128145257-128145656	N_Shore			NA	3:129626917-129627228			NA	128144503	128144626	NC_000003.11
375	cg24635971	0.0153	cg24635971	61784496	CACTTCCTAAAAACCCRCATATAATAAACACAATCATAATATTATTATTC	NA		II			GCATAATGATGCACTTCCTGAGGGCCCGCATGTGGTAAACACAATCATGGTGTTGTTATT[CG]TGGTTTTCCATCAGCGACTGCCTGCCCCGGGGACCTGACACAGCCTTGGTCCCCGCCTTC	37	8	67446084	ACTTCCTGAGGGCCCGCATGTGGTAAACACAATCATGGTGTTGTTATTCG	8	67608638	R			NA	NA								TRUE		8:67445641-67446521	Unclassified	NA	67446084	67446207	NC_000008.10
376	cg04590036	0.0152	cg04590036	62613306	ATACAACACATTTTATCTAAAAAATTCAATACACTTTATAAAACACAACC	NA		II			CTGTAACATTTATACAGCACATTTTGTCTGAGGAATTCAATGCACTTTATAAAACACAAC[CG]TCTCCCTGTAACAGTAAGTACTGTAAGGTGCCATTCACTCCAAGGAAAGCCATCTTGGGA	37	5	31442709	CGGTTGTGTTTTATAAAGTGCATTGAATTCCTCAGACAAAATGTGCTGTA	5	31478466	R			NA	NA	RNASEN;RNASEN	NM_013235;NM_001100412	Body;Body					TRUE				NA	31442709	31442832	NC_000005.9
377	cg02764722	0.0152	cg02764722	47751381	CAAATAATCTTCTAACTAATCAAAAACTTATTACCAAATTAAATTCTACC	NA		II			TGGTTAATGCCACCAAACTAGAAGATAGCCAAACCAATGTTAGTACATCCTTTGAGAAGA[CG]GCAGAATTCAATTTGGCAATAAGCTCTTGATCAGTCAGAAGATCATCTGGGCCAGGCATG	37	12	51480175	CGGCAGAATTCAATTTGGCAATAAGCTCTTGATCAGTCAGAAGATCATCT	12	49766442	F	rs2450268	rs76946209	NA	NA				chr12:51476859-51477552	S_Shelf			NA				NA	51480175	51480298	NC_000012.11
378	cg02915215	0.0152	cg02915215	58787422	TTAAAATACATTCRAATAACTTCAACAAAATCCTACTTTCCTCAACCCCC	NA		II			TCTTTGTTTATTCACTTTGATTTGGATCATTGGAAATATTAAACAATAAATAAAACAGAG[CG]GGGGCTGAGGAAAGCAGGATCTTGCTGAAGTCATTCGAATGCATCCCAACCAGTGCTCAG	37	8	134467165	CGGGGGCTGAGGAAAGCAGGATCTTGCTGAAGTCATTCGAATGCATCCCA	8	134536347	F			NA	NA	ST3GAL1;ST3GAL1	NM_003033;NM_173344	3'UTR;3'UTR					TRUE				NA	134467165	134467288	NC_000008.10
379	cg26501139	0.0151	cg26501139	26745342	CACCTATATCCTCCCTATATAAATACTAATATCCAAAATTTCCCCTTTTC	NA		II			GTTAAGATTAGGCCATGCTGGAGCAGGGTGGGCCCCAATCCAACACAGCTGGTGTCACTA[CG]AAAAGGGGAAATTTTGGACACCAGCACCCACACAGGGAGGACACAGGTGAAGGCAGAGAT	37	18	77733105	ACCTGTGTCCTCCCTGTGTGGGTGCTGGTGTCCAAAATTTCCCCTTTTCG	18	75834093	F			NA	NA	TXNL4A	NM_006701	3'UTR					NA				NA	77733105	77733228	NC_000018.9
380	cg18921776	0.0151	cg18921776	49762308	CTCAAATTTCAAAAAACTATCTCCTTTAAACTAAAAATCTCCTTTAAACC	NA		II			TGCCCAGCCCATGATACCATCCCCGTTGAATGCCAAAGCCAAGAGCGAGCTGCAGGACTC[CG]GCTCAAAGGAGACTCCTAGTTCAAAGGAGACAGCTCTTTGAAACTTGAGGCACTGTAACT	37	15	96647029	CGGCTCAAAGGAGACTCCTAGTTCAAAGGAGACAGCTCTTTGAAACTTGA	15	94448033	F	rs35741159		NA	NA								TRUE				NA	96647029	96647152	NC_000015.9
381	cg22703515	0.0151	cg22703515	38713449	TTTACATTTTATCTATCTAAACATTTACCCATCTAAAACTTCAAAAATAC	NA		II			CTCCAGGTTGGCATTGCTCATTTTAGTAAGACTTAAATGGCTGGTATCACCTTAAAGTTG[CG]TATTTCTGAAGCCTCAGATGGGTAAATGCCCAGATAGATAAAATGCAAATCAAGTCAAGT	37	1	240070286	TTGCATTTTATCTATCTGGGCATTTACCCATCTGAGGCTTCAGAAATACG	1	238136909	F			NA	NA	CHRM3	NM_000740	5'UTR					NA				NA	240070286	240070409	NC_000001.10
382	cg18260625	0.0151	cg18260625	36803377	TATCACAAAAACCCCAACAACACAACCACCAAACTAAATTCTAAAAACCA	31645315	TATCACAAAAACCCCAACAACGCAACCACCGAACTAAATTCTAAAAACCG	I	A	Red	ACCGTGGGGTCCTGTCACAGAAACCCCAGCAGCGCAGCCACCGGACTGGGTTCTGGAGGC[CG]AGCCGCAGTCCGTGCGGCGGCGCTGGGAAGAGAAGGCGCCCCGGCAGCTCCCCTGCCACC	37	5	42951192	CGGCCTCCAGAACCCAGTCCGGTGGCTGCGCTGCTGGGGTTTCTGTGACA	5	42986949	R			NA	NA				chr5:42951076-42952410	Island		DMR	NA	5:42986618-42988127			TRUE	42951192	42951315	NC_000005.9
383	cg02811627	0.0151	cg02811627	37628310	AAAAACTTCACCTAAATACTCAAACCCAACRTATACAAACCAAAAAAAAC	NA		II			GCCGGGTGAGCACTGAGGGGAGGGAGGCTCGGGTCCCCTCTCCCCACCTCGGCCCGACCC[CG]CCCCTCCTGGTCTGCACACGTTGGGTCTGAGCACTCAGGTGAAGTCTCTTCCTCGGGCTG	37	14	103395368	CGCCCCTCCTGGTCTGCACACGTTGGGTCTGAGCACTCAGGTGAAGTCTC	14	102465121	F			NA	NA	AMN	NM_030943	Body	chr14:103394397-103397070	Island			TRUE	14:102464073-102467222			NA	103395368	103395491	NC_000014.8
384	cg06656005	0.0151	cg06656005	71792362	AAAAATTAACTATATAACCTTAATCAAATAACATAACCTCTCAAAACTTC	NA		II			CTGGCTTCCCAGAGGATTGGCTGTGTGGCCTTGGTCAAATGACATAACCTCTCAGAGCTT[CG]GTTTTCTCTTAAGATATGGATTTAGCAGATCTATTGTAGAGATAAACACATTGTGTCTAC	37	12	106534620	AGGATTGGCTGTGTGGCCTTGGTCAAATGACATAACCTCTCAGAGCTTCG	12	105058750	R			NA	NA	NUAK1	NM_014840	TSS1500	chr12:106532106-106533696	S_Shore			NA				NA	106534620	106534743	NC_000012.11
385	cg14743748	0.015	cg14743748	43638438	AAATCCTCTTCAACAACTATATCACCAACAAATCCAACAATTTCCCCACC	NA		II			AGGTGTAGTTGAGGCTGTCTGACACGTCGGGGTCATGGGCCGGGATGCAGCCGATCACGC[CG]GTGGGGAAACTGTTGGACTTGTTGGTGACATAGTTGTTGAAGAGGATCTGGAAGTCGGGC	37	22	46929704	GATCCTCTTCAACAACTATGTCACCAACAAGTCCAACAGTTTCCCCACCG	22	45308368	F			NA	NA	CELSR1	NM_014246	1stExon	chr22:46929317-46934861	Island			NA	22:45307982-45313549			TRUE	46929704	46929827	NC_000022.10
386	cg08632909	0.0149	cg08632909	74730449	AAAAATCCCCACATACCCAAAATTTACATCATAATTACAAAAACAACACA	42625399	GAAAATCCCCGCGTACCCGAAATTTACATCATAATTACAAAAACGACACG	I	C	Grn	CCCAAAGTGCGGGCATTGCAGGCTGAGCCACCACGGCCGCCACGACCTTCTCTTCTGGAG[CG]TGTCGCTTTTGTAATTATGATGTAAACTCCGGGCACGCGGGGACCCTCGCGCTTCGCTCA	37	11	70048796	GAGGGTCCCCGCGTGCCCGGAGTTTACATCATAATTACAAAAGCGACACG	11	69726444	F			NA	NA	FADD	NM_003824	TSS1500	chr11:70049099-70049806	N_Shore			NA	11:69726417-69726501	11:70048795-70050757	Promoter_Associated	NA	70048796	70048919	NC_000011.9
387	cg05361415	0.0149	cg05361415	36675450	CATTTTCCTAATTCCCRAAACTTCAAAACAAACATTATTTTCCAAACCCC	NA		II			CATTTCCAGCTCATTTTCCTGGTTCCCGGAGCTTCAAGACAGACATTGTTTTCCAGGCCC[CG]CTCGCCCGGATGAATCACCTCCCGGCCACTGCTTCCCAGGCGTCATGTGCTCCCGGGGAC	37	3	11610138	CGGGGCCTGGAAAACAATGTCTGTCTTGAAGCTCCGGGAACCAGGAAAAT	3	11585138	R			NA	NA	VGLL4;VGLL4;VGLL4;VGLL4;VGLL4	NM_014667;NM_001128220;NM_001128221;NM_001128219;NM_001128221	Body;Body;1stExon;Body;5'UTR	chr3:11610137-11610370	Island			TRUE	3:11585138-11585370			NA	11610138	11610261	NC_000003.11
388	cg09579310	0.0149	cg09579310	30743335	AAATTCTCTAACTTCRAAAAATAAAATTCAAACTCCACCAACTCRCRTTC	NA		II			ACCATTGTTATGAATTCTCTGGCTTCGGAAAATAGAATTCAGACTCCACCAACTCGCGTT[CG]TTTGTCGAGATTGATTTTACACTGCCTTCCATAAGGAGATTAGAAAGCAAAAGGCTGCAA	37	6	10395947	CGAACGCGAGTTGGTGGAGTCTGAATTCTATTTTCCGAAGCCAGAGAATT	6	10503933	R			NA	NA				chr6:10398573-10398812	N_Shelf		DMR	TRUE				NA	10395947	10396070	NC_000006.11
389	cg13199127	0.0148	cg13199127	69623461	TACTATCCCCAACCTAAATCCCAACCAAAAATATAAAATAAACCTCTACA	68602336	TACTATCCCCGACCTAAATCCCGACCGAAAATATAAAATAAACCTCTACG	I	A	Red	ATGACTCACCAGTCTTGGCCACCACAGACTCGGGCCCCACACGCTGCCTGCCACGAAGCC[CG]TAGAGGTTCATCTTATACTTCCGGTCGGGATCCAGGCCGGGGACAGTAACCTCATTCTCA	37	6	32049196	TACTGTCCCCGGCCTGGATCCCGACCGGAAGTATAAGATGAACCTCTACG	6	32157174	F	rs55800491		NA	NA	TNXB	NM_019105	Body	chr6:32046815-32047094	S_Shelf			TRUE				TRUE	32049196	32049319	NC_000006.11
390	cg15925365	0.0148	cg15925365	59657437	AACTATCATAACAACAAAACCCAAACTCCACTATCCCAACRAAAAAAACC	NA		II			AACAGCATATAAGGTACCTCGACTCCGGCGGCAGCTAAAACCCATCTCACGGACTCCATC[CG]GCCTCTTCCGTTGGGATAGTGGAGCTTGGGCCTTGCTGCCATGATAGCTTTTCAGGCTTT	37	6	52858998	CGGCCTCTTCCGTTGGGATAGTGGAGCTTGGGCCTTGCTGCCATGATAGC	6	52966957	F			NA	NA	GSTA4	NM_001512	Body	chr6:52859565-52859767	N_Shore		RDMR	TRUE	6:52966916-52967069			NA	52858998	52859121	NC_000006.11
391	cg12362118	0.0148	cg12362118	59684315	TAAATAACACTTATTAAATATTAACTATACATCAACTTCCTTATATATCC	NA		II			ATTACCTACCAGTTAGGAAGTTGTGTAAATTCAATGACAGCCATCTTACAGAGGAGCTTG[CG]GACACACAAGGAAGCTGATGCATAGTCAACATTTAACAAGTGTTATTTACAGTACTTCCT	37	3	148995174	CGGACACACAAGGAAGCTGATGCATAGTCAACATTTAACAAGTGTTATTT	3	150477864	F	rs3845986		NA	NA								NA				NA	148995174	148995297	NC_000003.11
392	cg26205890	0.0146	cg26205890	24806506	CAAAACTACTAATTAACTCAAAATACAAATAACTCCAAAATATCACACAC	NA		II			CAAGTCACTTGCAGAACTACTGATTGACTCAAAGTACAAATAACTCCAAAATGTCACACA[CG]TCAGTTATAAGCTACTCATTTCCCTCAAGCAAATCCAAGAGTACACAAACTATTATTTGT	37	17	73955839	CGTGTGTGACATTTTGGAGTTATTTGTACTTTGAGTCAATCAGTAGTTCT	17	71467434	R		rs55994313	NA	NA	ACOX1;ACOX1	NM_004035;NM_007292	Body;Body					TRUE				NA	73955839	73955962	NC_000017.10
393	cg20289911	0.0146	cg20289911	50711361	ACAAAACCACCCTAAACAAAACTAACTCCTAAACAAACCAAAACACCAAC	NA		II			CTAATGTTAGTGCAAGGCCACCCTGAGCAAGGCTGACTCCTGGGCAGGCCAGGGCACCAG[CG]TCTGGGAGGCCTCCAGAAATAGCTCAGGGCCTGGTGTGGCTCTGGAGGTGGCCCAGCTGG	37	20	816362	CGCTGGTGCCCTGGCCTGCCCAGGAGTCAGCCTTGCTCAGGGTGGCCTTG	20	764362	R			NA	TRUE	FAM110A;FAM110A	NM_207121;NM_001042353	TSS1500;5'UTR	chr20:814120-814755	S_Shore			NA		20:815940-816664	Unclassified_Cell_type_specific	NA	816362	816485	NC_000020.10
394	cg02612270	0.0146	cg02612270	71729414	CCAAATAACAAAAACAACCTAAACTACAAAAAAAATACCCAACACTAACA	26669306	CCGAATAACGAAAACAACCTAAACTACAAAAAAAATACCCAACGCTAACG	I	A	Red	CAGGACTCCAATGTGACAATGTGGAACTGGAAAGACGAGCAAGAAAAGCCCCTCCGTTCC[CG]CCAGCGTTGGGCATTCCTTCTGCAGTCCAGGCTGTCCCCGTCACTCGGGATCACAGCCAA	37	16	1015103	CGCCAGCGTTGGGCATTCCTTCTGCAGTCCAGGCTGTCCCCGTCACTCGG	16	955104	F	rs28450391		NA	NA	LMF1	NM_022773	Body	chr16:1014739-1014976	S_Shore			NA	16:954751-955111	16:1014509-1015309	Unclassified	NA	1015103	1015226	NC_000016.9
395	cg19754282	0.0146	cg19754282	16638368	TTTACTTTATATAAAACCATTTATACCTTTTTTATTCAAACAAAATCCAC	NA		II			ACTTCACATGTTTTACTTTGTATAAGGCCATTTATGCCTTTTTTATTCAAACAGAATCCA[CG]TCTCACTTTTGTACCCACCCCCCTACCAACAGAACACAGCATATTTGTAGGATTGTTAGT	37	17	60953970	CGTGGATTCTGTTTGAATAAAAAAGGCATAAATGGCCTTATACAAAGTAA	17	58307702	R			NA	NA								TRUE				NA	60953970	60954093	NC_000017.10
396	cg27226320	0.0145	cg27226320	25807360	AAAAAATCCTAACTTATTCCAACCCCATAAAATTAAAATATTATACCAAC	NA		II			TCCTCTTTTTCATCAACAGCTTAGCCTCTATTAGAACTCTGTTTACTTGAAGGTTTTTGA[CG]TTGGCATAACATTCCAACTTCATGGGGTTGGAATAAGTCAGGATTCCCTGGTTGGGACAG	37	1	175158326	GGGAATCCTGACTTATTCCAACCCCATGAAGTTGGAATGTTATGCCAACG	1	173424949	F			NA	NA	KIAA0040;KIAA0040;KIAA0040;KIAA0040	NM_001162894;NM_001162895;NM_014656;NM_001162893	5'UTR;5'UTR;5'UTR;5'UTR	chr1:175161900-175162364	N_Shelf			NA		1:175157733-175158603	Unclassified	NA	175158326	175158449	NC_000001.10
397	cg03281139	0.0145	cg03281139	35783337	TCTTACTAAACATAACATCCTCAAAATAACCTACATCAAAACCTCATACA	36715461	TCTTACTAAACATAACGTCCTCAAAATAACCTACGTCAAAACCTCGTACG	I	T	Red	GAACTGTTTAGAAAGAGGAAAAGGCAGGCACCACAATAGAATATGACTCAGCCATGAAAA[CG]CACGAGGCTCTGACGCAGGCCACCTTGAGGACGTCATGCTCAGTAAGAGAAGCCAGACAA	37	19	3451135	CGCACGAGGCTCTGACGCAGGCCACCTTGAGGACGTCATGCTCAGTAAGA	19	3402135	F			NA	NA	NFIC;NFIC	NM_005597;NM_205843	Body;Body	chr19:3452458-3452738	N_Shore			TRUE				TRUE	3451135	3451258	NC_000019.9
398	cg26153688	0.0144	cg26153688	38687409	CTCCTCAAAATTACAATAATCTAAATACAAATCTCAACATATCATCATAC	NA		II			GATCCTGCTGCATGTGTTCTAGGGTAAGGAGATTTGACTACACCTAATCCTTGACAGAGA[CG]CATGATGACATGTTGAGATTTGCATTTAGATCACTGCAACCCTGAGGAGGCTGAAAGACA	37	1	90457055	CGCATGATGACATGTTGAGATTTGCATTTAGATCACTGCAACCCTGAGGA	1	90229643	F			NA	NA				chr1:90460399-90461237	N_Shelf			NA				NA	90457055	90457178	NC_000001.10
399	cg24354924	0.0144	cg24354924	24705448	CATCAACAAACCAAAACCTAATACCTTCCCTAACTATAAAAATATACTTC	NA		II			AGCTGGAGCTGCTGTCGGGGGAGGCCAAGGCTGTGTCGGGCAGCTGCCTTCTCTACAGCC[CG]AAGCACATCCCCATAGTCAGGGAAGGTATCAGGCCCTGGCTTGTTGATGAGCCGCTCAAT	37	6	33288680	ATCAACAAGCCAGGGCCTGATACCTTCCCTGACTATGGGGATGTGCTTCG	6	33396658	F			NA	NA	DAXX;DAXX;DAXX;DAXX	NM_001141969;NR_024517;NM_001350;NM_001141970	Body;Body;Body;Body	chr6:33288733-33289008	N_Shore			NA	6:33396547-33396977			NA	33288680	33288803	NC_000006.11
400	cg24683185	0.0144	cg24683185	45773415	CAAACRCTTCAAATACTAATATAAATTAAAAACCAATCRATCCCACCATC	NA		II			GCCGTCAGAGAACTTGAAAGCCTTTTGTCTCAGAGAATTTATTGTCCTGACAGCAGAGGC[CG]ATGGTGGGATCGACTGGCCCTTAATTTACACCAGCACTTGAAGCGCCTGGAACCGGTACT	37	15	31214501	AGGCGCTTCAAGTGCTGGTGTAAATTAAGGGCCAGTCGATCCCACCATCG	15	29001793	F			NA	NA	MTMR15	NM_014967	Body					TRUE				NA	31214501	31214624	NC_000015.9
401	cg24626310	0.0143	cg24626310	52765359	TAACACTAAATCTACCTAAACAATTCTTACCTAATACTATCCCTATCRTC	NA		II			GGCATGTCCCCTGGCACTGGATCTGCCTGGGCAGTTCTTACCTGGTGCTATCCCTATCGT[CG]TCCTGGGGGCCATGCCCTAGCAGGAATTTTCGAGGCTGGGACCTTCTCTCCAGCTCCTTG	37	20	25276739	GGCACTGGATCTGCCTGGGCAGTTCTTACCTGGTGCTATCCCTATCGTCG	20	25224739	R		rs79676296	TRUE	NA	ABHD12;PYGB	NM_015600;NM_002862	Body;Body					NA				NA	25276739	25276862	NC_000020.10
402	cg02512867	0.0143	cg02512867	34628433	TATTTAAATCTCTAATCTAACTTACTCTTATCTTAAATCRTAACACCTAC	NA		II			AGTATTTACAGGAAAGTCGTGATTCATCATTTTCATTGATAAAAAGAATTAGTCCTAGGC[CG]TAGGTGCTACGATTTAAGATAAGAGCAAGCTAGACTAGAGATCTAAATAGAGATCTTTGA	37	5	60464888	ATTTAGATCTCTAGTCTAGCTTGCTCTTATCTTAAATCGTAGCACCTACG	5	60500645	F			NA	NA								TRUE				NA	60464888	60465011	NC_000005.9
403	cg01727651	0.0143	cg01727651	49772310	AAACACCCCAAAACTAAAAACCTCAAAATCCTATAAAAAAACCACAAACC	NA		II			GTAGAGACACAAGGCACCCCAGGGCTGGGGACCTCAAGGTCCTATAAAGAAACCACAGGC[CG]GGCGCGGTGGCTCACGCCTGTAATCCCAGCACTTTGGGAGGCCGAGGCGGGCGGATCACG	37	1	111772026	GGCACCCCAGGGCTGGGGACCTCAAGGTCCTATAAAGAAACCACAGGCCG	1	111573549	R			NA	NA	CHI3L2;CHI3L2;CHI3L2	NM_001025197;NM_001025199;NM_004000	Body;TSS1500;Body					NA				NA	111772026	111772149	NC_000001.10
404	cg05547221	0.0143	cg05547221	12736477	ATAAAACACAAAATAACACATATATACCTTAAACATTTTAACTTAAAAAC	NA		II			ATACAAATAATATGGAACACAAGATAACACATGTGTACCTTAAACATTTTAACTTAAAAA[CG]CACATTTATTAACAATCTGCTGAAGTGAGTATTTTCTTTATGGGTCTACTGACGAATTCC	37	3	32534288	TGGAACACAAGATAACACATGTGTACCTTAAACATTTTAACTTAAAAACG	3	32509292	R			NA	NA	CMTM6	NM_017801	Body					TRUE				NA	32534288	32534411	NC_000003.11
405	cg01431992	0.0142	cg01431992	50634434	TCCTAATCAAACAACTAACRTCAACAACAATTTATACAACTTTACATTTC	NA		II			AAGAGAGTACTTCCTGGTCAGACAGCTAACGTCAACAGCAATTTATACAGCTTTGCATTT[CG]ACATTTTAGAAAGAACTCTCTAAAAATTTTTCCAGAATTTTCCCCCCAGTACCTACAAAA	37	12	118797027	CCTGGTCAGACAGCTAACGTCAACAGCAATTTATACAGCTTTGCATTTCG	12	117281410	R			NA	NA	TAOK3	NM_016281	5'UTR					TRUE		12:118796795-118797178	Promoter_Associated	NA	118797027	118797150	NC_000012.11
406	cg22587600	0.0142	cg22587600	30659497	AAAAACCCAAATCATACTAACAAAAAATAAATAACTAACACTCTAAAAAC	NA		II			CCAAATCTTTAAAGAACCCAAGTCATGCTAACAAGAAATAAATGACTAACACTCTGGGAG[CG]CTAATCAGGAGCACTTCAGGAATTCCCTTCCTTTTTCCTGCCAGGCAGCAGTTTCACAGC	37	2	46883368	CGCTCCCAGAGTGTTAGTCATTTATTTCTTGTTAGCATGACTTGGGTTCT	2	46736872	R			NA	NA								TRUE				NA	46883368	46883491	NC_000002.11
407	cg03862787	0.0142	cg03862787	23647392	TAAACTTCCAAACAAAATAAACAACACCTTATAACAAAAACRAACCACAC	NA		II			GACAATGTGCTGTCTGATAAACAGACTGCATCCCCCAGTGTCTGCCTGGAGCTCAGCCAG[CG]TGTGGCCCGCCTTTGTCACAAGGTGCTGTTTATTCTGCCTGGAAGTCCAAGGACAGAACA	37	4	124521391	GGACTTCCAGGCAGAATAAACAGCACCTTGTGACAAAGGCGGGCCACACG	4	124740841	F		rs76149182	NA	NA								TRUE		4:124521046-124521440	Unclassified	NA	124521391	124521514	NC_000004.11
408	cg22007237	0.0142	cg22007237	69668507	TCCCRACATAACAAAAAACTTAAAACAATACATATACTTTTAAATAACTC	NA		II			ATAAAGTGGTTCCATTTTCATGTCAAATATAGCCGACTTAGGGGTAAACCTGGAATTTCG[CG]AGCTATCCAAAAGCACATGCATTGTTCTAAGTCCTCTGCCATGCCGGGAAAGCCTGGGTG	37	11	68452938	CCCGGCATGGCAGAGGACTTAGAACAATGCATGTGCTTTTGGATAGCTCG	11	68209514	F	rs694066		NA	NA	GAL	NM_015973	Body	chr11:68451359-68452846	S_Shore			NA				TRUE	68452938	68453061	NC_000011.9
409	cg18564167	0.0142	cg18564167	70680330	AAACTCCCTCAAATCCCCAAAATACTTACTACTATACCAACTTCATTTCA	62629442	AAACTCCCTCAAATCCCCGAAATACTTACTACTATACCAACTTCGTTTCG	I	A	Red	GTGGGGAAACCTAAGTAACACCAGAGAGGCTGAGGAGGACTGAAGTCTCTCTGCAGAGGC[CG]AAACGAAGTTGGCACAGCAGCAAGCACCTCGGGGACCTGAGGGAGTCTTTGGAATTTCCT	37	6	53720312	AGACTCCCTCAGGTCCCCGAGGTGCTTGCTGCTGTGCCAACTTCGTTTCG	6	53828271	F			NA	NA	LRRC1	NM_018214	Body					TRUE				NA	53720312	53720435	NC_000006.11
410	cg21447620	0.0142	cg21447620	73676451	AATCAACCRACCTTAAAATCCRTAAATACAAATAAACCTAATCRAATCAC	NA		II			GCACGGCCCCACAGCACTCTTCCCTGGCCTCTGACTCTTCTTCTGCTTTTAAAGGGCTGG[CG]TGATTCGACCAGGCCCACCTGCATCCACGGACCCTAAGGTCGGCTGACCTGGGACACACG	37	8	144208625	GTCAGCCGACCTTAGGGTCCGTGGATGCAGGTGGGCCTGGTCGAATCACG	8	144280000	F			NA	NA								NA	8:144279922-144280097			NA	144208625	144208748	NC_000008.10
411	cg22889887	0.0141	cg22889887	26789463	CTAAATAATTCTAAATTACRCTTCAACCAATCACAAATAATCAACCAACC	NA		II			CTTCCTTATAACTGAGTAATTCTGAATTGCGCTTCAGCCAATCACAGATGGTCAACCAAC[CG]ACTGGTTATATAACTAGGGGATCTCCCATTCGACCATACCCAGGTAAGGCAAATGCTGCT	37	11	113433931	CGGTTGGTTGACCATCTGTGATTGGCTGAAGCGCAATTCAGAATTACTCA	11	112939141	R			NA	NA								TRUE				NA	113433931	113434054	NC_000011.9
412	cg16000018	0.0141	cg16000018	64804308	TCCCTTCCATATAACCTTAACCTAATATACAATTTCCTATTTATCCAAAC	NA		II			ACATTATCCACTCCCTTCCATGTGACCTTGGCCTAATGTGCAGTTTCCTATTTATCCAAA[CG]ACTGGAGCAAGAGGAGAAAAACATAGCTACAGCCAAGGGCAGGGAAAGTAATTCTTTCAT	37	11	10606031	CCCTTCCATGTGACCTTGGCCTAATGTGCAGTTTCCTATTTATCCAAACG	11	10562607	R			NA	NA	MRVI1;MRVI1;MRVI1;MRVI1	NM_001100167;NM_001100163;NM_130385;NM_001098579	Body;Body;Body;Body					TRUE				NA	10606031	10606154	NC_000011.9
413	cg06266582	0.0141	cg06266582	23600366	AATAATACTTCTCCCTCCTTTCCAATTTATATATCTCCATAATACATCTC	NA		II			CATCTGCAAATAGTGATACTTCTCCCTCCTTTCCAATTTGTGTATCTCCATAATACATCT[CG]TGACTCTAGCTGAGTTGGCTAATGCCCCAGAACAATGTAGATAACATTGGCAATCAAGGT	37	11	64871778	GTGATACTTCTCCCTCCTTTCCAATTTGTGTATCTCCATAATACATCTCG	11	64628354	R			NA	NA	C11orf2	NM_013265	Body	chr11:64875134-64876243	N_Shelf			TRUE				NA	64871778	64871901	NC_000011.9
414	cg04896706	0.014	cg04896706	46768318	ACTAACTATACTAATAATCAAACCCAAAACCTTCCRCCTATAAAACAAAC	NA		II			AGCCCCAGAGAGCTGACTATACTGGTGATCAAACCCAAGACCTTCCGCCTGTGGAACAGG[CG]TGTTGGCCACCTCAATAACAAATCTTGTGCCACGTATTGCCATTTAACATCCAGTAGTAT	37	11	59324587	CGCCTGTTCCACAGGCGGAAGGTCTTGGGTTTGATCACCAGTATAGTCAG	11	59081163	R			NA	NA				chr11:59328137-59328507	N_Shelf			NA	11:59081043-59081164	11:59324501-59324867	Unclassified_Cell_type_specific	NA	59324587	59324710	NC_000011.9
415	cg02416536	0.014	cg02416536	16751446	CCCAACATCACAACTAATAAATAAATTACAATATTAAAATTAAAACCCAC	NA		II			TCTGAAGATAATCCTAGAGAGGCAGCCATTAAAGGAGGATGGGTTTTGGAAGTAGACACA[CG]TGGGTTCTAATCCTAACACTGCAACTCACTCACTAGTTGTGATGTTGGGCAAGCTGCTTA	37	12	98577192	CGTGGGTTCTAATCCTAACACTGCAACTCACTCACTAGTTGTGATGTTGG	12	97101323	F	rs76785901		NA	NA								TRUE				NA	98577192	98577315	NC_000012.11
416	cg18623216	0.0139	cg18623216	32799475	AAAAAACAACTTACCATAAAACACACTATTATCCACCAAAAAATACCTAC	NA		II			TACATAAATACAAGAGACAGCTTACCATGAAACACACTGTTGTCCACCAGAAAATGCCTG[CG]GTACTGCACACAGTTCCTTTTTTCCAAGTTCCAGTAACTCATTGTCAGAAGATTTCTGGC	37	3	155421970	CGCAGGCATTTTCTGGTGGACAACAGTGTGTTTCATGGTAAGCTGTCTCT	3	156904664	R			NA	NA	PLCH1;PLCH1	NM_014996;NM_014996	5'UTR;1stExon					TRUE				NA	155421970	155422093	NC_000003.11
417	cg14089067	0.0139	cg14089067	24655316	AAACACCAAAACTCTATATCTAAATCCCTATTATACTTCAAATTTACTAC	NA		II			CAAAGCGTGCTGGACACCAAGGCTCTGTGTCTAGGTCCCTGTTGTACTTCAGATTTGCTA[CG]TGACTTCAGGCAACTCACTTTCCTTTTCTGGGCCTATAAATCAAAGCAGGGTAATGGCAT	37	1	55442785	GACACCAAGGCTCTGTGTCTAGGTCCCTGTTGTACTTCAGATTTGCTACG	1	55215373	R			NA	NA				chr1:55446087-55446846	N_Shelf			NA				NA	55442785	55442908	NC_000001.10
418	cg03507326	0.0139	cg03507326	42732335	CTATATATACCACTTCACCAATATCACATCCTAAATCTAATAAAACCCCA	67718338	CTATATATACCGCTTCACCGATATCACGTCCTAAATCTAATAAAACCCCG	I	A	Red	CCTGCCTTGTTCCTGTATGTGCCGCTTCACCGGTATCACGTCCTGGGTCTGGTGGGACCC[CG]GCCTGGCTGCCCTACCGGAAGCTAAGAAAACTCCTCCCCCAGGGGTGGCCGTCGGGCCTC	37	16	2801952	CTGTATGTGCCGCTTCACCGGTATCACGTCCTGGGTCTGGTGGGACCCCG	16	2741953	R			NA	NA	LOC100128788;SRRM2	NR_027275;NM_016333	Body;TSS1500	chr16:2801913-2803409	Island			NA	16:2741915-2743434			NA	2801952	2802075	NC_000016.9
419	cg24183566	0.0139	cg24183566	40788505	CTATAAAAAACCCCTCACAAACAATTCAAAAACRCTTACAAATAAAAACC	NA		II			ATTTAACACCACTGTAAAGAGCCCCTCACAGACAATTCAGGAACGCTTACAGATAGAAAC[CG]GTCCTGGTTTTAAGGTGTAATTTTGCACAAGTGTTAACAACAAGAGATGGAATTGGTAAC	37	7	101629430	TGTAAAGAGCCCCTCACAGACAATTCAGGAACGCTTACAGATAGAAACCG	7	101416150	R			NA	NA	CUX1;CUX1;CUX1	NM_181500;NM_181552;NM_001913	Body;Body;Body					TRUE				NA	101629430	101629553	NC_000007.13
420	cg17199658	0.0139	cg17199658	16771471	ACAAAACRCTTTAAAAACAACTTTCTCCACCTATCTCAATAAATAAACTC	NA		II			GAGTCAGAGGAACAGAGCGCTTTGGGGACAGCTTTCTCCACCTGTCTCAGTGGATGGGCT[CG]TACCCGCCTCCAATCTGCTCACCTGTTCGTTCCAACCGTGCAGCTGGCTGTAGCGCACCC	37	8	101661478	CGAGCCCATCCACTGAGACAGGTGGAGAAAGCTGTCCCCAAAGCGCTCTG	8	101730654	R			NA	TRUE	SNX31	NM_152628	Body	chr8:101661671-101662022	N_Shore		RDMR	TRUE	8:101730421-101731168	8:101661196-101661486	Unclassified_Cell_type_specific	TRUE	101661478	101661601	NC_000008.10
421	cg11516654	0.0138	cg11516654	44778309	AAACAAACCCTCAAATCTAATCATATCAAACAAACCCACACACACATACC	NA		II			ACAAACAAACAAAACAAACCCTCAAATCTGATCATGTCAGACAAACCCACACACACATGC[CG]AATACTTCTTCATGACTCCCCATTGCTGTCAGCATAAAGATCCAAATCCCTACAATGATA	37	11	19783852	CGGCATGTGTGTGTGGGTTTGTCTGACATGATCAGATTTGAGGGTTTGTT	11	19740428	R			NA	NA	NAV2;NAV2;NAV2	NM_182964;NM_001111018;NM_145117	Body;Body;Body					TRUE				NA	19783852	19783975	NC_000011.9
422	cg25426350	0.0138	cg25426350	41643470	AATAAAATCAAAATCTAAACAAAAATCTAAATCCAAAACTCCTTTTTCCC	NA		II			ACATCACTGCAAATAAGGTCAGGGTCTGGACAGAAATCTGAATCCAAGACTCCTTTTTCC[CG]GCAGCTGCCCCCCAACCCCCTTCAGCAATTTTCAAGCAGTAACTGGGCTACACTGCTGAC	37	11	6462391	ATAAGGTCAGGGTCTGGACAGAAATCTGAATCCAAGACTCCTTTTTCCCG	11	6418967	R			NA	NA	HPX	NM_000613	TSS200					NA				NA	6462391	6462514	NC_000011.9
423	cg15127656	0.0138	cg15127656	64651452	AAAACTCAATTCCCRAAATTTATTTATATTCTACTTATTTACAATTAACC	NA		II			TACAGGTGTGAGCCACCACACCCAGCCAGGACTAGCTTTCTTGACCAAATAAAAGTCACC[CG]GTCAACTGTAAACAAGTAGAATACAAACAAATCTCGGGAACTGAGTTTCCATGTTTCTTA	37	3	183694376	AAACTCAGTTCCCGAGATTTGTTTGTATTCTACTTGTTTACAGTTGACCG	3	185177070	F			NA	NA	ABCC5	NM_005688	Body					TRUE				NA	183694376	183694499	NC_000003.11
424	cg21342728	0.0138	cg21342728	19610469	CRATTATAAAAACAAACRACCRACACTAACTAAATAAACCTAAAAACCTC	NA		II			GGAGCTCAGCTCGGTTGTGGGAGCAGGCGACCGGCACTGGCTGGATGGACCTGGAAGCCT[CG]CTGCTGCCCACTGGTCCCAACGCCAGCAACACCTCTGATGGCCCCGATAACCTCACTTCG	37	22	41075673	GGTTGTGGGAGCAGGCGACCGGCACTGGCTGGATGGACCTGGAAGCCTCG	22	39405619	R			NA	TRUE	MCHR1	NM_005297	1stExon					TRUE				NA	41075673	41075796	NC_000022.10
425	cg10442113	0.0138	cg10442113	72677491	AAAAACCTACTCAATACTTCAAAAACAATACATTCTAACTATATCCCCAC	NA		II			ATGCATGGGATTAGCATCCTTTAAAAGAGGCTGAAGGGAGCCTGTTTGTCCCTTCCACCA[CG]TGGGGACACAGCTAGAATGCACTGTCTTTGAAGCATTGAGCAGGCCCTCACCAGACACCA	37	5	151329120	CGTGGGGACACAGCTAGAATGCACTGTCTTTGAAGCATTGAGCAGGCCCT	5	151309313	F			NA	NA								NA				NA	151329120	151329243	NC_000005.9
426	cg24242290	0.0137	cg24242290	40721369	CATCAACCTCATTCAAACTATTATCCATAACAAAAACCAAAATAAACATC	NA		II			AGCAGTACCATGATTTTAGGTCTGTAAGTAGCTTAAAGTTAAACTTAGAACTTTGGTTGG[CG]ATGCTCACCCTGGTCTCTGTTATGGATAACAGTTTGAATGAGGTTGATGACTGGGTCTTT	37	4	169664785	ATCAACCTCATTCAAACTGTTATCCATAACAGAGACCAGGGTGAGCATCG	4	169901360	F			NA	NA	PALLD;PALLD;PALLD	NM_016081;NM_001166109;NM_001166108	Body;Body;Body					TRUE				NA	169664785	169664908	NC_000004.11
427	cg07859138	0.0137	cg07859138	32802327	ACTTTAATAATTCTATATCCAACTTCAAAACTACTTTCCCAAAAATTCAC	NA		II			ATGCAAATAATTACCGGGCGGCGGTGTGGGGAAGTGGTGGTTACCGGTTGGTTGTTTAAG[CG]TGAATTTCTGGGAAAGCAGCTCTGAAGCTGGACATAGAATCATCAAAGTTGCAAATATGA	37	X	118751995	CTTTGATGATTCTATGTCCAGCTTCAGAGCTGCTTTCCCAGAAATTCACG	X	118636023	F			NA	NA	SEPT6;SEPT6;SEPT6;SEPT6	NM_145800;NM_015129;NM_145802;NM_145799	3'UTR;3'UTR;Body;3'UTR					TRUE		X:118751951-118752102	Unclassified_Cell_type_specific	NA	118751995	118752118	NC_000023.10
428	cg06784545	0.0137	cg06784545	52793311	TTTTTAAAACCRACAACCTTAAACCAACAACCCTATAAAAACAATAACCC	NA		II			GAGTTATTTTCTTTTTGGAACCGGCAGCCTTAGACCAACAGCCCTATAGAAGCAGTGACC[CG]GAGCTATGGCAGAGGATCAAGGTGGCCTCAGGTAGTAGAAAGCATGATGCCTCTGCCTTA	37	1	225842753	CGGGTCACTGCTTCTATAGGGCTGTTGGTCTAAGGCTGCCGGTTCCAAAA	1	223909376	R			NA	NA				chr1:225840270-225841795	S_Shore		RDMR	NA				NA	225842753	225842876	NC_000001.10
429	cg11931953	0.0136	cg11931953	39680394	ACCCTAAAATATAATCTACTTTTTCCACTAAAATAACCTTTACTAATAAC	NA		II			GTGGTTTGGTGCCGGAGCTGTGGCTCCTCCGCAGCACCAGCAGTTTCTGCGTCGCTCGCG[CG]TCACCAGCAAAGGTCACCCCAGTGGAAAAAGCAGATCACATCTTAGGGCTGTTGTGAACA	37	7	4781767	CCCTAAGATGTGATCTGCTTTTTCCACTGGGGTGACCTTTGCTGGTGACG	7	4748293	F			NA	NA	FOXK1	NM_001037165	Body	chr7:4784820-4785058	N_Shelf			NA	7:4748198-4748449			NA	4781767	4781890	NC_000007.13
430	cg17108141	0.0135	cg17108141	60677368	TAACTTCTCTTCCCAAAACAAAAAATTCTTTAAAATTCCTTATTTTTCAC	NA		II			TATATACGGCCAGTTGGATGATCCACTGTGCTTTTATTTTAAATCATGATGGACAGATTG[CG]TGAAAAACAAGGAATTCCAAAGAATTTCCTGCTCTGGGAAGAGAAGTTAAATCTATATTT	37	1	86044230	AACTTCTCTTCCCAGAGCAGGAAATTCTTTGGAATTCCTTGTTTTTCACG	1	85816818	F	rs76908847		NA	NA	DDAH1	NM_001134445	TSS200	chr1:86042229-86042935	S_Shore			TRUE		1:86042473-86044309	Unclassified	TRUE	86044230	86044353	NC_000001.10
431	cg08764914	0.0135	cg08764914	72672332	TAAAAAATCCTAATAAAAACCTCAACTTCTAATAAATCACAAATCRCCAC	NA		II			TGGCTCTAACTCAAAACAAAAATAGGGTAAACCCAATCAGTCAAGCGCAGCAACCTGCTC[CG]TGGCGATCTGTGACTCATCAGAAGCTGAGGCTCTCACCAGGACTTTCTAATGAGCTTCGC	37	5	79553422	AGAAAGTCCTGGTGAGAGCCTCAGCTTCTGATGAGTCACAGATCGCCACG	5	79589178	F			NA	NA				chr5:79551369-79552294	S_Shore		RDMR	NA	5:79589023-79589399			TRUE	79553422	79553545	NC_000005.9
432	cg21913301	0.0135	cg21913301	65662349	CCAATTCTAAAACTACAAAATATTATAACRATAATCTATCCCATTTCCTC	NA		II			TTCACATCCTCCCAATTCTAAAACTGCAAGGTATTGTAACGATAATCTGTCCCATTTCCT[CG]TTTTTGAATGAGAAAACCACAGCCTAGAGTAGCCATTACTTGCCAAAGCTTTTTTTCTTA	37	12	20677257	CGAGGAAATGGGACAGATTATCGTTACAATACCTTGCAGTTTTAGAATTG	12	20568524	R			NA	NA	PDE3A	NM_000921	Body					TRUE				NA	20677257	20677380	NC_000012.11
433	cg20608215	0.0134	cg20608215	55705467	CTTTAAAATCCCCTCCCACACCAAAATTCCATACTTCTATATTCCTACCC	NA		II			TACAAGGTGATCTTTGAGATCCCCTCCCACACCAAGATTCCATGCTTCTATATTCCTGCC[CG]TTCCAGGAAGCCTCCCCTGTTTGCCCTAGCCTCCTACTCATCTAGCAGCCCAGGTGATGT	37	7	44077761	CGGGCAGGAATATAGAAGCATGGAATCTTGGTGTGGGAGGGGATCTCAAA	7	44044286	R			NA	NA	FLJ35390;FLJ35390;RASA4P	NR_024416;NR_015401;NR_024116	TSS1500;TSS1500;Body	chr7:44079004-44079251	N_Shore			NA				NA	44077761	44077884	NC_000007.13
434	cg10655236	0.0134	cg10655236	37635405	AAAAAATATACTATACCTACTTCTAAATATCATATATATAATTCTACCTC	NA		II			AGGCGGGAGGTTTCTTCTGCAGACAAGATGAATGGCCACACGTCCCTTAGAGCACACTCC[CG]AGGTAGAATCACACACATGATATTCAGAAGCAGGCACAGTACATCTTCCCCAACTTTAGT	37	17	753974	GAAGATGTACTGTGCCTGCTTCTGAATATCATGTGTGTGATTCTACCTCG	17	700724	F			NA	NA	NXN	NM_022463	Body					TRUE	17:700609-701386			TRUE	753974	754097	NC_000017.10
435	cg05610097	0.0134	cg05610097	53607379	CTCTCTTCCCTAACAACCRACTCAAAACTTAAAAACTCAAAAATTAATTC	NA		II			CTCCTCCATTCCTCTCTTCCCTGGCAACCGGCTCAGAGCTTGGAGACTCAAAAATTGATT[CG]CTCTGAATTTCCTAAGTTTATCTATTAACTACCTAACAGGCCATTCGCTTGTTCACAGTG	37	7	44360795	TCTCTTCCCTGGCAACCGGCTCAGAGCTTGGAGACTCAAAAATTGATTCG	7	44327320	R			NA	NA	CAMK2B;CAMK2B;CAMK2B;CAMK2B;CAMK2B;CAMK2B;CAMK2B;CAMK2B	NM_172081;NM_172082;NM_172083;NM_172084;NM_172079;NM_001220;NM_172078;NM_172080	Body;Body;Body;Body;Body;Body;Body;Body	chr7:44364432-44365328	N_Shelf			NA				NA	44360795	44360918	NC_000007.13
436	cg25649765	0.0134	cg25649765	20746433	ACATACTACTACAAATATCTCACTAACTACAAAACAATAAATCTAATTAC	NA		II			CGCAGCAGACAATGATGAATCATACCTAAACAAGTTTGCTGCCTTTTCATTTCTGTGGGT[CG]TAATCAGACTCATTGTTTTGTAGCCAGTGAGACATTTGCAGCAGCATGTTTGGGTCTGTG	37	2	11672761	CATGCTGCTGCAAATGTCTCACTGGCTACAAAACAATGAGTCTGATTACG	2	11590212	F			NA	NA	GREB1	NM_014668	TSS1500					NA				TRUE	11672761	11672884	NC_000002.11
437	cg22728904	0.0134	cg22728904	56658350	AAAAACAAAAAACCAAACCAAATAAAACCAACACCAAAAATAACAAATCA	58715480	AAAAACAAAAAACCAAACCGAATAAAACCGACACCGAAAATAACAAATCG	I	A	Red	ATGTGTGTGGGGAGGAGCAGGAAGCCAGGCCGGGTGGGGCCGGCACCGAGGGTAGCAGGT[CG]GGCCAGGGGAAGGTAGGCCGGGCCCCAGAGGAGATGACGCAGGGCCTCAGCCCTCTCCCA	37	7	100433983	AGGAGCAGGAAGCCAGGCCGGGTGGGGCCGGCACCGAGGGTAGCAGGTCG	7	100271919	R			NA	NA				chr7:100434982-100435193	N_Shore		RDMR	TRUE		7:100433822-100434030	Unclassified_Cell_type_specific	NA	100433983	100434106	NC_000007.13
438	cg07488141	0.0133	cg07488141	69607345	CCTACCTCTAAATTCTACTCCTCTATTACAATACAAAACCTTTCTCAACC	NA		II			ACAGAGTTAGAAAACAGGAAGGATTTCAGACAAAATCCACGAGTAAAGTCCGTGTGGAGG[CG]GCTGAGAAAGGCTTTGTATTGCAACAGAGGAGCAGAATTTAGAGGCAGGGAAGTGCTGCT	37	7	47560215	CTGCCTCTAAATTCTGCTCCTCTGTTGCAATACAAAGCCTTTCTCAGCCG	7	47526740	F			NA	NA	TNS3	NM_022748	5'UTR					TRUE				TRUE	47560215	47560338	NC_000007.13
439	cg02734505	0.0132	cg02734505	63725437	AAACCAATATAAACCAAACCCCTCCCAAATCAACAACTAAAAAATTAACA	40734332	AAACCAATATAAACCAAACCCCTCCCGAATCGACGACTAAAAAATTAACG	I	A	Red	ATGGGAAGGGGAAGACCAGTGTAGGCCAGACCCCTCCCGGGTCGGCGGCTGAAGGGTTGA[CG]ATACGGAAACCACGGAGTCGGGGGTGGGGGAGAGGTGTCACACCCCCGCCCGAGTTGTGC	37	12	54763081	CGTCAACCCTTCAGCCGCCGACCCGGGAGGGGTCTGGCCTACACTGGTCT	12	53049348	R			NA	NA	ZNF385A;ZNF385A;ZNF385A	NM_001130968;NM_015481;NM_001130967	3'UTR;3'UTR;3'UTR	chr12:54763057-54763288	Island			NA	12:53048849-53050059	12:54762285-54763111	Unclassified	NA	54763081	54763204	NC_000012.11
440	cg05119754	0.0132	cg05119754	10721414	AACAAACCAAACACTAAACAAACAACTTAAAAAAATATAACCACCTCCAC	NA		II			TCTGTTCCCCACTCGGCCCCTCTCTTTCCTCCGGTGGGATCAATACCTCGGTTGAGGTTA[CG]TGGAGGTGGCCACATTCTTTTAAGCTGTTTGCTCAGTGCTTGGTTTGCTCTGCTAACACG	37	15	69853722	CGTGGAGGTGGCCACATTCTTTTAAGCTGTTTGCTCAGTGCTTGGTTTGC	15	67640776	F		rs34636170	NA	NA	LOC145837	NR_026979	TSS1500					TRUE				NA	69853722	69853845	NC_000015.9
441	cg20664445	0.0132	cg20664445	44618449	TCCAAAAAAACTTCAACATAAAAAAACAAAATAAACACTCCACCTAACCA	49704310	TCCAAAAAAACTTCGACGTAAAAAAACGAAATAAACGCTCCACCTAACCG	I	C	Grn	CCCTAAGCTTCCTCCAGAAGAGCTTCGACGTGGAGAAACGGGGTGGACGCTCCACCTAAC[CG]CGCCATTGGGAAAAGAGGAGGCACCTGGAGCAGAAGCTTCTCTCCCAAGTGCACAACAGA	37	17	80969547	TCCAGAAGAGCTTCGACGTGGAGAAACGGGGTGGACGCTCCACCTAACCG	17	78562836	R			NA	NA	B3GNTL1	NM_001009905	Body	chr17:80969748-80970160	N_Shore			NA	17:78562801-78562839			NA	80969547	80969670	NC_000017.10
442	cg03458344	0.0132	cg03458344	52787420	AAAAAAAAAATTACAAAATCACTCTCTTACTCCCCTCAATAAAATTAACC	NA		II			TCAAGGAGGCTGAAGGAGGGGTTGCAGAGTCACTCTCTTGCTCCCCTCAGTAAGGTTGAC[CG]GGTTTAGAGAAAAATGTTTACATTTCTACCTCCTATTTCCTTCCCTTATAGGCATGCCAG	37	1	170964477	AAGGAGGGGTTGCAGAGTCACTCTCTTGCTCCCCTCAGTAAGGTTGACCG	1	169231101	R			NA	NA	C1orf129;C1orf129	NM_001163629;NM_025063	Body;Body					NA				NA	170964477	170964600	NC_000001.10
443	cg09334636	0.0132	cg09334636	59636323	ATCCTATATTAACAACACTACATTCCAATACAAAACTCCCCAATTACTAC	NA		II			GGCTGAGTTTTGTCCTATGTTGGCAGCACTGCATTCCAATGCAAAGCTCCCCAGTTGCTG[CG]CTTTCCCTCCCCCACGTGCACGGATTCTTTCTCCCTGCCATGCTGCTGCTGCTGGGGGAT	37	14	64527660	CGCAGCAACTGGGGAGCTTTGCATTGGAATGCAGTGCTGCCAACATAGGA	14	63597413	R			NA	NA	SYNE2;SYNE2	NM_182914;NM_015180	Body;Body					TRUE				NA	64527660	64527783	NC_000014.8
444	cg17989496	0.0131	cg17989496	74806462	ACATAAAACCTACCTAAAACCRAAATTAAAACAAAACAACAAAAAACCCC	NA		II			CCCAGAGCAGTAGATTGCTGTCGTTTGTTACTCAGAGCTGGACTTGCGGTGGGGGCTTGG[CG]GGGCTCTCTGTTGTCCTGTTTCAACCTCGGTCTTAGGCAGGCCCTATGCACCTGGGCCTC	37	13	20872195	CGGGGCTCTCTGTTGTCCTGTTTCAACCTCGGTCTTAGGCAGGCCCTATG	13	19770195	F			NA	NA				chr13:20875518-20876214	N_Shelf			NA				NA	20872195	20872318	NC_000013.10
445	cg07105478	0.0131	cg07105478	22642378	TTCCTAAAAAATAAAAACCACCRTCTCTTCTCCTAACAAAACTAAAAAAC	NA		II			TTGTCCAACTCTTCCTGGGAGGTGGGGGCCACCGTCTCTTCTCCTGGCAAAGCTAGAGGA[CG]CGAAAAGGAAAAGTCCACCCCAACACTTTTCTTGCAAAACAACTGTCTCGAACTCTCAGC	37	17	77767485	TCCTGGGAGGTGGGGGCCACCGTCTCTTCTCCTGGCAAAGCTAGAGGACG	17	75382080	R			NA	NA				chr17:77763364-77767356	S_Shore			NA	17:75381777-75382150			NA	77767485	77767608	NC_000017.10
446	cg00733115	0.0131	cg00733115	37648329	CAAAACTTTACTTATAAACACCAATCACTTAATAACACCCTCCATCAATC	NA		II			AACCCCACCACCAAAGCTTTGCTTGTAAACACCAGTCACTTAGTAACACCCTCCATCAGT[CG]CCTTTGGGCTATTATTCATCACCGACTAACCTTAAACCAACTTCATCTTCACAGGGCTCC	37	6	37105406	AAAGCTTTGCTTGTAAACACCAGTCACTTAGTAACACCCTCCATCAGTCG	6	37213384	R			NA	NA								TRUE				TRUE	37105406	37105529	NC_000006.11
447	cg20366458	0.0131	cg20366458	57681385	ACCACACAATCCAATCATTAAAAAATAAAACTACCTTAATAAATTTAATC	NA		II			GACCCCAAATTACCACACAGTCCAGTCATTGAGAAGTGAGACTGCCTTGGTAGGTTTGAT[CG]CTTCCTGATCCTGTTCTGCCTAGTTCTGTGTCCCATGAGGAAAGGAGATATTTGCTTTCC	37	12	56756561	CCACACAGTCCAGTCATTGAGAAGTGAGACTGCCTTGGTAGGTTTGATCG	12	55042828	R			NA	NA	APOF;APOF	NM_001638;NM_001638	1stExon;5'UTR	chr12:56753861-56754323	S_Shelf			NA				NA	56756561	56756684	NC_000012.11
448	cg01277438	0.013	cg01277438	37697506	TTCCTTCCTACAAATAATTCAAAACTATTAATCCAAATTCAAAACTACCC	NA		II			GCCTCTGGGAGGATGCGTCCAAGCTAAACATTTCCATGGAGACACCCAGTGTCTGTGGAA[CG]GGCAGCTTTGAATCTGGACCAATAGCTCTGAACCATTTGCAGGAAGGAAGCCCAGCACTG	37	18	77158471	CGGGCAGCTTTGAATCTGGACCAATAGCTCTGAACCATTTGCAGGAAGGA	18	75259459	F			NA	NA	NFATC1;NFATC1;NFATC1	NM_006162;NM_172388;NM_172390	Body;5'UTR;Body	chr18:77153292-77160759	Island			NA		18:77157501-77158808	Unclassified_Cell_type_specific	NA	77158471	77158594	NC_000018.9
449	cg09322278	0.013	cg09322278	16739305	AAAACTCCTAAATTAATCTCAAAATATAACATTCTCTCTATAACTTACTC	NA		II			GCCAGCAATAAAGGACTCCTGAATTAGTCTCAGAGTGTGGCATTCTCTCTATGACTTGCT[CG]GTTACGACATTTGGAAGCCCCAGAGAGATTCGCCACCGGGTGAAGACCTGACTCATTCCG	37	7	134233791	GGACTCCTGAATTAGTCTCAGAGTGTGGCATTCTCTCTATGACTTGCTCG	7	133884331	R			NA	NA								NA				NA	134233791	134233914	NC_000007.13
450	cg18346576	0.013	cg18346576	72615430	AAAAATAAAAACCTAAAACTACAAACAAAATCCCAATATCTATATAAACC	NA		II			CTAGAGTGTCAGGAGGTGAGGGCCTGAAGCTACAGGCAGAATCCCAGTGTCTGTGTGGGC[CG]TGGGCTTGCTCTGGACACTCTGGGGACAGGATGCAAGGCCGTCATCAGATTCTCAAAGGG	37	2	27938071	CGGCCCACACAGACACTGGGATTCTGCCTGTAGCTTCAGGCCCTCACCTC	2	27791575	R			NA	NA								NA	2:27791575-27791948			NA	27938071	27938194	NC_000002.11
451	cg17100158	0.0129	cg17100158	71673414	TAACCAATACATACTCAAAAAATCAAATATCTAAAATACACAAATTAAAC	NA		II			CTTTTTCTTTCTGACCAATACATGCTCAAGAAATCAAATATCTGAGATACACAAATTGAA[CG]CGGTAGGGTGGGGGAGGAAGTAGGGAGATAAAGCCTATGCTGCTGATTCCTCAATTATAG	37	2	180307728	GACCAATACATGCTCAAGAAATCAAATATCTGAGATACACAAATTGAACG	2	180015973	R			NA	NA	ZNF385B;ZNF385B;ZNF385B	NM_152520;NM_001113397;NM_001113398	3'UTR;3'UTR;3'UTR					NA				NA	180307728	180307851	NC_000002.11
452	cg15625104	0.0129	cg15625104	26781404	ATACAATAACCACAACCRAAAAACTAAATCRTAAAACCAAAAACACCCAC	NA		II			CCCAGTCACTGGTGCAGTAACCACAGCCGAGGAGCTGGATCGTGAGACCAAGAGCACCCA[CG]TCTTCAGGGTCACGGCGCAGGACCACGGCATGCCCCGACGAAGTGCCCTGGCTACACTCA	37	1	109793466	CGTGGGTGCTCTTGGTCTCACGATCCAGCTCCTCGGCTGTGGTTACTGCA	1	109594989	R			NA	NA	CELSR2	NM_001408	1stExon	chr1:109791945-109792723	S_Shore			NA	1:109594796-109597271			NA	109793466	109793589	NC_000001.10
453	cg24996440	0.0129	cg24996440	13707415	ATAACRTATCTATAATCAATACAAAACCTAATACTAACTCTCTCRTAACC	NA		II			GCTGGCAAACTGAACAGGGTAGGACACACAGCGGGGTCCAGGCGTGAGCACTGTCGGTCC[CG]GCCACGAGAGAGCCAGCACCAGGTCCTGTACTGACCACAGACACGTCACTGCCCCAAGAC	37	2	3583570	CGGCCACGAGAGAGCCAGCACCAGGTCCTGTACTGACCACAGACACGTCA	2	3561445	F			NA	NA							DMR	TRUE		2:3583550-3584833	Unclassified_Cell_type_specific	TRUE	3583570	3583693	NC_000002.11
454	cg16773115	0.0129	cg16773115	16749357	CAAAATACATAACTATCTAATCRCCTAATATCAACCTTCAATTAAATACC	NA		II			CCAGACAAACGCAGAATGCATGGCTGTCTAATCGCCTGATATCAGCCTTCAGTTGAGTGC[CG]CTTTGGCCATATTCCCTTTGTAGGGTGCAACTTCACTGAAGAAATCAACCCCAGGAGTTA	37	8	80992750	CGGCACTCAACTGAAGGCTGATATCAGGCGATTAGACAGCCATGCATTCT	8	81155305	R			NA	NA	TPD52;TPD52;TPD52;TPD52	NM_005079;NM_001025252;NM_001025252;NM_001025253	Body;5'UTR;1stExon;Body					TRUE				NA	80992750	80992873	NC_000008.10
455	cg05638165	0.0129	cg05638165	47617447	AAATAAACCTAACTTCATAAAAACAATAAACTTCCCRAACACAAATCACC	NA		II			GTTGAGTGAATGGAAGGCAGAGAAACCGCCGCAGATATTGAAGCTGGGGGGAATCGGCAG[CG]GTGACTTGTGCTCGGGAAGCTCACTGTTCTTATGAAGTTAGGTTTATCCAAAGCGTGTCT	37	1	180911763	GATAAACCTAACTTCATAAGAACAGTGAGCTTCCCGAGCACAAGTCACCG	1	179178386	F			NA	NA	KIAA1614	NM_020950	Body					NA	1:179178030-179178401			NA	180911763	180911886	NC_000001.10
456	cg01296395	0.0129	cg01296395	23724442	CTAACCCTACTAACTATACTATCAAAACAAATAATTCAATATTAAATACC	NA		II			TCTATAGTATTGTTATTGGATAGAAGCCAGTTGAAACTACCAGAAATATTTTTAGCCTTA[CG]GTATTTAATACTGAACCATTTGTTCTGACAGCATAGTTAGCAGGGCCAGATATATATTGA	37	2	36696193	CGGTATTTAATACTGAACCATTTGTTCTGACAGCATAGTTAGCAGGGCCA	2	36549697	F	rs75158151		NA	NA	CRIM1	NM_016441	Body					TRUE				NA	36696193	36696316	NC_000002.11
457	cg21043424	0.0128	cg21043424	29765343	ATACTAAACAAAAACTAAAATCAAACAATAAACCCAATACACCTAACCCA	36716474	GTACTAAACAAAAACTAAAATCGAACGATAAACCCGATACACCTAACCCG	I	C	Grn	TCTGGGCAGCCCGTGCTGAACAGAGGCTGGGATCGGGCGGTGGGCCCGGTGCACCTGACC[CG]CGGGGCTGGGAACAATGGCTGGGCCGGCGTGGCCTGGCTTGCTGCCCCTGTTCATCTCTG	37	7	73300908	GTGCTGAACAGAGGCTGGGATCGGGCGGTGGGCCCGGTGCACCTGACCCG	7	72938844	R			NA	NA								TRUE				TRUE	73300908	73301031	NC_000007.13
458	cg25252561	0.0128	cg25252561	16731343	AACATCTAAAATTAATCAACAAACATTAACCTCTCAAAATTAAAAAATTC	NA		II			CCCGAGGCTGAAGCATCTGAAGTTGATCAGCAAACATTGGCCTCTCAAGGTTGAGAAATT[CG]TGAGGAAGCTGCACTCCCCCACTCTCCAGAAGCAGCCAGAGCTGCCACATAAGCCAGATA	37	10	75610927	GCATCTGAAGTTGATCAGCAAACATTGGCCTCTCAAGGTTGAGAAATTCG	10	75280933	R			NA	NA	CAMK2G;CAMK2G;CAMK2G;CAMK2G;CAMK2G	NM_172173;NM_172169;NM_172170;NM_001222;NM_172171	Body;Body;Body;Body;Body					TRUE				TRUE	75610927	75611050	NC_000010.10
459	cg23918821	0.0128	cg23918821	14655336	CTAAAATATAATAACTATCCACAAACAAAAACRTATCACATTACAACCTC	NA		II			AAGCTCCTTCCTTCTGGACTCAGGAGACTGAGGCAGGAGGATCACATGAGCCCAGGAGTT[CG]AGGCTGCAATGTGATACGCTTCTGCCTGTGGATAGCCACTACACTCCAGCCCAGGCAACA	37	1	239288692	CGAGGCTGCAATGTGATACGCTTCTGCCTGTGGATAGCCACTACACTCCA	1	237355315	F			NA	NA								TRUE				NA	239288692	239288815	NC_000001.10
460	cg12039611	0.0128	cg12039611	67633309	AACTACRTAACTTCCRAAAATAAAACAATCRTCTTAAAACTTTCCATAAC	NA		II			CCTGGCCCCGGGGGCAGGAAATGTCGCCTTACCCACAGCCTTAGTTCTGGCGAGGACTCA[CG]TCATGGAAAGCCTTAAGACGATTGTCCCACCCCCGGAAGCCACGCAGCTGTAGATAGCGG	37	1	156786653	GCTGCGTGGCTTCCGGGGGTGGGACAATCGTCTTAAGGCTTTCCATGACG	1	155053277	F			NA	NA	NTRK1;SH2D2A;SH2D2A;SH2D2A;SH2D2A;SH2D2A	NM_001007792;NM_003975;NM_001161444;NM_001161443;NM_001161442;NM_001161441	Body;TSS200;TSS200;TSS1500;TSS200;TSS200	chr1:156783523-156784037	S_Shelf			NA		1:156785631-156787029	Promoter_Associated	NA	156786653	156786776	NC_000001.10
461	cg03957108	0.0127	cg03957108	21794441	ATTAAAAAAACAATATACCCTCCATCATATTCTATTACCRTATTTTATTC	NA		II			TTTGAGAAGCAGTTAAGGAAACAGTGTGCCCTCCATCATATTCTGTTACCGTATTTTATT[CG]GACTCCAAAGGAAAGTGTCGCTTGGGGGAGGGGGAAGCACTTTGATGAGCGGCGGCCGCG	37	2	63276545	TTAAGGAAACAGTGTGCCCTCCATCATATTCTGTTACCGTATTTTATTCG	2	63130049	R			NA	NA	OTX1	NM_014562	TSS1500	chr2:63274475-63279430	Island			TRUE				NA	63276545	63276668	NC_000002.11
462	cg12802537	0.0127	cg12802537	21754437	AACCCATCTTAATCCAATATAACCTCTTCTTAATTATATCTACAAAAACC	NA		II			CACTGAATTAGAGCCCATCTTAATCCAATATGACCTCTTCTTGATTATATCTGCAAAGAC[CG]TATTTCCAAATAAGATCATATTTACAAGGTTCAGGGTTTAGCACTTCAACATGGCTTTTT	37	1	221870819	CGGTCTTTGCAGATATAATCAAGAAGAGGTCATATTGGATTAAGATGGGC	1	219937442	R			NA	NA								TRUE				NA	221870819	221870942	NC_000001.10
463	cg07810039	0.0127	cg07810039	59652365	ATAAAAATACTTACTACATAAAACAAAAATACCACTACRTTCCAACAATC	NA		II			GTCTTTCTATATACAAGTTGCTGGTCTGTTGGCCACTTGCCCAATGAAGGAAAATGTTAG[CG]ATTGCTGGAACGTAGTGGTATTTTTGCTTTATGTAGTAAGCATTTTTACTATTTTATTTT	37	1	218524558	TAAAAATGCTTACTACATAAAGCAAAAATACCACTACGTTCCAGCAATCG	1	216591181	F			NA	NA	TGFB2;TGFB2	NM_003238;NM_001135599	Body;Body					NA		1:218524554-218525303	Promoter_Associated	NA	218524558	218524681	NC_000001.10
464	cg16082644	0.0126	cg16082644	14628493	RAAAAATCTTAAATTTAATCACCAATATAATCAACTCTCTAAAACTACAC	NA		II			TCTTGCGGTAAAGACTAATGCTTTTGAACACTGTCCTCATGTCTGTCGTCGATGAAAAAA[CG]TGCAGCCCCAGAGAGCTGACTATACTGGTGATCAAACCCAAGACCTTCCGCCTGTGGAAC	37	11	59324522	CGTGCAGCCCCAGAGAGCTGACTATACTGGTGATCAAACCCAAGACCTTC	11	59081098	F			NA	NA				chr11:59328137-59328507	N_Shelf			NA	11:59081043-59081164	11:59324501-59324867	Unclassified_Cell_type_specific	NA	59324522	59324645	NC_000011.9
465	cg15741721	0.0126	cg15741721	49745365	ACAACAACACACTCTACCTATCCTCTCTATCATAATTCTCTAAATTCTTC	NA		II			GGAGTTGCATTCCTGCTTTGACAACAAGACATCTTTGTCCATCTGAACTCCCTTTCCTGC[CG]AAGAACTCAGAGAATCATGACAGAGAGGATAGGCAGAGTGTGCTGCTGTGGACCCGTGAT	37	8	135594362	CAGCAGCACACTCTGCCTATCCTCTCTGTCATGATTCTCTGAGTTCTTCG	8	135663544	F			NA	NA	ZFAT;ZFAT	NM_001167583;NM_020863	Body;Body					TRUE				NA	135594362	135594485	NC_000008.10
466	cg20584157	0.0126	cg20584157	48781310	ATTATCACTAACATAAAAATTTTTACACATCCCACAACATTCCTATTTAC	NA		II			TGTAATTAAAAATTGTCACTAACATGAGGATTTTTGCACATCCCACAACATTCCTGTTTA[CG]ACTGTTAGGACATATTCTTGTACTTTATGAGGCTCATTCAACCCTAACAACTGGGGAAAG	37	3	64149428	TTGTCACTAACATGAGGATTTTTGCACATCCCACAACATTCCTGTTTACG	3	64124468	R			NA	NA	PRICKLE2	NM_198859	Body					TRUE				TRUE	64149428	64149551	NC_000003.11
467	cg20932721	0.0126	cg20932721	51718338	AAACAAACTAAACATATACAAACCTATATATCCCTACCACAACCAAAACA	27679366	AAACAAACTAAACATATACGAACCTATATATCCCTACCACGACCGAAACG	I	C	Grn	TGGGACGCCCTGGAACAAACTAAGCATGTGCGGGCCTATGTGTCCCTGCCACGGCCGGAG[CG]CCCGCGCAGCACGGATTCCAGCTGGCCACGTCCGGCCGCTGGGGCAGACAGGCTGGTCCA	37	11	1283165	GAACAAACTAAGCATGTGCGGGCCTATGTGTCCCTGCCACGGCCGGAGCG	11	1239741	R			NA	NA	MUC5B	NM_002458	3'UTR					NA	11:1239529-1239776	11:1283116-1283219	Promoter_Associated_Cell_type_specific	NA	1283165	1283288	NC_000011.9
468	cg15246270	0.0126	cg15246270	56708474	AACRATACCATACTAAACACTTAAAAATTTATTAAAAAAACAAATACCAC	NA		II			TTTGCACATAGTGTTTACAATGCATTTTTGCATTGTTGTAAAACTGTAGTAAGAACACAA[CG]TGGTATCTGCTCTCTTAACAAATTTTTAAGTGCCCAGTATGGTATCGTTAGCTATATGCA	37	X	154063363	CGTGGTATCTGCTCTCTTAACAAATTTTTAAGTGCCCAGTATGGTATCGT	X	153716557	F			NA	NA	LOC100132963	NM_001162936	TSS1500					NA				NA	154063363	154063486	NC_000023.10
469	cg02172028	0.0126	cg02172028	60694370	AAAAAAATCACTTATTCAAACCTACCCRAAACATAAAAACACRAAAACCC	NA		II			TGTTAACTTCAGGAGGAATCACTTATTCAGGCCTGCCCGAGGCATGGAAACACGAGAGCC[CG]CCTTGGGAGAAGCCGCCTGCCCAGGTCGGCCCGACCTGCCTCACGGGGAAATTGGCTTCC	37	17	8957664	CGGGCTCTCGTGTTTCCATGCCTCGGGCAGGCCTGAATAAGTGATTCCTC	17	8898389	R			NA	NA	NTN1	NM_004822	Body					TRUE	17:8898389-8898435			NA	8957664	8957787	NC_000017.10
470	cg00657780	0.0125	cg00657780	56695462	AATAAAATAACATTACTTCCCRATACTTAAAACAACCTCTAACACTCATC	NA		II			GATTGTGGTGTGATGAAATGACATTACTTCCCGGTACTTAAAACAGCCTCTGGCACTCAT[CG]AGCATTAGCTGTTATTGTTGCTGCCGCTTTTTGTTATCTTTAGTATGGGCAACGTGTGTC	37	16	50285254	ATGAAATGACATTACTTCCCGGTACTTAAAACAGCCTCTGGCACTCATCG	16	48842755	R			NA	NA						low-CpG:48842755-48842756		TRUE				TRUE	50285254	50285377	NC_000016.9
471	cg21199093	0.0125	cg21199093	33630447	TTTTTTTTTAAAACTCCACAATTAACTACTAACTTTCAACCCTCACTAAC	NA		II			TTTTTTTTTTTTTTTTTTTTAAAGCTCCACAGTTGACTACTGGCTTTCAGCCCTCACTGG[CG]TCATCTGGCATGAATAAAATGCTTCCTTCAGTTCCAGCCACAGCTGTTCGAGTTTCCTGT	37	1	35836009	CGCCAGTGAGGGCTGAAAGCCAGTAGTCAACTGTGGAGCTTTAAAAAAAA	1	35608596	R			NA	NA	ZMYM4	NM_005095	Body					TRUE				TRUE	35836009	35836132	NC_000001.10
472	cg13468772	0.0125	cg13468772	70725334	ATTTTATCTTAATACCTTAAAACAAACACATAACCAATAACAAAAATACC	NA		II			TGGTGGTCTAGCTTCTTGTTTAGTAGCTGTGGGGAAAGAGACCGTGCAAGTGTTTGGTGC[CG]GCACCCTTGCCACTGGCCATGTGCTTGTCCCAAGGCATTAAGACAAAACTGTACCAAGCC	37	3	73578439	CGGCACCCTTGCCACTGGCCATGTGCTTGTCCCAAGGCATTAAGACAAAA	3	73661129	F			NA	NA	PDZRN3	NM_015009	Body					TRUE				NA	73578439	73578562	NC_000003.11
473	cg02737619	0.0124	cg02737619	54747418	AAACCTATTTATCTCCCTCAATCTTTAACRAAAATAACAAACAACCAAAC	NA		II			TCTGGATGGAAAGGCCTGTTTGTCTCCCTCAATCTTTGGCGAGGGTGGCAGGCAGCCAGG[CG]GCCATTACGGGCCGCGCCTCCCACCAGCCAGTCGCTGGCAGGAGCGTCCGGGGAGGGAGC	37	1	2222440	GGCCTGTTTGTCTCCCTCAATCTTTGGCGAGGGTGGCAGGCAGCCAGGCG	1	2212300	R			NA	NA	SKI	NM_003036	Body	chr1:2222198-2222569	Island			TRUE	1:2212113-2212429	1:2222080-2222707	Promoter_Associated_Cell_type_specific	TRUE	2222440	2222563	NC_000001.10
474	cg14125707	0.0124	cg14125707	45715422	CCACAAAAAAAACAAAACAACAACTATTTACTCTACTACTACCACAAACA	15731473	CCGCAAAAAAAACAAAACAACGACTATTTACTCTACTACTACCACAAACG	I	C	Grn	AGGGCGCATCCCCACGGGGAGATTGGATGGAAATGGCCTGCCAGTGTGTGTGTGAGTGTG[CG]CCTGTGGCAGCAGCAGAGTAAACAGCCGCTGCCCTGTCCTCTCTGCGGCCGTGGCCAGGT	37	9	129436137	CGCCTGTGGCAGCAGCAGAGTAAACAGCCGCTGCCCTGTCCTCTCTGCGG	9	128475958	F	rs75068290		NA	NA	LMX1B	NM_002316	Body	chr9:129433766-129433970	S_Shelf			NA		9:129435989-129436186	Unclassified_Cell_type_specific	TRUE	129436137	129436260	NC_000009.11
475	cg07168214	0.0124	cg07168214	17703333	CCCAATTACTACAAAACTTAACATTTACAACAATCCATTTCAAAAAACCC	NA		II			ACCTTACACAGCAGCAGAGACTCAGGTTCTCATGCCCTCAGCTGGGGATCCCTGAGCATC[CG]GGTCTTCTGAAATGGACTGCTGCAAATGCTAAGTTCTGCAGCAACTGGGGAGAAGAGTGT	37	17	7380112	CGGGTCTTCTGAAATGGACTGCTGCAAATGCTAAGTTCTGCAGCAACTGG	17	7320836	F			NA	NA	ZBTB4;ZBTB4	NM_001128833;NM_020899	5'UTR;5'UTR	chr17:7382266-7382710	N_Shelf			TRUE		17:7380025-7380188	Unclassified_Cell_type_specific	TRUE	7380112	7380235	NC_000017.10
476	cg23684198	0.0123	cg23684198	70712327	TACCAAAACAAACCTAAATTCAACTCATAAACCATAATTTACTAACCCTC	NA		II			TGGAGTTTATTTAGTTGGTCTTACTGATATCGTGTATTGTGTGCCTAGTTTTGTTCTAAA[CG]AGGGCCAGCAAATCATGGCCTATGAGCTGAATCCAGGCCTGTTTTGGTAAATAAAGTTTT	37	1	222415751	CGAGGGCCAGCAAATCATGGCCTATGAGCTGAATCCAGGCCTGTTTTGGT	1	220482374	F			NA	NA								TRUE				NA	222415751	222415874	NC_000001.10
477	cg24948079	0.0123	cg24948079	23770506	CTATATATAACAAAACCAACCCAAAACRATTAATCTAAACTTTTAAAACC	NA		II			TAGCTATGGTTGATTACTGGACACTTATGCACGGAGGAACATAAACCGGGTTTACATTCC[CG]GCTTTAAAAGCCCAGATTAATCGCCCTGGGCTGGTTCTGTCACACATAGGGATATATTTT	37	17	1888850	TATGTGTGACAGAACCAGCCCAGGGCGATTAATCTGGGCTTTTAAAGCCG	17	1835600	F			NA	NA	RTN4RL1	NM_178568	Body					TRUE				NA	1888850	1888973	NC_000017.10
478	cg05939149	0.0123	cg05939149	18796330	CAACTTAACACCAAAAAATAACCACTTCCTAACTACTATCAAATAAATAC	NA		II			TGCCAGCGACTTTCAACCAGATGGATGGCCCTCCGGGGACACAGTGCTGCTGACTGTGTG[CG]CATTTATTTGACAGTAGCCAGGAAGTGGCCATTCTTTGGTGCCAAGTTGTTTCTTGCAAA	37	2	43986106	AACTTGGCACCAAAGAATGGCCACTTCCTGGCTACTGTCAAATAAATGCG	2	43839610	F	rs77649744		NA	NA	PLEKHH2	NM_172069	Body					TRUE				NA	43986106	43986229	NC_000002.11
479	cg21861233	0.0123	cg21861233	10774369	AAAAAAAAAATTCTAATTCAATACATCCCAAACCCATCTCTAAATATACC	NA		II			CTTGGAAGAGAGAAAGGAAAGTTCTAATTCAATACATCCCAAACCCATCTCTGGATGTGC[CG]CTTCATATCTAGACCTCCTCTGGGGTCCCCTAACTCAGAGAAAAGGCTCTGTCACCCACC	37	8	142238957	CGGCACATCCAGAGATGGGTTTGGGATGTATTGAATTAGAACTTTCCTTT	8	142308139	R			NA	NA	SLC45A4	NM_001080431	TSS1500	chr8:142237037-142237360	S_Shore			TRUE		8:142238807-142239066	Unclassified_Cell_type_specific	NA	142238957	142239080	NC_000008.10
480	cg11479156	0.0123	cg11479156	39617303	AAAACTAAAAATTTAAAAACAACACACRATAAAACRAAACCTTCCACCRC	NA		II			GGAGTTCCACAAGGGCTGAAGGTTTGAAAGCAGCACACGATAAGGCGAGACCTTCCACCG[CG]TTATATTCCGGACCAACTCAAACCAAACCGTATCCCAAACCAAAGTCATTATCCCCTGAC	37	11	70672388	CGCGGTGGAAGGTCTCGCCTTATCGTGTGCTGCTTTCAAACCTTCAGCCC	11	70350036	R			NA	NA	SHANK2	NM_012309	Body	chr11:70672834-70673055	N_Shore			TRUE	11:70349941-70350203			TRUE	70672388	70672511	NC_000011.9
481	cg02197277	0.0122	cg02197277	60735351	CTACTATCTACAAAAACCTACCATAAACACTATTTCCAACAAAAACCATC	NA		II			AGCCTACCATGGGAACTTGGAAGCCCTAGAGATAATCTGCAGTAGAGGGTAAGTTCAACC[CG]ATGGTTTCTGTTGGAAACAGTGTTCATGGTAGGTTTTTGCAGACAGCAGCAAGAGGCAGG	37	16	21245235	TGCTGTCTGCAAAAACCTACCATGAACACTGTTTCCAACAGAAACCATCG	16	21152736	F		rs80309868	NA	NA	ANKS4B	NM_145865	Body					NA				NA	21245235	21245358	NC_000016.9
482	cg09978996	0.0122	cg09978996	51643412	TAAAATATTTCCAAAAAAACACTTAAAACTTCAACCTCRAAATCTTTCCC	NA		II			CCACTAAAAACTAAAGTGTTTCCAAAAGAACACTTAAAGCTTCAGCCTCGGAGTCTTTCC[CG]CGCCCCCAACTCGTCCCTCTCCCAAATTAACCAACCTTTCTGCATACGTCTCTTAGGGTG	37	10	70321668	AAAGTGTTTCCAAAAGAACACTTAAAGCTTCAGCCTCGGAGTCTTTCCCG	10	69991674	R			NA	NA	TET1	NM_030625	5'UTR	chr10:70320130-70320822	S_Shore			NA	10:69991662-69991777	10:70321659-70322030	Unclassified_Cell_type_specific	TRUE	70321668	70321791	NC_000010.10
483	cg05418508	0.0122	cg05418508	26699304	AAACAAATACCTAAAAACTCAACTATCTACACTAAAAACRATCTCATTAC	NA		II			CTCGGTCTAGTGCTTACTCAGTCCTGGGCCATGCTGAAATTGCATGCATACAAGGTATAG[CG]TAATGAGACCGTTTTCAGTGCAGACAGCTGAGCCCCCAGGCACTTGCTCCGCTGAGTGTT	37	8	8898513	AGCAAGTGCCTGGGGGCTCAGCTGTCTGCACTGAAAACGGTCTCATTACG	8	8935923	F			NA	NA								TRUE				NA	8898513	8898636	NC_000008.10
484	cg19679397	0.0122	cg19679397	54797340	TTTTATAATTATAATATAAACTCCAAACACACAAAAACCCTCACACTTCA	55715334	TTTTATAATTATAATATAAACTCCGAACACGCGAAAACCCTCGCGCTTCG	I	C	Grn	GGAGCGTGTCGCTTTTGTAATTATGATGTAAACTCCGGGCACGCGGGGACCCTCGCGCTT[CG]CTCACTAATTTGTCCCCAGACCCTACTACCTGGCACAGTAGGCGCTCAATACTGTTGATT	37	11	70048852	TTTTGTAATTATGATGTAAACTCCGGGCACGCGGGGACCCTCGCGCTTCG	11	69726500	R			NA	NA	FADD	NM_003824	TSS1500	chr11:70049099-70049806	N_Shore			NA	11:69726417-69726501	11:70048795-70050757	Promoter_Associated	NA	70048852	70048975	NC_000011.9
485	cg00328227	0.0121	cg00328227	57763343	CTAAATAAAATTAACCCAATAACACCTACRTTCAAAAAAACRTTCTTTCC	NA		II			AGGAATGTAGGCTGGGTGAAGTTGGCCCAGTGACACCTGCGTTCAGAAAAACGTTCTTTC[CG]CTCCCAACGCCCCCTCTCCACCGCCACCCGACCCCCGAAATAGTTTTCCCCGAGTGTTGT	37	1	109204325	TGGGTGAAGTTGGCCCAGTGACACCTGCGTTCAGAAAAACGTTCTTTCCG	1	109005848	R			NA	TRUE	C1orf59;C1orf59	NM_144584;NM_001102592	TSS200;TSS1500	chr1:109203593-109204378	Island			NA	1:109005133-109005872	1:109203476-109204442	Promoter_Associated	TRUE	109204325	109204448	NC_000001.10
486	cg16377881	0.012	cg16377881	70747409	RAAACCTAAAACRACATATCAAATCCCRCCACCCTAACCAAAATCTACTC	NA		II			TGTGCGCCGCCGGGACCTGGAGCGACATGTCAAGTCCCGCCACCCTGGCCAGAGTCTGCT[CG]CCAAAGCGGGCGACGGCCCGGGTGCCGAGCCCGGCTATCCCCCGGAGCCTGGGGATCCCA	37	6	100062488	GGACCTGGAGCGACATGTCAAGTCCCGCCACCCTGGCCAGAGTCTGCTCG	6	100169209	R			NA	NA	PRDM13	NM_021620	Body	chr6:100060979-100062657	Island		DMR	NA	6:100167364-100169694	6:100062381-100062828	Unclassified	NA	100062488	100062611	NC_000006.11
487	cg12232388	0.012	cg12232388	30801426	AATCATTATCATAATTTTTTACAACAACTCCTCCCCAATCACTATACCCA	55773337	AATCGTTATCATAATTTTTTACAACGACTCCTCCCCAATCGCTATACCCG	I	A	Red	GAACGCGCCCCAGCCCCAGGGCCACCTGTCTGCTCCCAACAAGGAAGGCTGCACTGACAC[CG]GGCATAGCGACTGGGGAGGAGCCGCTGCAAAAAACCATGACAACGATCATCACAATAATA	37	12	125027851	CGGGCATAGCGACTGGGGAGGAGCCGCTGCAAAAAACCATGACAACGATC	12	123593804	F			NA	NA				chr12:125028132-125028378	N_Shore			TRUE		12:125027646-125028102	Unclassified	TRUE	125027851	125027974	NC_000012.11
488	cg04526361	0.0119	cg04526361	71651468	AAAAATTAAAACCRACAACCACAAAAATAAACTAAAAAACAAATCTTCCC	NA		II			AACAGCCAGGAGGAAATTGAGGCCGACAACCACAGGAGTGAGCTGAGAAGCAGATCTTCC[CG]CAGCAGTGCCTTCAGCTGACTGCAACCTTACCTTAGGACAAACCTGAGCCTGAACAATCG	37	7	22007577	CGGGAAGATCTGCTTCTCAGCTCACTCCTGTGGTTGTCGGCCTCAATTTC	7	21974102	R			NA	NA							DMR	NA		7:22007434-22007629	Unclassified_Cell_type_specific	NA	22007577	22007700	NC_000007.13
489	cg00076325	0.0119	cg00076325	25636449	TAATCCCACAAAAAAAAACTCAATATCACCTACATTCCACAAATACAAAC	NA		II			TGTGCTCGGGAGCCAGACTTTGTGGCCTTGGGGAAAGGACTGAATATTTCTGTGCTTCGT[CG]TTTGCATCTGTGGAATGCAGGTGATACTGAGCTCTTCCTTGTGGGATTATTGCCTGGAAA	37	2	172974630	AATCCCACAAGGAAGAGCTCAGTATCACCTGCATTCCACAGATGCAAACG	2	172682876	F			NA	NA				chr2:172972804-172973242	S_Shore		RDMR	NA	2:172682814-172683175			NA	172974630	172974753	NC_000002.11
490	cg00974944	0.0118	cg00974944	28771400	CTACTAAATAACTATAACTCACAACTATAATATTACCTTCTTAAAAATAC	NA		II			GGATTATTGCCAAGTTCCCACTCTACATGCTCCTTGTAGTCAAGCTAGTGTCACGCCCCT[CG]CATTTTTAAGAAGGTAACATTACAGTTGTGAGTCATAGTTACCCAGCAGGAAGCCACATT	37	3	61649924	CGCATTTTTAAGAAGGTAACATTACAGTTGTGAGTCATAGTTACCCAGCA	3	61624964	F			NA	NA	PTPRG	NM_002841	Body					TRUE				TRUE	61649924	61650047	NC_000003.11
491	cg17516247	0.0118	cg17516247	55616388	TTTAATTAACAATTCACATTTCTCTAATTTCTCATCTTAAAATAAATAAC	NA		II			GTTTCTTTACTTTTAATTAACAGTTCACATTTCTCTGGTTTCTCATCTTGAAATAAATGA[CG]TTCACAATCCCTTGAACCGCTTCACCCAGACTTCAGCCCCCAGGTACACATGAGATCCAG	37	1	174933574	CGTCATTTATTTCAAGATGAGAAACCAGAGAAATGTGAACTGTTAATTAA	1	173200197	R			NA	NA								TRUE				NA	174933574	174933697	NC_000001.10
492	cg06963182	0.0118	cg06963182	48691502	ATCTAACAATACTTAAATACCCACACTAACAAATAAATAATAAATAAACC	NA		II			GCTTGCTTTTTGTCTGGCAGTGCTTGGGTGCCCACACTGGCAGATGGGTAGTAAGTGAGC[CG]ATTAAAGGAAACTCAGTCTCTTCCTGTTTGAAGCAGTCTGCTAAGGCTTCACTCAGTCTC	37	2	85122086	CGGCTCACTTACTACCCATCTGCCAGTGTGGGCACCCAAGCACTGCCAGA	2	84975597	R			NA	NA								TRUE		2:85121958-85122236	Unclassified_Cell_type_specific	NA	85122086	85122209	NC_000002.11
493	cg11785652	0.0118	cg11785652	11673305	AAACAAAACCCCAAAACAAATTTTACCACTAAACTATATCAATAACAACA	21732334	AAACAAAACCCCGAAACAAATTTTACCGCTAAACTATATCAATAACGACG	I	A	Red	CTGCGCCGCGCTTACCAGGTGGCACTTGGACAGGTGGCGCGAACCCGCCGTCGTTGCCGC[CG]CCGCCACTGACACAGCTCAGCGGTAAAACCTGTCCCGGGGCCCTGTCTCAGGCCCCTTTC	37	1	92949337	CGCCGCCACTGACACAGCTCAGCGGTAAAACCTGTCCCGGGGCCCTGTCT	1	92721925	F			NA	NA	GFI1;GFI1;GFI1;GFI1	NM_001127216;NM_001127215;NM_005263;NM_001127215	5'UTR;1stExon;5'UTR;5'UTR	chr1:92945907-92952609	Island	high-CpG:92721797-92722153		TRUE	1:92720000-92724204			NA	92949337	92949460	NC_000001.10
494	cg06706813	0.0118	cg06706813	32798392	AATCCCTTAACCCCCRCTAATAATTAAAACAAATCTCCAAATCACTACTC	NA		II			AGAGTCCATCCCTGAATGCTGCAGCCAAGTCTGCGCCTCCGCGTCCACTCACGGGGCCAC[CG]AGCAGTGATTTGGAGACCTGTTTCAACTATCAGCGGGGGCCAAGGGATCCCTGAGCCAGA	37	3	194826411	ATCCCTTGGCCCCCGCTGATAGTTGAAACAGGTCTCCAAATCACTGCTCG	3	196307700	F	rs35684854	rs35222700	NA	NA	C3orf21	NM_152531	Body					TRUE	3:196307679-196307875	3:194826295-194827844	Unclassified	NA	194826411	194826534	NC_000003.11
495	cg16013309	0.0117	cg16013309	46795313	CCAAAACAAATAAACRATATATTTAATCATCTTAACCTTATCTCCAACCC	NA		II			GAGTGTCCATGTTACCTGCCTGCCCAGCCTGGCCGGGGCTGGGTTGAGGGTTTACACTGC[CG]GGTTGGAGATAAGGTCAAGATGATTAAACACACCGTCCATTTGTCCTGGGCCTGAGTCTT	37	5	139073975	CAGGACAAATGGACGGTGTGTTTAATCATCTTGACCTTATCTCCAACCCG	5	139054159	F			NA	NA				chr5:139076542-139077179	N_Shelf			NA				NA	139073975	139074098	NC_000005.9
496	cg26974035	0.0117	cg26974035	39676327	CRTAATTAAACTAATATTTATATCAACCTTAAAAACTCAAAATAACTCTC	NA		II			AGCTCCCTTAGTCTCCAAAAGAGGAGATCCAAGCAACGATACTTCATGAGCAGTCGGCTT[CG]AGAGTCATCCTGAGTTTTCAAGGCTGACACAAATATCAGTCTAACTACGCAGTCCACCTG	37	8	128494679	CGAGAGTCATCCTGAGTTTTCAAGGCTGACACAAATATCAGTCTAACTAC	8	128563861	F			NA	NA	LOC727677	NR_024393	TSS1500					NA				NA	128494679	128494802	NC_000008.10
497	cg12442385	0.0117	cg12442385	51624502	TATAAATCRTAAAATACCAAACTCCTCAAAACTCCCTAACRAAAAATACC	NA		II			CCCCAGGGCATTGCGTGGTTCTCTGAGCCACATTCCAGGTGACTTCTCTGCGCCACCCTT[CG]GCATCTTTCGCCAGGGAGCCCTGAGGAGCTTGGCACCTTACGATCCACAGAGGTGGGAAC	37	7	1034912	CGGCATCTTTCGCCAGGGAGCCCTGAGGAGCTTGGCACCTTACGATCCAC	7	1001438	F			NA	NA								NA	7:1001173-1001449			NA	1034912	1035035	NC_000007.13
498	cg10558233	0.0116	cg10558233	24711477	ACAAAAACAACAAAAATTAATTTAATTATATTAAAAACAACCCTAAAACC	NA		II			ATGAAGCCACAGCAGGAGCAGCAAAGGTTGGTTTAATTATGTTAAAAGCAACCCTAAGAC[CG]GAAAAAGCTTTTAACATTCCTAGCACATAAAAATAGTTGGTCTTGATGTTTTGCTGCTGA	37	8	94892613	CGGTCTTAGGGTTGCTTTTAACATAATTAAACCAACCTTTGCTGCTCCTG	8	94961789	R			NA	NA								TRUE				NA	94892613	94892736	NC_000008.10
499	cg24171047	0.0116	cg24171047	70657430	ACAACCCTAAACCAAAACATTAAATCTTATAATCCTTTTCAAAAAAAATC	NA		II			TATTTTAGAGAACAGCCCTAAGCCAAGACATTGGGTCTTGTGATCCTTTTCAAAGAAAAT[CG]TTGGGCTCGTTAATCCTTTGATTCAAGTCTTTTTTAAAATGATATTTTCCATTTTGACTA	37	17	64765921	CAGCCCTAAGCCAAGACATTGGGTCTTGTGATCCTTTTCAAAGAAAATCG	17	62196383	R			NA	NA	PRKCA	NM_002737	Body					TRUE				NA	64765921	64766044	NC_000017.10
500	cg20865082	0.0116	cg20865082	42690449	CTTTACATAATTCTACCTACCTACCTTTAATTTAATTCAAAAATAACTAC	NA		II			CTTTTCTTGAGCTTTGCATAATTCTACCTGCCTGCCTTTGGTTTAATTCAGGAATGGCTG[CG]GAGGCTGCAGCTTCTGCTTTTTTCTAAACTGAGTGCCCTTATGCTAGGGGTTTGCCTGAG	37	3	139557385	TTTGCATAATTCTACCTGCCTGCCTTTGGTTTAATTCAGGAATGGCTGCG	3	141040075	R		rs79697417	NA	NA								TRUE				NA	139557385	139557508	NC_000003.11
501	cg23232188	0.0116	cg23232188	34682300	AATAAATACTATTTCAAAATCTAACTAAATTACATTCATTAACACCCCTC	NA		II			ACAGGGTAGAGAATAAATAGTAGTCACCATTAATGTTGAAGAGTTATATTCATATGTGTA[CG]AGGGGTGCTAATGAATGTAATTTAGTCAGACTTTGAAACAGCATTTATCAGAGTTTAGCA	37	3	121556543	CGAGGGGTGCTAATGAATGTAATTTAGTCAGACTTTGAAACAGCATTTAT	3	123039233	F			NA	NA	EAF2	NM_018456	Body	chr3:121553820-121554236	S_Shelf			NA				NA	121556543	121556666	NC_000003.11
502	cg17128799	0.0115	cg17128799	67790402	ACRAATACCTACTATAAACTTAACCCTACACRCCAAAACRAATATAATAC	NA		II			CCTGCCCTTCAGCGAGTGCCTGCTGTAAGCTTGGCCCTGCACGCCAGGGCGAATGTGATG[CG]CTCTTTGCTAGGGTGACTCAATCCTGGCTTCCCAGGGGCGTGGGACTTTCAATGTTAAAA	37	1	2458466	CGAGTGCCTGCTGTAAGCTTGGCCCTGCACGCCAGGGCGAATGTGATGCG	1	2448326	R			NA	NA	PANK4	NM_018216	TSS1500	chr1:2457241-2458259	S_Shore			NA		1:2456298-2458748	Promoter_Associated	NA	2458466	2458589	NC_000001.10
503	cg03791955	0.0115	cg03791955	46749312	AAACCACAAAATAAAATTCTTCTAACCAATAAAAACAACATCTTAACACA	60632463	AAACCACGAAATAAAATTCTTCTAACCGATAAAAACGACGTCTTAACACG	I	A	Red	CTATGCAGTAGAGAACCACGGAATGAAGTTCTTCTAACCGGTGAAAGCGGCGTCTTGGCA[CG]ATTCACCTGGCGGCCGTAGACAGGAGAGATTTCAGTGCGTAGGCCCTGGGGAAGCGCATA	37	15	65024147	CGTGCCAAGACGCCGCTTTCACCGGTTAGAAGAACTTCATTCCGTGGTTC	15	62811200	R			NA	NA								TRUE		15:65023106-65024399	Unclassified	TRUE	65024147	65024270	NC_000015.9
504	cg26937038	0.0115	cg26937038	16684503	AACTAATTATTTAATTCATTTCCCTTCTATCCTAAAACCCTACTCTCCCC	NA		II			CTGCTTCAACCTCAAAGGGGATGGGGGGCTGAGTGGTGCCAGAGGAGCAGCAGGCTCGCT[CG]GGGAGAGTAGGGCCTTAGGATAGAAGGGAAATGAACTAAACAACCAGCTTCCTCCCAAAC	37	1	153330072	CGGGGAGAGTAGGGCCTTAGGATAGAAGGGAAATGAACTAAACAACCAGC	1	151596696	F			NA	NA	S100A9	NM_002965	TSS1500					NA				NA	153330072	153330195	NC_000001.10
505	cg23479949	0.0115	cg23479949	20600314	TACTATATATACRTCTACATACCTATATATTTATATATCTCTCCACCTTC	NA		II			TCATGCTGTTTTGCTGTGTGTGCGTCTGCATGCCTGTGTGTTTGTGTGTCTCTCCACCTT[CG]TGGGGGGCAACTGTAGGTGTATTATGAGCCTTGGGTCTGTCTGTGTGTACAATAGCAATG	37	5	169929560	GCTGTGTGTGCGTCTGCATGCCTGTGTGTTTGTGTGTCTCTCCACCTTCG	5	169862138	R		rs73313426	TRUE	NA	KCNIP1;KCNIP1;KCNIP1	NM_001034837;NM_014592;NM_001034838	TSS1500;TSS1500;Body	chr5:169931065-169931471	N_Shore			NA				NA	169929560	169929683	NC_000005.9
506	cg09215582	0.0115	cg09215582	53658463	TAACAACTTCTATTTAATTATTCTTTTCTCCTTCCAACTCCCACAACTAC	NA		II			GTTTGCACAGTTAACAGCTTCTATTTAGTTATTCTTTTCTCCTTCCAACTCCCACAACTA[CG]GCAAACATTGTTCAAGGCAATGCTATGCAAATAGCCCACATCCTTGCCCTTGTCTTTTCT	37	4	71575507	AACAGCTTCTATTTAGTTATTCTTTTCTCCTTCCAACTCCCACAACTACG	4	71794371	R			NA	NA	RUFY3	NM_001130709	Body	chr4:71570147-71571626	S_Shelf			NA				NA	71575507	71575630	NC_000004.11
507	cg24873022	0.0115	cg24873022	46748499	TTTTATCTATAAAACTCCTAAAACTTCCTAAAATCTCTTTAATCCTCCTC	NA		II			TCTGTCCCCTTTTTTGTCTGTGGGACTCCTAAAGCTTCCTGGAGTCTCTTTAATCCTCCT[CG]GTTCTTTGCATTTTCCTCTGATCTCAGAACAGTCATGCAGCACCTCTTCCTTCTTGACAG	37	4	182905294	TTTGTCTGTGGGACTCCTAAAGCTTCCTGGAGTCTCTTTAATCCTCCTCG	4	183142288	R			NA	NA								TRUE				NA	182905294	182905417	NC_000004.11
508	cg26581449	0.0114	cg26581449	65701413	ATAAAAATAACCAAAAAACAATCCAATAACTCCCTTCCCAAAATCAAATC	NA		II			CCCCTGCCTCTCTCCCAGGACCTGGCCAGGGCTCTACCAGAAGACTGATCCTGCTGGAGT[CG]ATTTGATCTTGGGAAGGGAGCTATTGGACTGTTCTCTGGCCATCCTCACACTCTGCTGGA	37	15	89285805	TGAGGATGGCCAGAGAACAGTCCAATAGCTCCCTTCCCAAGATCAAATCG	15	87086809	F			NA	NA				chr15:89285012-89285287	S_Shore			NA				NA	89285805	89285928	NC_000015.9
509	cg20164964	0.0114	cg20164964	14635325	TAAACCACTACRCCTAACCTCTAATCACTATTAACTACCAAATACTTATC	NA		II			GATTACAGGCGTGAGCCACTGCGCCTGGCCTCTAATCACTGTTAGCTACCAAGTGCTTAT[CG]TGTGCCTGGCTCGGTGCAGACTCTTTGTGGCACCTCATTTAATCCGCCCAGCAACTTTAC	37	12	3213850	GAGCCACTGCGCCTGGCCTCTAATCACTGTTAGCTACCAAGTGCTTATCG	12	3084111	R			NA	NA	TSPAN9;TSPAN9	NM_001168320;NM_006675	5'UTR;5'UTR					TRUE				NA	3213850	3213973	NC_000012.11
510	cg23205034	0.0113	cg23205034	39625475	TCTCCTCCCTAATTTTAAAAATTAAAAAACAACTAAACACAAAAATATCA	35763332	TCTCCTCCCTAATTTTAAAAATTAAAAAACGACTAAACACAAAAATATCG	I	A	Red	TATCAAAGGTTTGCCTTTGGTTTCTGCTTATGAAATTAGTTTGCACATGAGAAGATCACT[CG]ACATTTTTGTGCCCAGTCGTTTTTTAATCTCTAAAATCAGGGAGGAGAGTAAACTAAACC	37	8	98116447	TCTCCTCCCTGATTTTAGAGATTAAAAAACGACTGGGCACAAAAATGTCG	8	98185623	F			NA	NA	PGCP	NM_016134	Body					TRUE				NA	98116447	98116570	NC_000008.10
511	cg08057038	0.0113	cg08057038	16726425	TTTCCTAATAAATAACAAAAAATAAAACAAAACCCTACAATACTTAATCA	66710439	TTTCCTAATAAATAACAAAAAATAAAACGAAACCCTACAATACTTAATCG	I	A	Red	AGCCCCAGAATGTTTCCTAATGGATGACAAGGGGTGGGGCGGGGCCCTGCAGTACTTAGT[CG]AGGTACAGGAGGTGGCCCTGATGCCAGAGATAAGGATGAGGGGCCGCCGTGCCTGCAGGT	37	11	626128	TTTCCTAATGGATGACAAGGGGTGGGGCGGGGCCCTGCAGTACTTAGTCG	11	616128	R			NA	NA	MUPCDH;MUPCDH	NM_031264;NM_021924	TSS1500;TSS1500	chr11:626728-628037	N_Shore			TRUE		11:625785-626134	Unclassified_Cell_type_specific	NA	626128	626251	NC_000011.9
512	cg21538450	0.0113	cg21538450	31652313	TTATCATATAATTTAACCTCATAAAAACAACTTATATAAATATAATACAC	NA		II			GGGGGGAGGTATTATCATATAGTTTAACCTCATGAAAACAACTTATGTGGGTGTGATGCA[CG]CAGACCTGGCACAGGTACTTTCAAATATAACATATACACCCACTTGCACATGGAAGCATA	37	1	205313833	TATCATATAGTTTAACCTCATGAAAACAACTTATGTGGGTGTGATGCACG	1	203580456	R			NA	NA	KLHDC8A	NM_018203	5'UTR	chr1:205312493-205313576	S_Shore		RDMR	TRUE		1:205312888-205313923	Unclassified_Cell_type_specific	NA	205313833	205313956	NC_000001.10
513	cg14538319	0.0112	cg14538319	43711385	RACAACTATTAACATCTACACTACCTTACCTCCACTTATCCCATACTATC	NA		II			CAAAGGAGATATGCTTAGTTTGCAAGTTTATTGGGGAGGTTGACAAGCGGCCAGATTACT[CG]ATAGTATGGGACAAGTGGAGGCAAGGTAGTGTAGATGTTAACAGCTGCCGGAGCTTTGGA	37	15	93464153	GCAGCTGTTAACATCTACACTACCTTGCCTCCACTTGTCCCATACTATCG	15	91265157	F		rs79551512	NA	NA	CHD2;CHD2	NM_001271;NM_001042572	Body;Body					TRUE				NA	93464153	93464276	NC_000015.9
514	cg14171486	0.0112	cg14171486	38668459	AAAAATACTAACCTCTTAACCCCTAAACTTCTAAAACTCAATTCCACCCC	NA		II			GGACGCCTCTCTTTCCCTCAGGCCTACCGCCTCTCTCTCCCTCAGGCCTACCGCCTCCTC[CG]GGGTGGAACTGAGCCCCAGAAGTCCAGGGGCCAAGAGGTTAGCACCTTTGCCCTTCTCAC	37	1	155139557	CGGGGTGGAACTGAGCCCCAGAAGTCCAGGGGCCAAGAGGTTAGCACCTT	1	153406181	F			NA	NA								TRUE		1:155139490-155139613	Unclassified_Cell_type_specific	NA	155139557	155139680	NC_000001.10
515	cg05180182	0.0112	cg05180182	73801417	TCCTCCATACCTCAATATATTAATCAAAACCCCACRACTTTTCAAACCAC	NA		II			AACCACTGAGTAAGAGGGAAACAGGTTTTGCACAAGACGACGTGCAAGTGGAGGATCTGA[CG]TGGTTTGAAAAGCCGTGGGGCTTTGACTAACACACTGAGGCATGGAGGAAATGCCACCAA	37	10	3666755	CGTGGTTTGAAAAGCCGTGGGGCTTTGACTAACACACTGAGGCATGGAGG	10	3656755	F			NA	NA								TRUE				NA	3666755	3666878	NC_000010.10
516	cg07456201	0.0112	cg07456201	53721348	AATACCAAAATTACAACAATAAACAACTTACTATATACTAAACCCTACTC	NA		II			AATAAGATGCGACCTAAAACACTGCATATTGTCACTGGGATTAACTAAGATGACATATGT[CG]AGCAGGGCCCAGCACATAGCAAGTTGTTCATTGTTGTAACCCTGGTACCTGGCACATAAT	37	16	20363711	CGAGCAGGGCCCAGCACATAGCAAGTTGTTCATTGTTGTAACCCTGGTAC	16	20271212	F			NA	TRUE	UMOD;UMOD	NM_003361;NM_001008389	5'UTR;5'UTR	chr16:20359767-20360498	S_Shelf			NA				NA	20363711	20363834	NC_000016.9
517	cg04899273	0.0112	cg04899273	46632304	AAATACAAAATCACCTAAACRTAATTATACATTCCTATAATCCCAACCAC	NA		II			GTCTCTGCTAAAAATACAAAATCACCTGGGCGTAGTTGTGCATTCCTGTAATCCCAGCCA[CG]CCAGAAGCTGAGGCAGAATCGTTCGAATCCAGGAAGTGGAGGCTGCAGTGAGTTGAGATC	37	10	96443195	AATACAAAATCACCTGGGCGTAGTTGTGCATTCCTGTAATCCCAGCCACG	10	96433185	R		rs79245695	NA	NA	CYP2C18;CYP2C18	NM_000772;NM_001128925	TSS200;TSS200					NA				NA	96443195	96443318	NC_000010.10
518	cg00252149	0.0112	cg00252149	64807364	AAAAAACACTCTACCCTAAAAATCAATTTACTAAACAATCRCAAACAAAC	NA		II			ACTGCCAGACTACTTTGTGGCGCTGGGAAGCCTGTTTCAAAGTGCTGGGCACATGGGCCA[CG]CCTGTCTGCGACTGCTCAGTAAACTGACTTCCAGGGCAGAGTGCCCTCTTTGAACTTTGG	37	1	228611269	CGCCTGTCTGCGACTGCTCAGTAAACTGACTTCCAGGGCAGAGTGCCCTC	1	226677892	F			TRUE	NA				chr1:228612580-228613103	N_Shore			NA				NA	228611269	228611392	NC_000001.10
519	cg16276108	0.0111	cg16276108	60808323	CTCAAAATCATACATAAAAACTAAAATTCCTAAAAACCACACACAACCCC	NA		II			AAAGTGAAGACAAAAAAGAAAACTGCATCACTGGCATGTGCCCTTGTCAGTCAGCACTTC[CG]GGGCTGTGTGTGGCCTTCAGGAATTTCAGTTTTCATGCATGACCCTGAGAAGACTCAGCC	37	5	180213189	CGGGGCTGTGTGTGGCCTTCAGGAATTTCAGTTTTCATGCATGACCCTGA	5	180145795	F			NA	NA								TRUE				TRUE	180213189	180213312	NC_000005.9
520	cg10707565	0.0111	cg10707565	50722314	TAAAAATTAATACTTCTTTTTTATCTCTACAACTCAAATTCTCCAACTTC	NA		II			TTACTTACTGTTGGAGATTGATGCTTCTTTTTTGTCTCTGCAGCTCAAGTTCTCCAGCTT[CG]CCATTTACTTCAGCAAATATTAATAAGGTAAGCAAACTCCAAAGAAAAGGTAAAGACATG	37	10	17171695	GGAGATTGATGCTTCTTTTTTGTCTCTGCAGCTCAAGTTCTCCAGCTTCG	10	17211701	R			NA	TRUE	CUBN	NM_001081	1stExon					NA				NA	17171695	17171818	NC_000010.10
521	cg24170529	0.0111	cg24170529	57764384	TAAATATAAAAAATCAAAACATAACCTTCCTATACTCAAAACCCTCCCAC	NA		II			TAAGATGAGGATGAGTATAGGAGGTCAGGACATGACCTTCCTGTGCTCAAAACCCTCCCA[CG]GCTCCCACCTCACTTGGCAGAAAGTCAAAGATCTCTGTGGCCTACCAGGCCCTACAAGAT	37	20	48956351	GAGTATAGGAGGTCAGGACATGACCTTCCTGTGCTCAAAACCCTCCCACG	20	48389758	R			NA	NA				chr20:48960164-48960373	N_Shelf			TRUE				TRUE	48956351	48956474	NC_000020.10
522	cg15400101	0.0111	cg15400101	42808426	TACTACTAATAAAACTTACCCAACTAAATACTAACTCTAAAAAAACCCAC	NA		II			ACGGGGGGGTTTTAGATCCCCTCCCTCCACTCCTTTCTTCATTTAAGTTAACAAAAGAAA[CG]TGGGCTTCCTCAGAGCCAGCACTCAGCTGGGCAAGTCCCATTAGCAGCAAATGTTCAACC	37	4	82348507	CGTGGGCTTCCTCAGAGCCAGCACTCAGCTGGGCAAGTCCCATTAGCAGC	4	82567531	F			NA	NA	RASGEF1B	NM_152545	3'UTR					TRUE				NA	82348507	82348630	NC_000004.11
523	cg10062919	0.0111	cg10062919	36635342	AAAATCTATTCCCATCAATACTCTATCTATCTAACCTCAATACTATATCC	NA		II			GGTCACCCCTCCTGGCTGCCCTCTTGGAGCTGAATAACAGAAGGGGAGGGGTTAGTAACC[CG]GACATAGTATTGAGGCCAGACAGACAGAGCATTGATGGGAACAGACCCCCTTTGTCATGC	37	17	38503802	GGGTCTGTTCCCATCAATGCTCTGTCTGTCTGGCCTCAATACTATGTCCG	17	35757328	F			NA	NA	RARA;RARA;RARA;RARA	NM_001145301;NM_000964;NM_001024809;NM_001145302	Body;Body;Body;Body	chr17:38501396-38501839	S_Shore			TRUE		17:38503722-38504213	Unclassified_Cell_type_specific	NA	38503802	38503925	NC_000017.10
524	cg23611697	0.0111	cg23611697	50719487	CAACAAAATCTTCTAATAATAACTACAAACTCTACACTCTCCCCTATACC	NA		II			CTCTGTTAACCCAGCAAGGTCTTCTGGTGGTGGCTGCAGACTCTGCACTCTCCCCTGTGC[CG]GGACTCTGGGTCTTGCTTCTGAGGGTTTGCTGCAGTCAAGGGAGAGATATTTTCAATGCC	37	2	102666444	CGGCACAGGGGAGAGTGCAGAGTCTGCAGCCACCACCAGAAGACCTTGCT	2	102032876	R			NA	NA								TRUE				NA	102666444	102666567	NC_000002.11
525	cg01081168	0.0111	cg01081168	61672412	ACACAAACTTTTCCATTTAAATACATTCCAAACACTATTACTAAAATCCC	NA		II			AAGTATTTCCAGCACAAACTTTTCCATTTGAATACATTCCAAGCACTATTGCTAGGATCC[CG]TATTAGAGTTTGCTTTTGGCTGTTTCAACACGGGCCCTTAATTAAATTTTGTGAGGATGA	37	1	212278486	CGGGATCCTAGCAATAGTGCTTGGAATGTATTCAAATGGAAAAGTTTGTG	1	210345109	R			NA	NA								TRUE				NA	212278486	212278609	NC_000001.10
526	cg04240491	0.0111	cg04240491	73728352	ATTATACAAACACAAATAAAATAAATCCATAAACTATACTTTACTTACCC	NA		II			GTAGCTCTCAGGTTGTACAAACACAGGTGGAATGGGTCCATGGGCTGTACTTTGCTTACC[CG]TGCTTTAATATTTGAAGGATTGTTATCCACAGAAGTTAAAAGCATCATACTGTTTGTTTT	37	2	30827623	CGGGTAAGCAAAGTACAGCCCATGGACCCATTCCACCTGTGTTTGTACAA	2	30681127	R			NA	NA	LCLAT1;LCLAT1	NM_001002257;NM_182551	Body;Body					TRUE				NA	30827623	30827746	NC_000002.11
527	cg26966828	0.011	cg26966828	19810382	AAAAACACAAAACCTCAAAAATAAATCAACTAAAAACTCAATCTACTCCA	42721476	AAAAACGCGAAACCTCGAAAATAAATCGACTAAAAACTCGATCTACTCCG	I	T	Red	ATCTCTGGCCTGGGCACCGTGGCTCCTTGCCAAGGCCGGCAACCCTTGATGGTGGCAGCA[CG]GAGCAGACCGAGCCCCCAGCCGACTTACCCCCGAGGCCTCGCGCCTCCCCCTTCACAGCA	37	8	10208257	CGGAGCAGACCGAGCCCCCAGCCGACTTACCCCCGAGGCCTCGCGCCTCC	8	10245667	F			NA	NA	MSRA;MSRA;MSRA	NM_001135671;NM_001135670;NM_012331	Body;Body;Body					NA	8:10245509-10245690			NA	10208257	10208380	NC_000008.10
528	cg18966140	0.011	cg18966140	45778427	AATCTAACTAATTCTTATTTTAATTCTATTTAATTATAATCACTCTATCC	NA		II			TACTTCTGTTAGGTCTAGCTGATTCTTATTTTGGTTCTGTTTGGTTGTGGTCACTCTGTC[CG]CTTCTTACCATCTCCACTACCACTACTCTGGTCCAAGATAGCATCTTTTCTCCCCTGGAC	37	10	15898849	CGGACAGAGTGACCACAACCAAACAGAACCAAAATAAGAATCAGCTAGAC	10	15938855	R		rs12247946	NA	NA	FAM188A	NM_024948	Body	chr10:15902079-15902402	N_Shelf			NA				NA	15898849	15898972	NC_000010.10
529	cg20078879	0.011	cg20078879	59713414	AAAATAATTCCAAAAAAATCCTTCCAACCACAAATACAAAAATCAACATC	NA		II			GCACAGAATGTGAAATGATTCCAGAGGGATCCTTCCAACCACAGATACAAAAATCAACAT[CG]TCATCGTCACCATCAGCAAACATTTGTGCAGTGCTTTCCCCTGTCCTGAGCAGCTGTCAC	37	4	4580814	AAATGATTCCAGAGGGATCCTTCCAACCACAGATACAAAAATCAACATCG	4	4631715	R			NA	NA				chr4:4577004-4577448	S_Shelf			NA				NA	4580814	4580937	NC_000004.11
530	cg16795184	0.011	cg16795184	53688400	AAAACTAAACCAAAAACTAACCAAACTTCTACTTCCTCATACTAATCTAC	NA		II			TTTATGAATGTTGATATGCCCTAAAGGGACATGTGTTTTAGACACTAAATGACAGGTGAA[CG]CAGACCAGCATGAGGAAGTAGAAGTTTGGCCAGCCCTTGGTTTAGCTCTAGGTAGGAGCC	37	16	56777257	CGCAGACCAGCATGAGGAAGTAGAAGTTTGGCCAGCCCTTGGTTTAGCTC	16	55334758	F			NA	NA	NUP93	NM_014669	5'UTR					TRUE				NA	56777257	56777380	NC_000016.9
531	cg19759549	0.011	cg19759549	74677488	ACAACACAAAATTCAAACCTAACCACCACAAAATAATTTTAAATACCCCA	24725418	ACAACGCGAAATTCAAACCTAACCGCCACAAAATAATTTTAAATACCCCG	I	T	Red	CTCGTGGTTGGAGCAACGCGGAGTTCAAGCCTGGCCGCCACAGAATAATTTTAAATGCCC[CG]TTTTCAGACAGATCCAGAACGCCGTCTACGCCTACCGGCGGCAGATCTTCAAGCCCGCGG	37	3	128211096	CGGGGCATTTAAAATTATTCTGTGGCGGCCAGGCTTGAACTCCGCGTTGC	3	129693786	R			NA	NA	GATA2	NM_032638	5'UTR	chr3:128205495-128212274	Island		RDMR	TRUE	3:129693231-129695167			NA	128211096	128211219	NC_000003.11
532	cg18500085	0.011	cg18500085	71659328	AACACAAACTAAAAAAATCCACAACACCAAAACAACAAACAACCAAAACA	37635418	AACGCAAACTAAAAAAATCCACGACACCAAAACAACAAACGACCAAAACG	I	C	Grn	CCCCATCTTCGTCACCTTCTACCAGTGCCTGGTGACCACGCTGCTGTGCAAAGGCCTCAG[CG]CTCTGGCCGCCTGCTGCCCTGGTGCCGTGGACTTCCCCAGCTTGCGCCTGGACCTCAGGG	37	11	45827628	CGCTCTGGCCGCCTGCTGCCCTGGTGCCGTGGACTTCCCCAGCTTGCGCC	11	45784204	F	rs75224835		NA	NA	SLC35C1;SLC35C1;SLC35C1	NM_001145265;NM_001145266;NM_018389	Body;Body;1stExon	chr11:45825615-45826872	S_Shore			NA	11:45784051-45784304			NA	45827628	45827751	NC_000011.9
533	cg10547908	0.0109	cg10547908	60680448	CAAAACTAACAAAAACAACRCRTTCTCCCAACAATATACCTTTAAACTAC	NA		II			TGGTGGGGAGGCAGGGCTGGCAGGAGCAGCGCGTTCTCCCAGCAGTGTGCCTTTGGGCTG[CG]CCTGTCACAGCTGCCGGGCCGCCTGCCACACACACGGGAGGAAAAGCCCACATCTGTCTC	37	15	93168068	AGGGCTGGCAGGAGCAGCGCGTTCTCCCAGCAGTGTGCCTTTGGGCTGCG	15	90969072	R			NA	NA	FAM174B	NM_207446	Body					TRUE				NA	93168068	93168191	NC_000015.9
534	cg27123859	0.0109	cg27123859	20710444	TAACTATCTAAAATCTAAAACAACCTCTAAAAACAAAATACAACCTTAAC	NA		II			TCTGGGCATAGTGACTATCTAAGATCTGGAACAACCTCTAAGAACAGGGTACAACCTTGA[CG]TCTGAGAGAACATTACAGCTGGGGAAAGCTTGCTCCAGCAACTTCCCCCTCTCACTGTGT	37	6	107230619	GACTATCTAAGATCTGGAACAACCTCTAAGAACAGGGTACAACCTTGACG	6	107337312	R			NA	NA								TRUE				NA	107230619	107230742	NC_000006.11
535	cg26827247	0.0109	cg26827247	42669335	TAACTTTCCCATCAAACACAATAAATCCTTAAAACACTACCAATCAAACA	22682442	TAACTTTCCCGTCAAACGCGATAAATCCTTAAAACACTACCAATCAAACG	I	A	Red	TCCAGCTTCTCCTCTTAGAAGCTATTCTCTTCTCCCTGAAGGGAGGCAACACTGTCCGTT[CG]CCTGACTGGCAGTGTTTTAAGGACCCATCGCGCTTGACGGGAAAGTCAGGTACAAGCTGA	37	11	93063208	CGCCTGACTGGCAGTGTTTTAAGGACCCATCGCGCTTGACGGGAAAGTCA	11	92702856	F			NA	NA	CCDC67	NM_181645	TSS1500	chr11:93063598-93064076	N_Shore			TRUE	11:92702852-92702994			NA	93063208	93063331	NC_000011.9
536	cg02030542	0.0109	cg02030542	73699437	CCTTAAAACCCCAACACTCAAAAACAAATATCCTACCAAATAAAAAACCC	NA		II			CCTTTCTCTGAGAGGCAGGGCTAGGACTGGGGAAAATGGGAATTGCTGAAGAGCCTCTGC[CG]GGCCCTCCACTTGGCAGGACATTTGTTTTTGAGTGTTGGGGCCCCAAGGCCTGCAGTCAC	37	16	70722454	CGGGCCCTCCACTTGGCAGGACATTTGTTTTTGAGTGTTGGGGCCCCAAG	16	69279955	F			NA	NA	VAC14	NM_018052	Body	chr16:70719114-70720441	S_Shelf			NA				TRUE	70722454	70722577	NC_000016.9
537	cg11002709	0.0108	cg11002709	44761444	ATTACCAATCACTCCCTATTTCTCCACTAAACCCTAAACAACCACTAATC	NA		II			GTTGTATGATTCCATTTATGGGAAATGCCCAGAATACGGAAATCTATAGAGACAGAAAGT[CG]ATTAGTGGTTGCCTAGGGCTTAGTGGAGAAATAGGGAGTGACTGGTAATGGGTATTGTGT	37	12	56923557	TTACCAGTCACTCCCTATTTCTCCACTAAGCCCTAGGCAACCACTAATCG	12	55209824	F	rs73329534		NA	NA	RBMS2	NM_002898	Body					TRUE				NA	56923557	56923680	NC_000012.11
538	cg05060976	0.0108	cg05060976	27775421	ATACATTACACTAATAACAAACTCCTCCCTAAAATATTAACCCAAACAAC	NA		II			TTTCATGTTTAACTTTAAACAATTCAATGTTTGCATTATTCCTAACAGATCCAGAAATGA[CG]CTGTCTGGGTCAACATTTCAGGGAGGAGTCTGCCACCAGTGTAATGTATCAATAAACTTC	37	18	21741492	CGCTGTCTGGGTCAACATTTCAGGGAGGAGTCTGCCACCAGTGTAATGTA	18	19995490	F			NA	NA	CABYR;CABYR;CABYR;CABYR;CABYR;CABYR	NM_138643;NM_012189;NM_153768;NM_138644;NM_153770;NM_153769	3'UTR;3'UTR;3'UTR;3'UTR;3'UTR;3'UTR					NA				NA	21741492	21741615	NC_000018.9
539	cg25217276	0.0108	cg25217276	63639328	ATTAATTCTTCCTTCCTCTTTTAAAAACAATTTTCTTTAAATAATCTTTC	NA		II			AAGAAAAAGAAAAAACGTAGTCACGTAGTTTTCATTCTAGATTAGAAGCATGGATGAAAC[CG]AAAGACTATTCAAAGAAAATTGCTTTTAAAAGAGGAAGGAAGAACTAATCTTGAAGGCTG	37	1	235796187	TTAGTTCTTCCTTCCTCTTTTAAAAGCAATTTTCTTTGAATAGTCTTTCG	1	233862810	F		rs78254170	NA	NA	GNG4;GNG4;GNG4	NM_004485;NM_001098721;NM_001098722	5'UTR;5'UTR;5'UTR					TRUE		1:235796109-235796371	Unclassified_Cell_type_specific	TRUE	235796187	235796310	NC_000001.10
540	cg21527078	0.0108	cg21527078	42730477	ACAATCCTAACCAAAAACAAAAACAACTTCCATCTCCCAAACAAAATACA	47738478	ACAATCCTAACCAAAAACGAAAACGACTTCCATCTCCCGAACAAAATACG	I	T	Red	TCACCTCCCGGCCACTGCTTCCCAGGCGTCATGTGCTCCCGGGGACGGCAGAAAACCGCA[CG]CATCCTGCCCGGGAGATGGAAGTCGCCTCCGCTCCTGGTCAGGACTGTGCCCGAGAGAGC	37	3	11610214	CGCATCCTGCCCGGGAGATGGAAGTCGCCTCCGCTCCTGGTCAGGACTGT	3	11585214	F			NA	NA	VGLL4;VGLL4;VGLL4;VGLL4;VGLL4	NM_014667;NM_001128220;NM_001128221;NM_001128219;NM_001128221	Body;Body;1stExon;Body;5'UTR	chr3:11610137-11610370	Island			TRUE	3:11585138-11585370			TRUE	11610214	11610337	NC_000003.11
541	cg12584100	0.0108	cg12584100	10749331	AAAAATCRCTCATAATAATACCAAATAAACAAACRTATAAATACCTCCAC	NA		II			TTCTTCTGTCTGGGGATCGCTCATAATAATGCCAAATGGACAGGCGTGTGAATGCCTCCA[CG]GTAACGACCAGAGGCAAACCGGCACATACACGTTTGTATTTCTCCTTCTTCAGCATGAAG	37	6	3023894	GGGATCGCTCATAATAATGCCAAATGGACAGGCGTGTGAATGCCTCCACG	6	2968893	R			NA	NA								TRUE	6:2968850-2969178	6:3023566-3024623	Promoter_Associated	NA	3023894	3024017	NC_000006.11
542	cg21752601	0.0107	cg21752601	33795352	TACACCAACCTTCATACCCCTAAAACTAACACTAAAAACAACACTAAACA	53748508	TACACCAACCTTCGTACCCCTAAAACTAACGCTAAAAACAACACTAAACG	I	C	Grn	GGCGCACCTCCCTACACCAGCCTTCGTGCCCCTGGGGCTAGCGCTGGAAGCAGCACTGGA[CG]CAGGAAAGCGAGAAGCCGGCTGGGGCGTAAAGACTGCTCTGGGACCCACGGGAGTCCCTC	37	2	27531310	TACACCAGCCTTCGTGCCCCTGGGGCTAGCGCTGGAAGCAGCACTGGACG	2	27384814	R			NA	NA	UCN	NM_003353	TSS200	chr2:27529083-27531465	Island			NA	2:27382599-27384952			TRUE	27531310	27531433	NC_000002.11
543	cg13937905	0.0107	cg13937905	38747347	ACTTAATACCAAAAAACAAAACACATTAACAAAAACTTAATAACCTAACA	32798460	ACTTAATACCAAAAAACGAAACGCGTTAACGAAAACTTAATAACCTAACG	I	T	Red	GTAAACAGCACTGCTTGGTGCCAAGGAGCGAGGCGCGTTGGCGGGGGCTTGGTGACCTGG[CG]TGCGCACTCCCCCAGCGCCCGCCGCCCCGCCCGCTGCCCGCCCCTTCCCACCCTTCCCAG	37	12	53612551	CGCCAGGTCACCAAGCCCCCGCCAACGCGCCTCGCTCCTTGGCACCAAGC	12	51898818	R			NA	NA	RARG;RARG	NM_001042728;NM_000966	Body;Body	chr12:53613716-53615103	N_Shore			NA	12:51898786-51899032			NA	53612551	53612674	NC_000012.11
544	cg19030814	0.0107	cg19030814	49799326	AAAAATAACTACTATATAAACATACAAAAATAAAACTACAAATAAAACTC	NA		II			GCACATTAAACAAAAATAGCTGCTGTATAAACATGCAGGGGTGAAACTGCAGATAGGACT[CG]TCATTCATACAGTCAACAGCAATTCTGTTGTTAATTACCCACTGGGAAGGTATGTTATGT	37	1	232600205	CGAGTCCTATCTGCAGTTTCACCCCTGCATGTTTATACAGCAGCTATTTT	1	230666828	R		rs34198552	NA	NA	SIPA1L2	NM_020808	Body					TRUE				NA	232600205	232600328	NC_000001.10
545	cg07944862	0.0107	cg07944862	25783479	AAAACCAATACCACCACCTTAAAAAAATCCCCTTAAATATATAAAAATCC	NA		II			CTAGAATATGTGGGGCCAATGCCACCACCTTGGAAGGGTCCCCTTGGGTGTGTGGAAGTC[CG]CTGGTGACTGGAGCTGCCTCCAGCCCCCTCTTGGGGAATTCTCCACTCTCCCCTTTACTG	37	17	38501174	GGGCCAATGCCACCACCTTGGAAGGGTCCCCTTGGGTGTGTGGAAGTCCG	17	35754700	R			NA	NA	RARA;RARA;RARA;RARA	NM_001145301;NM_000964;NM_001024809;NM_001145302	Body;Body;Body;Body	chr17:38501396-38501839	N_Shore			TRUE		17:38500943-38502323	Unclassified	NA	38501174	38501297	NC_000017.10
546	cg22990967	0.0107	cg22990967	16774332	ACTTACTATTAACAACAAAACAATCRTAATCCTAAAACTCRCCATTCACC	NA		II			AAGAAACTGGAACTTGCTATTGGCAGCAAAACAGTCGTGGTCCTGAGACTCGCCATTCAC[CG]TCTGTCCACACTTCCCTTTTGAGTCATTTCCTTATTCAGAGACAATAACGTGGAGAAGAA	37	6	167567203	CGGTGAATGGCGAGTCTCAGGACCACGACTGTTTTGCTGCCAATAGCAAG	6	167487193	R			NA	NA							DMR	NA				NA	167567203	167567326	NC_000006.11
547	cg27546797	0.0107	cg27546797	20718509	RTATACACRTATACAAATTAACCAATTACATTTTAAACACTTCACTCTAC	NA		II			AGTCACTGAGACAAGATCAACTTGTAGATATGTTCCCCTTCCTTATTGAGATATAACTTA[CG]TAGAGTGAAGTGCCTAAAATGTAACTGGCTAATCTGTATACGTGTATACGTCCATGCAAC	37	12	20039620	CGTAGAGTGAAGTGCCTAAAATGTAACTGGCTAATCTGTATACGTGTATA	12	19930887	F	rs75625428		NA	NA								TRUE				NA	20039620	20039743	NC_000012.11
548	cg05616858	0.0107	cg05616858	64683506	AAAATTACTTAACATATTATAACACCTATCACACAATAAATACTCAATAC	NA		II			AGGGTGTGATAAAAATTACTTGACATATTGTGACACCTGTCACACAGTGAGTGCTCAATA[CG]TTGGTTCTTTGCCCACTATGGTCCAAATCGAATGTACCAGTCCAAAGTCCCTCCTTCAAA	37	17	37843591	AAATTACTTGACATATTGTGACACCTGTCACACAGTGAGTGCTCAATACG	17	35097117	R			NA	NA	ERBB2;PGAP3	NM_001005862;NM_033419	TSS1500;Body	chr17:37844112-37844481	N_Shore			NA		17:37843587-37845166	Promoter_Associated	NA	37843591	37843714	NC_000017.10
549	cg06347896	0.0107	cg06347896	68633485	ACCCTTAAATTAACTTAATCCAATACCATATTTCCAAAACCTACTTACCC	NA		II			GCACCAAATAAACCCTTGGATTGGCTTGATCCAATGCCATGTTTCCAAAACCTACTTGCC[CG]TGGGACACCTTAGTCCATAACACAGGTTGGCATTTCTTCTAGAGAGTGTGCTGTGAAAAA	37	20	58645949	CGGGCAAGTAGGTTTTGGAAACATGGCATTGGATCAAGCCAATCCAAGGG	20	58079344	R			NA	NA	C20orf197	NM_173644	Body					NA				NA	58645949	58646072	NC_000020.10
550	cg27319917	0.0106	cg27319917	14663414	TTAACAACCCTATTAAAAAAAACCCAACAAATAATCCRCAACTACATAAC	NA		II			TGAAGAACTTGTTCCGGGCTTGGGGTGTGGGTGACTGAAGTGACATTTTTGCTTAGATAT[CG]CTATGCAGCTGCGGATCATTTGCTGGGTTTCCCCTAACAGGGCTGCCAAAAAAACCAAAG	37	16	48592694	CGCTATGCAGCTGCGGATCATTTGCTGGGTTTCCCCTAACAGGGCTGCCA	16	47150195	F			NA	NA	N4BP1	NM_153029	Body					TRUE		16:48592671-48592870	Unclassified_Cell_type_specific	NA	48592694	48592817	NC_000016.9
551	cg16989132	0.0106	cg16989132	48654323	ATAACTAAATAAATAATCTCAACAAATCTCTCTTACTACTACTACTACTC	NA		II			CAGGGTTCCAAGTAGCTAAATGAATGATCTCAGCAAGTCTCTCTTGCTGCTGCTGCTACT[CG]TTTACATTTATTGATTACTTACGATGATTCAGGTACTGTTGTAAGTGCTTTACATGCTGT	37	5	159912687	CGAGTAGCAGCAGCAGCAAGAGAGACTTGCTGAGATCATTCATTTAGCTA	5	159845265	R			NA	NA								TRUE				NA	159912687	159912810	NC_000005.9
552	cg05593618	0.0106	cg05593618	60784336	AAAACCCCTAAAACCAAAAAAACCTAACAATAATTATCTTATTCATCACC	NA		II			TGCGTTCTGGCAGAACCCCTGGGACCAGGGGGGCCTGGCAGTGATTATCTTATTCATCAC[CG]CTGTCCTGCTTCTCATCTTATTTGCCATCGTGTTTGGTTTACTCACTTCCACAGAAAACA	37	17	73643555	GAACCCCTGGGACCAGGGGGGCCTGGCAGTGATTATCTTATTCATCACCG	17	71155150	R			NA	NA	RECQL5;LOC100130933	NM_004259;NM_001162997	Body;Body					NA				NA	73643555	73643678	NC_000017.10
553	cg17280828	0.0106	cg17280828	39714412	CTAAACRCCCCRACRACTCTCATAATAAATAACTCTTTCTATTTTTTTAC	NA		II			CCCAAGGGAAGCTGAACGCCCCGACGGCTCTCATGGTAGGTAGCTCTTTCTGTTTTTTTG[CG]CCGCCTTCAGGCAATCATCTACTCCGCTTGCTATCCCCTCACTCAACTCGGCTTCAGTAG	37	1	149284924	TGAACGCCCCGACGGCTCTCATGGTAGGTAGCTCTTTCTGTTTTTTTGCG	1	147551548	R			NA	NA	LOC388692	NR_027002	Body	chr1:149286812-149287773	N_Shore			NA	1:147551267-147551745			NA	149284924	149285047	NC_000001.10
554	cg12694224	0.0106	cg12694224	16732395	AAAAACCTACTTTTTACCTACCTCCAACCCCCTATCRTACTAATTTAATC	NA		II			TTGTTAATAAGGCGAAGGCCCAAAGCGCTATGCCAGGGCCTGCTACTTCATTTGTTTCAG[CG]ATTAAACCAGCACGACAGGGGGCTGGAGGCAGGTAAAAAGCAGGCTCTTGCGTGGCCCGG	37	6	15244693	AGAGCCTGCTTTTTACCTGCCTCCAGCCCCCTGTCGTGCTGGTTTAATCG	6	15352672	F			NA	NA				chr6:15244877-15246160	N_Shore		RDMR	NA	6:15352590-15352784			NA	15244693	15244816	NC_000006.11
555	cg19078037	0.0106	cg19078037	57793423	TACTCCTACCAAACTCCTAATAAAATTAAAAATCACRTACAACRCTAAAC	NA		II			AGCTGCAGCCATGCTCCTGCCAGGCTCCTGATAAGATTGGAAATCACGTGCAACGCTGAG[CG]CCATCAGCTGAGATTTGGACCTTAAAGCTGCTCCTTATGCTAACATTTTTTTTCTCAGCA	37	18	77329049	GCTCCTGCCAGGCTCCTGATAAGATTGGAAATCACGTGCAACGCTGAGCG	18	75430037	R			NA	NA							CDMR	TRUE				NA	77329049	77329172	NC_000018.9
556	cg13681701	0.0106	cg13681701	30652435	CCAAAACACAAACATACACTAAAACTACAACCCTTCCATCTAAAAAACAC	NA		II			GGGCGGGGTGCCCAGGACACAGGCATGCACTGGGACTACAGCCCTTCCATCTAAAGGACA[CG]CCTGCTCGCGGGAAGGTGGCCTCGGGTGAACTCACTTCCCGAACCCTCTGTCACGTGGCT	37	5	1103910	CAGGACACAGGCATGCACTGGGACTACAGCCCTTCCATCTAAAGGACACG	5	1156910	R			NA	NA	SLC12A7	NM_006598	Body	chr5:1099943-1100764	S_Shelf			NA	5:1156651-1157387	5:1103438-1105261	Promoter_Associated_Cell_type_specific	NA	1103910	1104033	NC_000005.9
557	cg01071185	0.0105	cg01071185	15635432	ACCCCAAAAACAACTCTTCCACACAATCAATAAAAACCCTAAAAAAAACC	NA		II			GGAAAGCAGATGCCCCAAAGGCAGCTCTTCCACACAATCAATGGGAGCCCTGGGGAGAGC[CG]TGAAGTCTTTGAGTCTTTGTCCTGGCTCCCATTTCTCTCCAAGTAACAGACACGAGAGAA	37	1	209629286	CGGCTCTCCCCAGGGCTCCCATTGATTGTGTGGAAGAGCTGCCTTTGGGG	1	207695909	R			NA	NA								TRUE				NA	209629286	209629409	NC_000001.10
558	cg14420245	0.0105	cg14420245	11688458	ATCAAAATTTTAACTATTTAAAAACCTATTTTTACCCCTTAATCCATATC	NA		II			CCATCCTATTTTTACCTGTTGGATCCCATTCCGTGCCTAGCACACCAGCTTGTAAGCAAT[CG]ACATGGATTAAGGGGTAAAAACAGGCCCTTAAATAGCTAAAATTTTGACAAGTAATCACT	37	2	148601095	CGACATGGATTAAGGGGTAAAAACAGGCCCTTAAATAGCTAAAATTTTGA	2	148317565	F			NA	NA	ACVR2A	NM_001616	TSS1500	chr2:148601280-148602859	N_Shore			NA				NA	148601095	148601218	NC_000002.11
559	cg19348484	0.0105	cg19348484	12752351	CRAAAAAATAAATCCAATTAACCTTATCCCAAAATAAAAACTTCCCCTCC	NA		II			TGTTCTCCCAACTGTGGCTGGCGCTACCCAGTGTGGCCCCTACAAGTCTTAGTTCCTTGG[CG]GAGGGGAAGTCCCCACTTTGGGACAAGGCCAACTGGACTTATCTTCCCGCTCAACTTTGA	37	15	91413236	GGGAAGATAAGTCCAGTTGGCCTTGTCCCAAAGTGGGGACTTCCCCTCCG	15	89214240	F			NA	NA	FURIN	NM_002569	5'UTR	chr15:91414311-91415427	N_Shore			TRUE				TRUE	91413236	91413359	NC_000015.9
560	cg20128672	0.0105	cg20128672	60803365	CCCAAAACTCAACATAATTCAAACACCCAATAAATATTAAATAAAAATTC	NA		II			CTCCTTCTATCCCCAGAGCTCAACATAATTCAAACACCCAGTGGGTGTTGAGTGGGGGTT[CG]CTGACTAATTGACTGAGTGAGTGAAGCCCTGTGTCAGCTTCCACTGGGATTTCACACCTA	37	11	128774649	CCAGAGCTCAACATAATTCAAACACCCAGTGGGTGTTGAGTGGGGGTTCG	11	128279859	R			NA	NA	C11orf45;KCNJ5	NM_145013;NM_000890	5'UTR;5'UTR					NA	11:128279621-128279860			NA	128774649	128774772	NC_000011.9
561	cg23109891	0.0105	cg23109891	42760467	CTATCTAACAATCCTCCTTAAATAAAACTAAAAAACCAAATATAAAAACC	NA		II			GACCCGGCCTAGGCCGCTGGAGTTCCGAGTTCCAGGGTCCTTGTGATGGAAGGGCGGGCG[CG]GCCCCCACACCTGGTCTTCCAGCCCTATCCAAGGAGGACTGCCAGACAGTCCCGCTCTGA	37	22	38379218	TGTCTGGCAGTCCTCCTTGGATAGGGCTGGAAGACCAGGTGTGGGGGCCG	22	36709164	F			NA	NA	SOX10	NM_006941	Body	chr22:38379093-38379964	Island			NA	22:36709076-36710019	22:38378607-38379589	Unclassified	NA	38379218	38379341	NC_000022.10
562	cg25286679	0.0105	cg25286679	27664510	ACCTTACCAAATACAAACCTTCAAAAAATATTTACTAAACTATACACTCC	NA		II			GGTGCTGGAAGTGGAGAGACAATAGCAAGTGAGACAGAGAAGGTCCAAACCTTTACCCAA[CG]GAGTGTATAGTCCAGCAAACATTTCCTGAAGGCCTGCACCTGGCAAGGCACTGCTGGCAA	37	1	245879613	CGGAGTGTATAGTCCAGCAAACATTTCCTGAAGGCCTGCACCTGGCAAGG	1	243946236	F			NA	NA								TRUE				TRUE	245879613	245879736	NC_000001.10
563	cg03407631	0.0105	cg03407631	15687442	ACATCTAAAAAATACCAACTTTTTTACTAATACCACTAAACTCTACTCAC	NA		II			ATCTGGCAGGGGCATCTGAGGGATGCCAGCTTTTTTGCTGGTGCCACTAAGCTCTACTCA[CG]CTGCTGCTTCTGCCGGGCCTTGTCACAGATGGCAGGTCTCAGGTAGATCTTGCGCCCCTC	37	6	52998869	CATCTGAGGGATGCCAGCTTTTTTGCTGGTGCCACTAAGCTCTACTCACG	6	53106828	R			TRUE	NA	GCM1	NM_003643	Body					NA				NA	52998869	52998992	NC_000006.11
564	cg18542304	0.0105	cg18542304	32710480	AACTCCTTTCCTCCTATTCTACTACCTCTAAAAAAAACCAAAATTAAATC	NA		II			GACTAGTGCTGGGCTCCTTTCCTCCTGTTCTGCTGCCTCTGAGAGGAGCCAGGATTGAAT[CG]TAGCCTTGTCCTCTGACCTGGAGGTCTGGGAGTAACTCTCTTATGACTTTTTTAGCCTAG	37	15	99288216	GCTCCTTTCCTCCTGTTCTGCTGCCTCTGAGAGGAGCCAGGATTGAATCG	15	97105739	R			NA	NA	IGF1R	NM_000875	Body					TRUE				NA	99288216	99288339	NC_000015.9
565	cg09638407	0.0105	cg09638407	67743329	AACCRACTAAAAACRATAACTAAAAACRACTTATATAAAACTCAACTCCC	NA		II			AGAGAGGTGGGAAAATTCGCCGCACGGAGGCCGAAAGCGAGAGGGGCTGCGCCGCTATGC[CG]GGAGCTGAGTCCCATATAAGCCGCCCCCAGCCATCGCCCCCAGCCGGCTTCGTTCCCCTG	37	3	142839022	CGGGAGCTGAGTCCCATATAAGCCGCCCCCAGCCATCGCCCCCAGCCGGC	3	144321712	F			NA	NA	CHST2;CHST2	NM_004267;NM_004267	5'UTR;1stExon	chr3:142837885-142840838	Island		DMR	NA	3:144320542-144323804			NA	142839022	142839145	NC_000003.11
566	cg14511866	0.0104	cg14511866	51653481	TTACTATAAAAAAACACTCCTAACCAATAATACCTACCTTAAACAAAATC	NA		II			TCTCGGTGGCTTTACTGTGGAGGGGCACTCCTGACCAGTGGTGCCTGCCTTGAGCAGGAT[CG]CATATTCATGAAGCACTGCTGTTTCAGTTTACTATGAAGACATTTCCTCCTTGTGTTTTT	37	2	102448055	TACTGTGGAGGGGCACTCCTGACCAGTGGTGCCTGCCTTGAGCAGGATCG	2	101814487	R			NA	NA	MAP4K4;MAP4K4;MAP4K4	NM_145687;NM_004834;NM_145686	Body;Body;Body					TRUE		2:102447181-102448889	Promoter_Associated	NA	102448055	102448178	NC_000002.11
567	cg02568716	0.0104	cg02568716	48698428	CAAAATAACCTACCAAACAAAAAAATATTTATTTACRCTAAATCTCTACC	NA		II			GAATTGGTGGTACTCAACCTTTCTCCCTGATAGGGGAGTCAGGCCGGGGGAGGTGGGTGG[CG]GCAGAGATTTAGCGTAAACAAACATTTCCTTGTCTGGTAGGTCATTTTGTAATTATATGC	37	12	117113346	AAAATGACCTACCAGACAAGGAAATGTTTGTTTACGCTAAATCTCTGCCG	12	115597729	F			NA	NA								TRUE				NA	117113346	117113469	NC_000012.11
568	cg14792959	0.0104	cg14792959	61634423	AAAACACTAAATAACCACTAAATCAACCTACACCAAAACCAACAAAAACA	62700474	GAAACGCTAAATAACCGCTAAATCAACCTACACCGAAACCAACAAAAACG	I	C	Grn	CGGCCGGGACCCGGGACGCTGGATGGCCGCTGGGTCAGCCTGCACCGGAGCCAGCAGGAG[CG]CAAGCGGGTGATGCAGGAGGCCTGCGCCAAGTACCGGGCGAGCAGCAGCCGCCGGGCCGT	37	19	34263159	CGCTCCTGCTGGCTCCGGTGCAGGCTGACCCAGCGGCCATCCAGCGTCCC	19	38954999	R			NA	NA	CHST8;CHST8;CHST8	NM_001127896;NM_022467;NM_001127895	Body;Body;Body	chr19:34262943-34263906	Island			NA	19:38954843-38955746			NA	34263159	34263282	NC_000019.9
569	cg25214310	0.0104	cg25214310	72746368	CATCCCTAAATATTAACAAAAATCACACAAACAACTAAACTTAACTCAAC	NA		II			TTAGTGAGATCCATGCAACACCTGCCTTGTGGAGGGGAAGCAGGGCTGACAGTGGCGTGG[CG]TTGAGCTAAGTTTAGCTGCCTGTGTGATCTCTGCCAACACTCAGGGATGTGGGAGGGGCT	37	3	149934218	ATCCCTGAGTGTTGGCAGAGATCACACAGGCAGCTAAACTTAGCTCAACG	3	151416908	F			NA	NA								TRUE		3:149933861-149934410	Unclassified_Cell_type_specific	NA	149934218	149934341	NC_000003.11
570	cg14115220	0.0104	cg14115220	45783329	TAACCTCAAAAACAACAACTCAACCAACRAAAATAAAACCAACACCTATC	NA		II			GACCTTCTATTTGGAAACCAGAACAAACAAGGAAACAAAGAAACAAATAATTCTGCTTTC[CG]ATAGGTGCTGGTTTTACTTCCGCTGGCTGAGCTGTTGTTCCTGAGGTCAGACCCCAGCCA	37	20	58533421	GACCTCAGGAACAACAGCTCAGCCAGCGGAAGTAAAACCAGCACCTATCG	20	57966816	F			NA	NA	CDH26	NM_177980	TSS200					NA				NA	58533421	58533544	NC_000020.10
571	cg00907204	0.0104	cg00907204	69620482	ACCTAATTTACACTTAACTCCACCCATAAAATTCCCACTAATTATCACAC	NA		II			GCATCTTGTTAACCTGATTTACACTTGGCTCCACCCATAAAGTTCCCACTGATTATCACA[CG]GCATCCTCATTCTCCAGTCTCACCTACTCTGTCTTTCAAAAATTCCCCAACGGCATGGCC	37	7	92461971	CCTGATTTACACTTGGCTCCACCCATAAAGTTCCCACTGATTATCACACG	7	92299907	R			NA	NA	CDK6;CDK6	NM_001259;NM_001145306	Body;Body	chr7:92462201-92466387	N_Shore			NA		7:92461894-92463431	Promoter_Associated	NA	92461971	92462094	NC_000007.13
572	cg14071324	0.0104	cg14071324	48607419	CTTTCCCCCAAAAATATCTAAAAACCACTACCRAATTTACTATCCRTCTC	NA		II			ATCAACCAGAAGCTACTCAGTCCTCAAATCGGATCCAGTACATGCAGAACTGAGTCCAAA[CG]AGACGGACAGCAAACCCGGCAGTGGCTCCCAGACATTCCTGGGGGAAAGGAATCCTAACC	37	1	5998570	CGAGACGGACAGCAAACCCGGCAGTGGCTCCCAGACATTCCTGGGGGAAA	1	5921157	F			NA	NA	NPHP4	NM_015102	Body					TRUE				TRUE	5998570	5998693	NC_000001.10
573	cg17572056	0.0104	cg17572056	52661307	AATAAAACCCACTACACACCAAACTAACAAAAAAACTATACTTTATCCCA	24686304	AATAAAACCCGCTACGCGCCGAACTAACGAAAAAACTATACTTTATCCCG	I	C	Grn	CCGGGCAGGAGAGGTGAGGCCCGCTGCGCGCCGGGCTGGCGGAGGAGCTGTGCTTTATCC[CG]CAGCGAGAAGGAGCTCGTGAAGGCTCTGAGGCTGGGAGTGGCTGGATGAAAGTCGTGCTT	37	3	195947062	CGGGATAAAGCACAGCTCCTCCGCCAGCCCGGCGCGCAGCGGGCCTCACC	3	197431459	R		rs34387857	NA	NA	OSTalpha	NM_152672	Body					NA	3:197431155-197431515			NA	195947062	195947185	NC_000003.11
574	cg23252698	0.0103	cg23252698	23783508	AAAACRTCAATCATCAACATACTCCCAATAATCACRACTTAAACTCAAAC	NA		II			TAACTCTCTGGAAAGCGTCAATCATCAGCATACTCCCAGTAGTCACGACTTGGACTCAAA[CG]AGGCTGGTTACGCATCGCTGTGGAAGGAAGGAAGAGGAGACATTTTTCTAATTGATCTGA	37	8	37621279	AAGCGTCAATCATCAGCATACTCCCAGTAGTCACGACTTGGACTCAAACG	8	37740437	R			NA	NA	PROSC	NM_007198	Body	chr8:37619779-37620770	S_Shore			NA	8:37740373-37740455			NA	37621279	37621402	NC_000008.10
575	cg10981439	0.0103	cg10981439	23808352	ATACAACTTTCCRAAACCTCTAAATCATTATAATACCTTATAACTATCCC	NA		II			CCAGAGCCTGGTCTTCCTCATCCTTCCTGTGCACCAGCTCCAACTGCTGCTGAGGGCTCC[CG]GGACAGCTACAAGGCACCACAATGACCTAGAGGCTTCGGAAAGTTGCACAACAGGATATG	37	6	41254433	TGCAACTTTCCGAAGCCTCTAGGTCATTGTGGTGCCTTGTAGCTGTCCCG	6	41362411	F			NA	NA	TREM1;TREM1	NM_018643;NM_018643	5'UTR;1stExon			low-CpG:41362394-41362417		NA				NA	41254433	41254556	NC_000006.11
576	cg25296938	0.0103	cg25296938	39603442	ATCTTACCAACCACRCAAAATAAAATCAAAAAACACACATAAAAACAATC	NA		II			TTGAATTTTGTGTGTTTTTGTTTTGTTTGGATGACTAACCGGTGCTTTAATGGTACCTTA[CG]ATTGTTTTCATGTGTGTTTCTTGACTTCACTCTGCGTGGTTGGTAAGACTTCAAGAGCAG	37	7	98976900	TCTTACCAACCACGCAGAGTGAAGTCAAGAAACACACATGAAAACAATCG	7	98814836	F			NA	NA	ARPC1B	NM_005720	5'UTR	chr7:98971649-98973170	S_Shelf			NA		7:98976747-98977033	Promoter_Associated_Cell_type_specific	TRUE	98976900	98977023	NC_000007.13
577	cg19296305	0.0103	cg19296305	46755456	TTCATACTCTTACCCTCTTAATTACATTAAAAAAATCTAAACTAAAAATC	NA		II			CTCTCTCCTCCTTCATACTCTTACCCTCTTAATTACATTAAAAAGATCTGGACTGAAGAT[CG]TACAAATAGAGTTGACTTATGTGTGTATTTCATTTTGTATCTGCAACCAGGAATACAGGA	37	4	109030040	CGATCTTCAGTCCAGATCTTTTTAATGTAATTAAGAGGGTAAGAGTATGA	4	109249489	R		rs72660420	NA	NA	LEF1;LEF1;LEF1;LEF1	NM_001166119;NM_001130714;NM_001130713;NM_016269	Body;Body;Body;Body					TRUE				NA	109030040	109030163	NC_000004.11
578	cg00655552	0.0103	cg00655552	27604337	AAATCATATATATCCCTCCATCAAAATTCACTTCTATAATCTAAAAACTC	NA		II			AGCCACGTATGAGATCATGTGTATCCCTCCATCAGAGTTCACTTCTATAATCTGAAAACT[CG]TGTCTTTAAATTCAGAAATACCCACAGTCCTTATCACTCAATACCACCTCTTCCTCATTC	37	4	182862370	GATCATGTGTATCCCTCCATCAGAGTTCACTTCTATAATCTGAAAACTCG	4	183099364	R			NA	NA								TRUE				NA	182862370	182862493	NC_000004.11
579	cg09737197	0.0103	cg09737197	67743442	ATAAACRTAACAATAAATTAAAAACATAAATATCRCTAAAAATACACACC	NA		II			CCAGCTGCGAATGCTGATAGTCCCCAGACCAACTGACAGCTGGATGTTCGCTGGCCTCAG[CG]GTGTGCATTCTCAGCGACACTTATGTCCTCAATTTATTGCTACGTTCACTCGGTCAGAGT	37	11	68607675	TGAACGTAGCAATAAATTGAGGACATAAGTGTCGCTGAGAATGCACACCG	11	68364251	F			NA	NA	CPT1A;CPT1A	NM_001876;NM_001031847	5'UTR;5'UTR	chr11:68608155-68609419	N_Shore			NA	11:68364198-68364338			NA	68607675	68607798	NC_000011.9
580	cg17251196	0.0103	cg17251196	17627407	TAAATAAAATCAAAATAACATCACTCCTATAACCTAATACCCACATCTCA	55709449	TAAATAAAATCGAAATAACGTCGCTCCTATAACCTAATACCCACATCTCG	I	A	Red	CAGCCAAAGTTGTAGATGAGATCGAGGTGACGTCGCTCCTGTAACCTGATGCCCACATCT[CG]GAAGGCATCCTGAGCCATGAGCTGGAGCTGCTGTCGGGGGAGGCCAAGGCTGTGTCGGGC	37	6	33288599	TAGATGAGATCGAGGTGACGTCGCTCCTGTAACCTGATGCCCACATCTCG	6	33396577	R			NA	NA	DAXX;DAXX;DAXX;DAXX	NM_001141969;NR_024517;NM_001350;NM_001141970	Body;Body;Body;Body	chr6:33288733-33289008	N_Shore			NA	6:33396547-33396977			TRUE	33288599	33288722	NC_000006.11
581	cg00522588	0.0103	cg00522588	34747395	TTACCAATAAAATCTAAAAACAAACAAACAATTTATCCTACTCACCTACC	NA		II			GAAATGTAAGGTTGCCAATGAAATCTAAAAGCAAACAAACAATTTGTCCTACTCACCTGC[CG]GTTCTGAATCTTTATCCTCACCAGCCAGCTTCTGGCTGTCCATCCCTCTCTCCGACTGGG	37	12	49449063	CGGCAGGTGAGTAGGACAAATTGTTTGTTTGCTTTTAGATTTCATTGGCA	12	47735330	R			NA	NA	MLL2	NM_003482	1stExon					NA				NA	49449063	49449186	NC_000012.11
582	cg04067249	0.0102	cg04067249	18638408	AAAAACAACATATACTATAATACRAAAAAATAACTAACTTTACRTCTTCC	NA		II			TTCTAGGCTGAGGAAACAGCATGTGCTATGGTACGAAGGAGTGGCTGGCTTTGCGTCTTC[CG]TTGAGTTTCTGAGAGTTGATATCAGTGGAATCAAGGCTAAGAGGTGGTGAGCCTGTGCGT	37	6	53330099	CGGAAGACGCAAAGCCAGCCACTCCTTCGTACCATAGCACATGCTGTTTC	6	53438058	R			NA	NA								TRUE				NA	53330099	53330222	NC_000006.11
583	cg06893172	0.0102	cg06893172	39743396	ACTTAACAAAAAAAATAACCTCAACCAAAAATCAAAAAACCACTATCACA	29622402	GCTTAACGAAAAAAATAACCTCGACCAAAAATCAAAAAACCACTATCGCG	I	C	Grn	GAGGCTGCACGCGCTGTGCCCGACGCGCATGCGCTTTCCTTCAACGGTCACCCGCTGGGG[CG]CGACAGTGGCTTTTTGACCCCTGGTCGAGGTCACCTTTCCCGCCAAGCGCAGCGCAAGGC	37	1	150693383	GCTTGGCGGGAAAGGTGACCTCGACCAGGGGTCAAAAAGCCACTGTCGCG	1	148960007	F	rs80244686		NA	NA	HORMAD1	NM_032132	TSS200					NA	1:148959919-148960069			NA	150693383	150693506	NC_000001.10
584	cg03493123	0.0102	cg03493123	30758464	CRACATCTTCCCACTTTTTTATAATACCTTATATCCTTACTTCTCAAACC	NA		II			CAAGCTCTCTGCTGTCTGGCCTGTGCTTGCTGTGCTGGGGCCACAGATAAGAATCTGACA[CG]GCCTGAGAAGCAAGGACACAAGGCATTACAAAAAAGTGGGAAGATGCCGTGGGAATACAA	37	5	177029444	CGGCCTGAGAAGCAAGGACACAAGGCATTACAAAAAAGTGGGAAGATGCC	5	176962050	F			NA	NA	B4GALT7	NM_007255	Body	chr5:177031165-177031584	N_Shore			NA				NA	177029444	177029567	NC_000005.9
585	cg00797102	0.0102	cg00797102	23717418	ATTACATATAAACCCTATTTTTTTAATAATAACTTTTCTCAACTACTCAC	NA		II			CTTGAAATAAAGTTGCATGTAAGCCCTGTTTTTTTAATGATAGCTTTTCTCAGCTGCTCA[CG]AATTGGTAATTGCTAGTGAGAGGACCGGGCAAGGAAGTTTTCTGCTTGCTTAAAGTCGCT	37	17	68168184	CGTGAGCAGCTGAGAAAAGCTATCATTAAAAAAACAGGGCTTACATGCAA	17	65679779	R	rs59794723		NA	NA	KCNJ2	NM_000891	5'UTR	chr17:68164913-68165720	S_Shelf			NA				NA	68168184	68168307	NC_000017.10
586	cg14848594	0.0102	cg14848594	64754349	TCCTAAAACTATTAATCAACRTAATAAAACTACTCATCTTCCAAAACTAC	NA		II			GCTGCTGCCGCTGCTGCAGGCGGCGACTGCGTCCCCGGAGGCAGCACGCGAACCAGGCGG[CG]CAGTCCTGGAAGATGAGCAGCCCCACCACGTTGACCAACAGCCCCAGGACGCCGACGATG	37	1	220101371	CCTGGGGCTGTTGGTCAACGTGGTGGGGCTGCTCATCTTCCAGGACTGCG	1	218167994	F			NA	NA	SLC30A10	NM_018713	1stExon	chr1:220101132-220102147	Island		DMR	NA	1:218167756-218169182	1:220101254-220101414	Unclassified_Cell_type_specific	TRUE	220101371	220101494	NC_000001.10
587	cg13609694	0.0102	cg13609694	17788338	AAAAAATCATTTTTAAATAACCTAACAAAAATATATCACAAAACAATATC	NA		II			CTGGGGACTGAAAGGGGTCATTTTTGGGTGGCCTGACAGAAATGTGTCACAGAGCAGTGT[CG]CCAAATAGTGCCCCACTCTAGTTTTGCTCAGAAGGGGCCACATCAGCTGGGCAGGGTGTG	37	9	131058235	AGGGGTCATTTTTGGGTGGCCTGACAGAAATGTGTCACAGAGCAGTGTCG	9	130098056	R			NA	NA								TRUE		9:131056604-131058258	Unclassified	NA	131058235	131058358	NC_000009.11
588	cg00005112	0.0101	cg00005112	57642439	AAAATATCRCAAACCTTTCCAATAAAATCATTCCCACAAACCCTACCCAC	NA		II			GGTTGGGGGGGACGCCGAGGTGGAGGGAGGAGGGCCGGGCCCCAGCCAGGAAGCTCTGGG[CG]TGGGCAGGGCTTGTGGGAATGATTTCATTGGAAAGGCCTGCGATATTTTTTCCCCTCCTG	37	16	69958840	AAATATCGCAGGCCTTTCCAATGAAATCATTCCCACAAGCCCTGCCCACG	16	68516341	F			NA	NA	WWP2;WWP2	NM_199424;NM_007014	TSS200;Body			low-CpG:68516280-68516417		TRUE				TRUE	69958840	69958963	NC_000016.9
589	cg02343254	0.0101	cg02343254	40707433	AACAAATAAACCTTAACAAAAACCTTCCCAAACCAAACTTACATCCACCA	69748443	AACAAATAAACCTTAACAAAAACCTTCCCGAACCAAACTTACGTCCACCG	I	C	Grn	CCTGTAAAATAAAACAAATGGGCCTTGACAAAGACCTTCCCGGACCAAGCTTGCGTCCAC[CG]CTCCGAGTCCCCTCCCCTCTGGGACCAAGCTTGAGTCCACCCCTCCGAGTCCCCTCGTGG	37	2	3583963	AACAAATGGGCCTTGACAAAGACCTTCCCGGACCAAGCTTGCGTCCACCG	2	3561838	R			NA	NA							DMR	TRUE		2:3583550-3584833	Unclassified_Cell_type_specific	TRUE	3583963	3584086	NC_000002.11
590	cg16601494	0.0101	cg16601494	57774464	AAAATCATAAAAATCATAATATTCACACTCATAAACATCAAACAAAACCA	59718336	AAAATCATAAAAATCATAATATTCGCGCTCATAAACATCGAACGAAACCG	I	A	Red	ACCGACGCCCCCAGAATCATGAAGATCATGGTGTTCGCGCTCATGGACATCGGGCGGGGC[CG]GGCCGGGCCGGAGCGCCGCCCCCCGGCCCCGGCGCCCCCCCGGCCCCGGCCCGATGCTGA	37	1	1475737	AGAATCATGAAGATCATGGTGTTCGCGCTCATGGACATCGGGCGGGGCCG	1	1465600	R			NA	NA	C1orf70;C1orf70	NM_001114748;NM_001114748	5'UTR;1stExon	chr1:1476093-1476669	N_Shore			NA	1:1464706-1466525	1:1475047-1476608	Gene_Associated_Cell_type_specific	NA	1475737	1475860	NC_000001.10
591	cg01012026	0.01	cg01012026	40789503	CTAAACCCTATACCATTCTCATTCCCAATTCTCCTAACTCACACATAACC	NA		II			TCCGGTCCTTCCTGGGCCCTGTGCCATTCTCATTCCCAGTTCTCCTGACTCACACATGGC[CG]CTGAAAAAGACCTCCTGTGTTGAGCGGGAAGGCCTTGGCTGCAGCTGGTCCAGGTCCTGG	37	7	229388	CGGCCATGTGTGAGTCAGGAGAACTGGGAATGAGAATGGCACAGGGCCCA	7	324471	R			NA	NA	FAM20C	NM_020223	Body	chr7:231272-231539	N_Shore			TRUE	7:324396-324823			TRUE	229388	229511	NC_000007.13
592	cg14219854	0.01	cg14219854	26798353	CTATACCCCAAACACCATTAAAATTACTAAACAAAATCACATTTCAACAC	NA		II			CAGACACCAGCCCGCCACACATCACGCGGTGCATACCCTGCTCACTCATTACCTAACATA[CG]TGCTGAAATGTGATCTTGTCCAGCAATTTTAATGGTGCCTGGGGTATAGTAACTGCTGTG	37	8	97275240	CGTGCTGAAATGTGATCTTGTCCAGCAATTTTAATGGTGCCTGGGGTATA	8	97344416	F			NA	NA	MTERFD1;PTDSS1	NM_015942;NM_014754	TSS1500;Body	chr8:97273615-97274767	S_Shore		RDMR	NA				NA	97275240	97275363	NC_000008.10
593	cg04016621	0.01	cg04016621	24615340	ATTCCAAAAACACAATCTAACRAACAAACTCTAAATACCAAAAAACCTTC	NA		II			GGCGCATGGGCAAAGATGTTGAGGGGCCACGTCTGAAACTTCACTGCTCTTGGCTCCACG[CG]AAGGCTCCTTGGCATTCAGAGTCTGCTCGTTAGATTGTGCCCTTGGAACAGTCGCGACCG	37	3	141495947	TTCCAAGGGCACAATCTAACGAGCAGACTCTGAATGCCAAGGAGCCTTCG	3	142978637	F			NA	NA	GRK7	NM_139209	TSS1500	chr3:141497158-141497492	N_Shore			NA	3:142978538-142978705			NA	141495947	141496070	NC_000003.11
594	cg13477812	0.01	cg13477812	15762340	TTTAATCTTATCTACAACAATATCCRCCTTCCACTAAAAACCTTTTTAAC	NA		II			AAGGTTTGGGCCGAATATTATGCTTGTGTTCAAAGTAGTTCCCGTCCTGTGAAAACAAAG[CG]TTAAAAAGGCCCTCAGTGGAAGGCGGACACTGTTGCAGATAAGATTAAACGAACGATAGT	37	4	186435506	TTAATCTTATCTGCAACAGTGTCCGCCTTCCACTGAGGGCCTTTTTAACG	4	186672500	F			NA	NA	PDLIM3;PDLIM3	NM_001114107;NM_014476	Body;Body					NA	4:186672424-186672526			NA	186435506	186435629	NC_000004.11
595	cg01796225	0.01	cg01796225	65615398	AAAATCATAAAACTATAAATCAACRAACACRATAATTATACCACAACACC	NA		II			AGGGGGAAAAAAAAATCATGAGACTATAAGTCAACGAGCACGGTAATTATGCCACAGCAC[CG]AGAAAAAAAGCATTTAGTGTAGATTAAGAAATATTTAAAGATGACAGATCCAACATCTGG	37	11	89954258	CGGTGCTGTGGCATAATTACCGTGCTCGTTGACTTATAGTCTCATGATTT	11	89593906	R			NA	NA	CHORDC1;CHORDC1	NM_001144073;NM_012124	Body;Body	chr11:89955742-89956358	N_Shore		CDMR	NA				NA	89954258	89954381	NC_000011.9
596	cg05618222	0.01	cg05618222	18608360	TACAATACCCAAAAACTTAATCAATCACCAACACAAATTAATAATTACCC	NA		II			TGGTTGATGTATACAATACCCAAAGGCTTAATCAATCACCAGCACAAGTTGGTGGTTGCC[CG]GATGTGAGAGAACTCAGTCTGTCTTAAGAGTCCCCAGGGTCAGGAACAAATGGATTGCTC	37	3	133174926	CGGGCAACCACCAACTTGTGCTGGTGATTGATTAAGCCTTTGGGTATTGT	3	134657616	R			NA	NA	BFSP2	NM_003571	Body					NA				NA	133174926	133175049	NC_000003.11
597	cg01125531	0.01	cg01125531	18648304	AATAATAACATATATCCTACTATCTACAAAATACTATATCTAAAATATCC	NA		II			AGCAGTTTGGAGGTGGTGGCATGTGTCCTGCTGTCTGCAGGGTGCTGTGTCTGGGGTGTC[CG]TGCGTCTCTGTGAGTGCCCTGAAATGTCATACAGTCTACACCTGGCGGGTGGCACCTCTG	37	20	62126827	CGGACACCCCAGACACAGCACCCTGCAGACAGCAGGACACATGCCACCAC	20	61597271	R			NA	NA	EEF1A2	NM_001958	Body	chr20:62127243-62127735	N_Shore			NA		20:62126759-62128499	Unclassified	NA	62126827	62126950	NC_000020.10
598	cg23044391	0.0099	cg23044391	39802409	AACATCTACRAAACCATAAAATTAACCTACRTATTATACRTAACCTACAC	NA		II			CCGAGACCTTGAGCATCTGCGAGGCCATGAAGTTGACCTGCGTGTTGTACGTGGCCTGCA[CG]CTGCGCCGGATACGCAGCATTTCCTTGATGGTGTCCTCATTGCCATGCCGGACCTCAAAG	37	19	7685239	GCATCTGCGAGGCCATGAAGTTGACCTGCGTGTTGTACGTGGCCTGCACG	19	7591239	R			NA	NA	XAB2	NM_020196	Body	chr19:7685152-7686182	Island			NA	19:7590607-7592182			TRUE	7685239	7685362	NC_000019.9
599	cg18042806	0.0099	cg18042806	20708358	AACTCRAAACTCCTACAAACCTTCTCTAAACCAAACTCAATCTTTAAATC	NA		II			CGCCCAGGCGGGGCTCGGAGCTCCTGCAGGCCTTCTCTGGGCCAGACTCAGTCTTTGAGT[CG]CCTTGTGCATAAAATGGGATGAACTGTGAGGCCTAAGTGCGAGTATGTGACTGGTACCTT	37	5	177659971	GCTCGGAGCTCCTGCAGGCCTTCTCTGGGCCAGACTCAGTCTTTGAGTCG	5	177592577	R			NA	TRUE	AGXT2L2	NM_153373	TSS200	chr5:177659197-177659927	S_Shore			NA		5:177658792-177660517	Promoter_Associated	NA	177659971	177660094	NC_000005.9
600	cg06639874	0.0099	cg06639874	40713426	CAATTAACAAAATACATAAAATACTCTAACCCCATTCACTCCTCAAAATC	NA		II			TCTGGTCAACCCAATTAGCAGAGTGCATGGAGTGCTCTGGCCCCATTCACTCCTCAGGAT[CG]GAAGCTCCGGGTCTTGTTGATACGTCCTGGAGTGGCTGGCAGATGTCATTTGGTCTCCCC	37	2	238417703	AATTAGCAGAGTGCATGGAGTGCTCTGGCCCCATTCACTCCTCAGGATCG	2	238082442	R			NA	NA	MLPH;MLPH	NM_001042467;NM_024101	Body;Body					NA				NA	238417703	238417826	NC_000002.11
601	cg07036914	0.0099	cg07036914	12693384	CCAAAATACCTAAACTAATATAATTAACACCCAACTTTCTAAATACACCA	70715385	CCGAAATACCTAAACTAATATAATTAACGCCCGACTTTCTAAATACACCG	I	A	Red	TCGGCACACTCTCCGAGGTGCCTAGGCTGATGTGGTTAACGCCCGGCTTTCTGGATGCAC[CG]GAAGCGTGGTGTGTATGGAGTGCGTCTGAAATCAGAGCTTCTTTCATTGCACCAGGGGAA	37	17	36577690	CGGTGCATCCAGAAAGCCGGGCGTTAACCACATCAGCCTAGGCACCTCGG	17	33831216	R			NA	NA				chr17:36575499-36575782	S_Shore			TRUE		17:36577677-36577927	Unclassified_Cell_type_specific	TRUE	36577690	36577813	NC_000017.10
602	cg02652369	0.0099	cg02652369	28734479	CCTATCTCCTACCAACATAAAATTCTTATCCCTCTCTAACTCCTACAAAC	NA		II			CTGTCTGCCCTCCTGTCTCCTACCAGCATGAGGTTCTTATCCCTCTCTAGCTCCTGCAAG[CG]CCGGGCCAGTCGCTGCCCCTCCTCCTTCCGGGCCTCCTCCTGCAGACGCCTGAGTTCCTG	37	6	31111076	CTGTCTCCTACCAGCATGAGGTTCTTATCCCTCTCTAGCTCCTGCAAGCG	6	31219055	R			NA	NA	CCHCR1;CCHCR1;CCHCR1	NM_001105563;NM_019052;NM_001105564	Body;Body;Body					TRUE				TRUE	31111076	31111199	NC_000006.11
603	cg10244976	0.0099	cg10244976	38647483	AACAAAATAAAACCACAATACCATTAATAACATATCTCTAAATCTCACCA	57681348	GACGAAATAAAACCGCGATACCATTAATAACGTATCTCTAAATCTCACCG	I	C	Grn	CCTGCCACGTCAACCCTGCCTCGGGTGTCATCTGACGAGGATGCCAAGCTACAAGGGCTG[CG]GTGAGACTCAGAGACACGCTACCAATGGCACCGCGGCCCCACCTCGCCGAAGCAGCTGCC	37	16	1014818	GGCGAGGTGGGGCCGCGGTGCCATTGGTAGCGTGTCTCTGAGTCTCACCG	16	954819	F			NA	NA	LMF1	NM_022773	Body	chr16:1014739-1014976	Island			NA	16:954751-955111	16:1014509-1015309	Unclassified	NA	1014818	1014941	NC_000016.9
604	cg21213593	0.0099	cg21213593	66612348	CRTACTTAATACAATCCAATAAAATTCCCACRTACRTTTTATTCCTCCAC	NA		II			AGGGGCCCAGTCGTGCTTGGTGCAGTCCAGTAGGGTTCCCACGTACGTTTTGTTCCTCCA[CG]TGACATTGACCACTAGGACACCTGCAGGAGGCAGGGGATGAAAAAGGATCATAGTTACCA	37	5	123985368	CGTGGAGGAACAAAACGTACGTGGGAACCCTACTGGACTGCACCAAGCAC	5	124013267	R			NA	NA	ZNF608	NM_020747	Body	chr5:123987398-123987748	N_Shelf			TRUE		5:123985159-123985793	Unclassified	TRUE	123985368	123985491	NC_000005.9
605	cg02982237	0.0099	cg02982237	31749409	CAAAAATAAATTTTTAAAAATACACAATTAACAAAACATAATAACTCACA	72803406	CAAAAATAAATTTTTAAAAATACACAATTAACGAAACGTAATAACTCACG	I	C	Grn	ACCTAAGTGCCACAAGGATAGGTTTTTAAAAATACACAGTTGGCGGGGCGTGGTGGCTCA[CG]CCTGTAACCCCAGCACTTTGGGAGGCAGAGGCGGGTGGGTTACCTGAGGTCAAGAGTTCA	37	14	100492002	CAAGGATAGGTTTTTAAAAATACACAGTTGGCGGGGCGTGGTGGCTCACG	14	99561755	R		rs57122579	NA	NA								TRUE				NA	100492002	100492125	NC_000014.8
606	cg11559446	0.0099	cg11559446	48683440	ACAATTAAAACRAAAATTTCAAACTATCTACTAAACCCTAAAACATCTAC	NA		II			GCCATCACATAAACCCCTCAGAATGCAGCCAAAGCGAGACTTTGCTAGTTTCCCATTCCA[CG]CAGATGCCCCAGGGCTCAGCAGACAGTTTGAAACCCTCGTCCTAACTGTGGCAAACAGCT	37	8	141728568	CGCAGATGCCCCAGGGCTCAGCAGACAGTTTGAAACCCTCGTCCTAACTG	8	141797750	F			NA	NA	PTK2;PTK2	NM_153831;NM_005607	Body;Body					TRUE				NA	141728568	141728691	NC_000008.10
607	cg23435594	0.0099	cg23435594	74611469	CCAACACAATCACAAAAAAATCTTTACACATTCTCAACCAACTAAACTCA	36654301	CCGACGCGATCACAAAAAAATCTTTACGCATTCTCAACCAACTAAACTCG	I	C	Grn	AACACACTTTGTCCGGCGCGATCACAAAGGGGTCTTTGCGCATTCTCAGCCAGCTGGACT[CG]CGCTGGTAAACGCTGTGTTCCCTGCTCCCTCGCCCTTCCTCCAGGAAGCACCTCCTTCTG	37	3	193983179	CCGGCGCGATCACAAAGGGGTCTTTGCGCATTCTCAGCCAGCTGGACTCG	3	195465873	R			NA	NA								TRUE	3:195465337-195466274			TRUE	193983179	193983302	NC_000003.11
608	cg20354777	0.0099	cg20354777	55766419	AACAATACAAAAAACACAACTATTAAAAAACTTATAATCTCAAATTTTCC	NA		II			GCTGTGCTGCCGAGACTGCGGAGAGCATGTTCAGGAAGGGATTTCCGGGCTACTGCGAGG[CG]GAAAATTTGAGACTATAAGCTCCTCAACAGCTGTGTCCTCTGTATTGTTTGGGTCGCTGC	37	3	140814133	ACAATACAGAGGACACAGCTGTTGAGGAGCTTATAGTCTCAAATTTTCCG	3	142296823	F			NA	NA	SPSB4	NM_080862	Body	chr3:140813913-140814134	Island			NA				NA	140814133	140814256	NC_000003.11
609	cg23409608	0.0099	cg23409608	29654444	AAACTAACCATCAAATACTACRCCCATTACATTCACTTCCTAAAACTACC	NA		II			AGAACTGTATCATAATAAATGTGGGTGGATTTAAGCCTCTGAGTTTGTACTAGTTTGTTC[CG]GCAGCCCTAGGAAGTGAATGCAATGGGCGCAGCATTTGATGGCCAGCCTGGCATCCAGCC	37	8	128878013	CGGCAGCCCTAGGAAGTGAATGCAATGGGCGCAGCATTTGATGGCCAGCC	8	128947195	F	rs78079408	rs77885740	NA	NA	PVT1	NR_003367	Body					TRUE				NA	128878013	128878136	NC_000008.10
610	cg06865255	0.0098	cg06865255	50633431	TCACAAATCTATACTAATCTACACCTTAATATTAAAATATATATCTATCC	NA		II			TGATTTCTGAATCACAGATCTATGCTGATCTGCACCTTGGTGTTGGAATATATATCTGTC[CG]GCAGCTTGGTGATAACTTTAACATCTTTTGTGTCGTCTTAGTGTAAAATAATACTCTAGG	37	6	55740182	CACAGATCTATGCTGATCTGCACCTTGGTGTTGGAATATATATCTGTCCG	6	55848141	R			NA	NA	BMP5;BMP5	NM_021073;NM_021073	1stExon;5'UTR					TRUE				NA	55740182	55740305	NC_000006.11
611	cg26562638	0.0098	cg26562638	37728449	TATTATTATTATTAAAAATTTTATAAAAAACCACAACCTAACCCAACACA	23735482	TATTATTATTATTAAAAATTTTATAAAAAACCACGACCTAACCCGACACG	I	A	Red	TGACCTGGTGATCCGCCTGCCTTGGCCTCCCAGAGTGCTGGGATTACAGGCATGAGCCAC[CG]TGCCGGGCCAGGTCGTGGCTTTTTATAAAACTCTCAACAACAATAATAGCACACATTTCC	37	1	226130366	TATTATTGTTGTTGAGAGTTTTATAAAAAGCCACGACCTGGCCCGGCACG	1	224196989	F			NA	NA	LEFTY2	NM_003240	TSS1500	chr1:226127112-226127695	S_Shelf			NA				NA	226130366	226130489	NC_000001.10
612	cg25985504	0.0098	cg25985504	25708496	ATAAACACATTTCTACAAAAAAACCCTAAACCATAACCTCRAAACTTTAC	NA		II			GCAGAGGGCACTCCAGGCCAGAACAGGTTAAGTTGTGGTCACTTTATCTCTTGTTGTTGA[CG]CAAAGTCCCGAGGCCATGGCCCAGGGTTTTCCTGCAGAAATGTGTTTACAAGCAGGTCAA	37	15	96303955	CGCAAAGTCCCGAGGCCATGGCCCAGGGTTTTCCTGCAGAAATGTGTTTA	15	94104959	F			NA	NA								TRUE				NA	96303955	96304078	NC_000015.9
613	cg14250336	0.0098	cg14250336	73804455	TACCCTTTATACAACTTAACATTAACACTACCRTAAAATATAAATTACAC	NA		II			ATTTTAACGTGTGCCCTTTGTACAACTTGACATTGACACTACCGTGAAATGTAAATTACA[CG]GAACTCCATGGGACCACTAAACCCTCTCCCACTCAGCTACAGAGTTAGCAGAATGAACGC	37	9	90195885	GCCCTTTGTACAACTTGACATTGACACTACCGTGAAATGTAAATTACACG	9	89385705	R			NA	NA	DAPK1	NM_004938	Body					TRUE				NA	90195885	90196008	NC_000009.11
614	cg26334209	0.0098	cg26334209	53661380	CRAACCAAAAATACTCCAATTATTCAAAAAACCCTAAACRACTCAACACC	NA		II			TCATTCAGCCGCGAGCCAGAAATGCTCCAATTGTTCAGAAGACCCTGGGCGACTCAGCAC[CG]GATATGAGCGCACATTCTGCCAGGAGGACGTTGTCAGGAGCCACGCGTGGCTCATCTGTT	37	10	13726634	CGGTGCTGAGTCGCCCAGGGTCTTCTGAACAATTGGAGCATTTCTGGCTC	10	13766640	R			NA	NA	FRMD4A	NM_018027	Body					TRUE				TRUE	13726634	13726757	NC_000010.10
615	cg07964754	0.0098	cg07964754	36688362	AAAAATACRACTCCCTCCCATCTCTAATCTTTAATTAAAAACAAACTTTC	NA		II			TAACCCACACCGTCTGGCTCAGGGTCCACGCCGTAACCTCCGGGCTGTGCTGCCGTTGTC[CG]AAAGCTTGCTTCCAACTAAAGACCAGAGATGGGAGGGAGTCGCATTCTCCAATCTCTTTA	37	16	84650202	AGAATGCGACTCCCTCCCATCTCTGGTCTTTAGTTGGAAGCAAGCTTTCG	16	83207703	F			NA	NA	COTL1	NM_021149	Body	chr16:84650960-84651565	N_Shore			NA	16:83207671-83207991	16:84650194-84650539	Promoter_Associated_Cell_type_specific	NA	84650202	84650325	NC_000016.9
616	cg17365725	0.0098	cg17365725	37795493	CTAACAACAAACTAATCTATTCCTCCTATAACTTTACCAATTCTAAAAAC	NA		II			TTAGAAATCTGCTGACAACAGACTAATCTGTTCCTCCTGTAGCTTTGCCAGTTCTGGAGA[CG]TGTTCTTAGGGGCATAGGACATGAGGTTCGTCTCTTTGTTTTGGGAAACTGAATCTCCTA	37	2	242698748	CGTCTCCAGAACTGGCAAAGCTACAGGAGGAACAGATTAGTCTGTTGTCA	2	242347421	R			NA	NA	D2HGDH	NM_152783	Body					NA	2:242347421-242347519			NA	242698748	242698871	NC_000002.11
617	cg01686739	0.0098	cg01686739	37714394	CCAACCCCAAACCTAACTTATTTTCTTTCTCTAAAAACTTTAAAACTAAC	NA		II			GTTGGGGAGGTAGAGGATATGAATAAGCTTAGAGTCAGAAAGCCAAACCTCAGAGATTCA[CG]TCAGTCCCAAAGCCTCCAGAGAAAGAAAATAAGCCAGGCCTGGGGCTGGGGATCTTGAGC	37	12	107855547	CGTCAGTCCCAAAGCCTCCAGAGAAAGAAAATAAGCCAGGCCTGGGGCTG	12	106379677	F			NA	NA	BTBD11	NM_001018072	Body					TRUE				NA	107855547	107855670	NC_000012.11
618	cg18011760	0.0097	cg18011760	51744428	AAACATTTACAACTCRAAAACATTACTCTATTTCATTAAAAATACTCAAC	NA		II			TTGTCTTTGGGAGGCATTTACAGCTCGAGGACATTGCTCTGTTTCATTGAAAGTACTCAG[CG]CTAGCGTCTTGGGACATGGCTGGAAGGGGTGTTGAGCCCGATTGGGTAATAACAGATGTT	37	2	19320928	CGCTGAGTACTTTCAATGAAACAGAGCAATGTCCTCGAGCTGTAAATGCC	2	19184409	R			NA	NA								TRUE				TRUE	19320928	19321051	NC_000002.11
619	cg24796272	0.0097	cg24796272	46619319	CAAACCTCCTAACCCCRAAATTTTTCCATAAATATATTTACTTCRTCCAC	NA		II			CGTAGTCGTGCCCAGAACGCCGGCGTGGCCCAGACTCCATTTTGGAACTTCGCAGGCTGG[CG]TGGACGAAGTAAACACATTTATGGAAAAACCCCGGGGTTAGGAGGTTTGCGGAAAGAGGG	37	8	99954679	AAACCTCCTAACCCCGGGGTTTTTCCATAAATGTGTTTACTTCGTCCACG	8	100023855	F			NA	NA				chr8:99952020-99954686	Island			NA	8:100022963-100024206			NA	99954679	99954802	NC_000008.10
620	cg11196237	0.0097	cg11196237	24646323	CTTATTCCCCTCTTCTCTCTCTTCATAAACTACTCCRAATCTTAATCTCC	NA		II			TTAAGCCTCGCCTTGTTCCCCTCTTCTCTCTCTTCATGAACTACTCCGAGTCTTGGTCTC[CG]TCCCTCTATCTCTGGCTCCTGCATCTGTCTCGGCTTCTGGCCTTCCTCTCCCCCTCCCCT	37	10	102890886	CGGAGACCAAGACTCGGAGTAGTTCATGAAGAGAGAGAAGAGGGGAACAA	10	102880876	R			NA	NA	TLX1;TLX1NB;TLX1NB	NM_005521;NM_001085398;NM_001085398	TSS200;1stExon;5'UTR	chr10:102891010-102891794	N_Shore		DMR	NA				TRUE	102890886	102891009	NC_000010.10
621	cg12944572	0.0097	cg12944572	71630323	TATAATAAACTAACAAAACTTTAATAACTTTATATCAATCACCTAACCAC	NA		II			TTACAGAGTAATGTGGTAGGCTAACAAGACTTTGATGACTTTGTGTCAGTCACCTAGCCA[CG]TGCAACAAGAAAATCCCTCACACACTAAATTTTTCTCCTAAAACCCTCAAGAAAGCTTAA	37	13	21570076	CGTGGCTAGGTGACTGACACAAAGTCATCAAAGTCTTGTTAGCCTACCAC	13	20468076	R			NA	NA	LATS2	NM_014572	Body	chr13:21572797-21573460	N_Shelf			NA				NA	21570076	21570199	NC_000013.10
622	cg14823429	0.0097	cg14823429	60632480	CACACCCATTACTAAACTAAAATTAACTTCCTAATACRAAAATCTATAAC	NA		II			GGCATCACAGATGAAGTCATAAAACCCTCCCCTTCAAACGTGTGACTTCTCAGCAAACAC[CG]CCACAGACTTTCGTATCAGGAAGTCAATCTTAGCCCAGCAATGGGTGTGGTTTCAAAATA	37	2	240187023	CGCCACAGACTTTCGTATCAGGAAGTCAATCTTAGCCCAGCAATGGGTGT	2	239851960	F			NA	NA	HDAC4	NM_006037	Body					TRUE		2:240186144-240187726	Promoter_Associated	TRUE	240187023	240187146	NC_000002.11
623	cg05426299	0.0097	cg05426299	25778412	CRTTCCAATTACTATCTTTATAAATTTAACCACTAAAAACCTCACACAAC	NA		II			CTTCTCTCCCCCGTTCCAGTTGCTGTCTTTGTGAATTTGACCACTAGGAACCTCACACAA[CG]TTTATCCTTTTTATCACAGGATTACTACACTTAGCAGGATGTCCCCCAGGCTCATGCACG	37	6	2636736	CGTTGTGTGAGGTTCCTAGTGGTCAAATTCACAAAGACAGCAACTGGAAC	6	2581735	R			NA	NA	C6orf195	NM_152554	TSS1500	chr6:2634372-2634945	S_Shore			NA				NA	2636736	2636859	NC_000006.11
624	cg08508775	0.0097	cg08508775	34739371	AATAATTACAACAAAAAAAATCAAATCTAATTAAAAATAACAACAACAAC	NA		II			GTTCTTGGGGAGAAAGGTGATTCTGCTTCCATGTGAAGTTTTGATGTTTAACAAATTCAG[CG]TTGTTGTTGTTATTTTCAACCAGATCTGATTCTCTCTGCTGTAATTATTCTGGTTTGATT	37	2	217990268	ATAATTACAGCAGAGAGAATCAGATCTGGTTGAAAATAACAACAACAACG	2	217698513	F			NA	NA								TRUE				NA	217990268	217990391	NC_000002.11
625	cg21700723	0.0096	cg21700723	63621374	TTATAAAATACCTATAAATTACTTCCTCCATTCCAAACATAACCCTTAAC	NA		II			GGAGGAGGGTTATGACGATGATGATGATGACTGGGACTGGGATGAAGGAGTTGGAAAACT[CG]CCAAGGGTTATGTCTGGAATGGAGGAAGCAACCCACAGGTATTTTATAAAGGATCCTGCA	37	6	7393497	CGCCAAGGGTTATGTCTGGAATGGAGGAAGCAACCCACAGGTATTTTATA	6	7338496	F			NA	NA	RIOK1	NM_031480	Body	chr6:7389634-7390317	S_Shelf			NA				NA	7393497	7393620	NC_000006.11
626	cg26576890	0.0096	cg26576890	27809342	AACAAAAACAATACCTAACACAATTACTCCAAAAAAACAAAAACAAAACA	25690381	AACAAAAACAATACCTAACGCAATTACTCCAAAAAAACAAAAACGAAACG	I	C	Grn	GGCGCCACACGTGGCAAGGACAGTGCCTAACGCAGTTGCTCCAGGGGGACAGGGACGGAA[CG]CGCACGTGGCAACCCAGGGCCTAAGGGGACGCCTGCAACGCTTCTGCCCCCAGCGCTTCG	37	6	41374939	GGCAAGGACAGTGCCTAACGCAGTTGCTCCAGGGGGACAGGGACGGAACG	6	41482917	R			NA	NA				chr6:41374527-41375187	Island			TRUE	6:41482403-41483165	6:41374907-41375183	Unclassified_Cell_type_specific	TRUE	41374939	41375062	NC_000006.11
627	cg05890898	0.0096	cg05890898	41683398	CCTTCTCAAAACTACACACACCTAAAACCTCCAAAAAATTAAAAACTACC	NA		II			CCTACACTCCTCCTTCTCAAAGCTGCACACACCTGGGGCCTCCAGGGGATTGGGGGCTGC[CG]TGTGTGTTATATCATGATTAGAGCTTTCACTTCCTGCTCCCTGCTGTTGGGAACCAGGCT	37	20	37076913	CGGCAGCCCCCAATCCCCTGGAGGCCCCAGGTGTGTGCAGCTTTGAGAAG	20	36510327	R			NA	NA	SNORA60;SNHG11	NR_002986;NR_003239	TSS1500;Body	chr20:37075227-37075854	S_Shore			TRUE				NA	37076913	37077036	NC_000020.10
628	cg07234437	0.0096	cg07234437	39626383	AAACTTCTATATACCTAAACACATACATAAAACTTCTTAAAAAATAACAC	NA		II			AAAGACATGCCTAGGGCAAGATATGGGGAAGGGGCATGGCGCTTCCATGCCTTCCCTGGA[CG]TGCCACCCTCCAAGAAGCTCCATGCATGTGTTCAGGTATACAGAAGCTCCCAGGTACAGT	37	6	52741651	CGTGCCACCCTCCAAGAAGCTCCATGCATGTGTTCAGGTATACAGAAGCT	6	52849610	F			NA	NA								TRUE				NA	52741651	52741774	NC_000006.11
629	cg02494549	0.0096	cg02494549	65770379	TAAAAAAATAAACATAATAATATCACTATTTAACATCACRTTTCACTTAC	NA		II			TCAGTGGTTTGGAGATTGTAAAATGATGATGTTGATAATGTTGATGTCATTTTTAGCTGT[CG]TAAGTGAAACGTGATGTTAAATAGTGATATTATCATGCTTACTCTCTCAGCTACTTTATA	37	2	161798364	GAGAGAGTAAGCATGATAATATCACTATTTAACATCACGTTTCACTTACG	2	161506610	F			NA	NA								TRUE				NA	161798364	161798487	NC_000002.11
630	cg26551200	0.0096	cg26551200	22606305	AAAAAAAAATAACTAAACCACCATAAAAATACCACTAACCCAATACCCCA	74723306	AAAAAAAAATAACTAAACCACCGTAAAAATACCGCTAACCCGATACCCCG	I	C	Grn	CGCCAGCCCGGTGGAGAGAGGTGGCTGGGCCACCGTAGGAATGCCGCTGGCCCGGTGCCC[CG]CAGGAGACCGTCTGCTGGGAATCTGGCTTCGGGAAGTGGGTGCAGAGGCCAGGCTGGCCA	37	7	2681369	CGGGGCACCGGGCCAGCGGCATTCCTACGGTGGCCCAGCCACCTCTCTCC	7	2647895	R			NA	NA	TTYH3	NM_025250	Body					NA	7:2647713-2647997	7:2681044-2681441	Unclassified_Cell_type_specific	TRUE	2681369	2681492	NC_000007.13
631	cg00988179	0.0096	cg00988179	50673451	ACACTTTTAATTTTTTTCCTCTTTTCTACCTTCTCTTCTACTAATTAAAC	NA		II			CTATTTGTTCCACACTTTTAATTTTTTTCCTCTTTTCTGCCTTCTCTTCTGCTAATTGAA[CG]TTTTACGATTTTATTGGATCTCTTCTGTTGACTTAGTATTTAGATTTCTTTAAATTGTTT	37	6	55314478	CGTTCAATTAGCAGAAGAGAAGGCAGAAAAGAGGAAAAAAATTAAAAGTG	6	55422437	R			NA	NA	HMGCLL1;HMGCLL1	NM_019036;NM_001042406	Body;Body					TRUE				NA	55314478	55314601	NC_000006.11
632	cg18149207	0.0095	cg18149207	56637354	ACTAAATCTAAAAATATATACCTATACCTCTAAAACTCTAATTATCCCCC	NA		II			GGACCTTCTGCACTGAGTCTAAGGGTATGTGCCTATGCCTCTGAGGCTCTGATTATCCCC[CG]TGTTCTTTTGGTAAATGTGGGCCCACGCATCCATGTATGCATCTCTGCACAGAACAGGAT	37	1	151805634	CGGGGGATAATCAGAGCCTCAGAGGCATAGGCACATACCCTTAGACTCAG	1	150072258	R			NA	TRUE	RORC	NM_005060	TSS1500					NA				NA	151805634	151805757	NC_000001.10
633	cg08593676	0.0095	cg08593676	47806458	ACATACATACCAATAAAAACATACTACCCAAAATTAATAACACTATCTCA	74687349	ACGTACATACCGATAAAAACATACTACCCGAAATTAATAACGCTATCTCG	I	C	Grn	TTGGGCTGCCCGGCGTGCATGCCGGTGAGGACATACTGCCCGGGGTTGGTGACGCTGTCT[CG]CACAAGGAAGTCCCCGTCAGCTCGAAGCATCCTCTCTGCCGCCCGGCGGCTCATCCGGCC	37	19	422237	GCGTGCATGCCGGTGAGGACATACTGCCCGGGGTTGGTGACGCTGTCTCG	19	373237	R		rs61750917	NA	NA	SHC2	NM_012435	Body	chr19:422147-422629	Island			NA	19:373154-373414			NA	422237	422360	NC_000019.9
634	cg26401166	0.0095	cg26401166	29661475	AACTTATAAAAATTACAATCAATTATCCTACACAAAAACTATATATTACC	NA		II			TTGCCTCGAAAAACTTGTGGAGATTGCAATCAGTTATCCTACACAGAGGCTGTGTATTGC[CG]TCTTCTCCATCCCCCACATTTCTCTCCATGGTACCACTTTTATCCTAATTGCTGGGAGTC	37	15	71409751	CGGCAATACACAGCCTCTGTGTAGGATAACTGATTGCAATCTCCACAAGT	15	69196805	R		rs78681795	NA	NA				chr15:71407656-71408498	S_Shore		CDMR	NA				NA	71409751	71409874	NC_000015.9
635	cg11947712	0.0095	cg11947712	70674411	AAAATCTAAACAACATATTAATCACCAACTTATATTAAAAAACCCTAACC	NA		II			GACTTTAATCTGGAATCTAGGCAACATGTTAGTCACCAACTTGTATTAAGAAACCCTGGC[CG]GGCGCGGTGGCTCACGCCTGTAATCCCAGCACTTTGGGAGGCCGAGGCGGGCGGATCACG	37	1	109203268	GAATCTAGGCAACATGTTAGTCACCAACTTGTATTAAGAAACCCTGGCCG	1	109004791	R			NA	NA	C1orf59;C1orf59	NM_001102592;NM_144584	5'UTR;5'UTR	chr1:109203593-109204378	N_Shore			NA				NA	109203268	109203391	NC_000001.10
636	cg15621178	0.0095	cg15621178	28789386	TAATCCTTTATATATTCTCTTTAATAAACACTAACTAAATATAACCTCAC	NA		II			AGGGTCCCTGAATCTCCCAGTGTGGCAGAGAAAGTGAAACTTGGTCACCGATGCCTGGAA[CG]TGAGGTCATATCTAGTCAGTGTCCATCAAAGAGAATATATAAAGGACCAGAAGTTTCAAG	37	5	148663537	CGTGAGGTCATATCTAGTCAGTGTCCATCAAAGAGAATATATAAAGGACC	5	148643730	F			NA	NA	AFAP1L1;AFAP1L1	NM_001146337;NM_152406	Body;Body					TRUE				NA	148663537	148663660	NC_000005.9
637	cg21343777	0.0094	cg21343777	44681485	AACCTAAAAAATCACAACTACTATAAACCATAATCATACCTCTCCCTCCA	19700338	AACCTAAAAAATCGCGACTACTATAAACCATAATCATACCTCTCCCTCCG	I	A	Red	GAGGATCACTTGAGCCTGGGAGGTCGCGGCTGCTGTGAGCCATGATCATACCTCTCCCTC[CG]GCCTGGGCGACAGAGTGAGATCCTGTCTCAAAAGAAAAAAAAAATTAAACTCTCTTATCA	37	4	3341177	AGCCTGGGAGGTCGCGGCTGCTGTGAGCCATGATCATACCTCTCCCTCCG	4	3310975	R			NA	NA	RGS12;RGS12	NM_198229;NM_002926	Body;Body	chr4:3341783-3342021	N_Shore			NA				NA	3341177	3341300	NC_000004.11
638	cg14659008	0.0094	cg14659008	58701375	ACTCATCRACCAACCCTAAAAACAATTATTAAACAAAATCCCATAAAACC	NA		II			TTTATATTAAACAGGAGGCTGGAGCAAGTCACCGCCAAGGTCCTTCTAATCTCGACTCTG[CG]GTTTTATGGGACTTTGTTTAATAATTGTTTCTAGGGCTGGCCGATGAGCAGGGTACTCCC	37	8	102090315	CTCATCGGCCAGCCCTAGAAACAATTATTAAACAAAGTCCCATAAAACCG	8	102159491	F		rs79678088	NA	NA				chr8:102092794-102093240	N_Shelf			NA				NA	102090315	102090438	NC_000008.10
639	cg26133399	0.0094	cg26133399	13789360	RCTCRTAAAACCTTTAAATAAACRCRAAACTTCCCTATTAAATATTCCAC	NA		II			TAACATTACTACACATTTGATTCCAAACGCTTCAGGCAATTGTTTAACACTCGGTCAGGA[CG]TGGAATACTCAATAGGGAAGCCTCGCGTCCACCCAAAGGCTCTACGAGCGTCTATGGTTC	37	12	62583974	CTCGTAGAGCCTTTGGGTGGACGCGAGGCTTCCCTATTGAGTATTCCACG	12	60870241	F	rs79009103		NA	NA	FAM19A2	NM_178539	5'UTR	chr12:62584768-62586268	N_Shore		RDMR	NA	12:60870241-60870292			NA	62583974	62584097	NC_000012.11
640	cg26837477	0.0094	cg26837477	17720354	TAATTCCCACATCCRATATTAACAATCTTCTATCATTCTCCAAACCAATC	NA		II			GTTCTCAGCTTTGATTCCCACATCCGGTGTTGACAATCTTCTATCATTCTCCAAGCCAGT[CG]ATTCTTCCTCAGATATCCCTCATATCTAAGATGACCACAGCAGGCACCACTACCTCAAGA	37	8	23313438	CGACTGGCTTGGAGAATGATAGAAGATTGTCAACACCGGATGTGGGAATC	8	23369383	R			NA	NA	ENTPD4;ENTPD4	NM_004901;NM_001128930	5'UTR;5'UTR	chr8:23314664-23315490	N_Shore		CDMR	NA				NA	23313438	23313561	NC_000008.10
641	cg13601936	0.0093	cg13601936	32677408	TATATAAACTCAATATAAAAACACAAAACCCCACCACAAACATAAAATCA	30793506	TATATAAACTCGATATAAAAACGCGAAACCCCGCCACGAACGTAAAATCG	I	A	Red	ACAAAGGGGCCCTGTGTGAGCTCGGTGTGGGAACGCGGGGCCCCGCCACGGGCGTGAAAT[CG]GCAGCGGCCCCTGGCGAGGGCCAGGCGGTGCGGGCGCCCCGGCAGGCACAGTGAGGCTGG	37	9	140198751	TGTGTGAGCTCGGTGTGGGAACGCGGGGCCCCGCCACGGGCGTGAAATCG	9	139318572	R			NA	NA				chr9:140195501-140197475	S_Shore			NA	9:139318534-139318609	9:140197669-140198896	Promoter_Associated	NA	140198751	140198874	NC_000009.11
642	cg16510548	0.0093	cg16510548	65786387	CCCRCATATCCTACATTATTCTCTAAAATTTCAACAATAATAATACAAAC	NA		II			CTCTACCTGCACCCGCATGTCCTACATTGTTCTCTGAGGTTTCAGCAGTGATAATGCAGG[CG]CTAAGTTATTCGCTCACTGTACGGTCCCCCTGGCCTTCAAAGTCGCCAAAGTGGGGAAAG	37	8	65488167	CGCCTGCATTATCACTGCTGAAACCTCAGAGAACAATGTAGGACATGCGG	8	65650721	R			NA	NA	LOC401463	NR_015374	Body	chr8:65488536-65489116	N_Shore			NA	8:65650618-65650863	8:65487740-65488489	Unclassified	NA	65488167	65488290	NC_000008.10
643	cg14098223	0.0093	cg14098223	57707434	CCACCRTTCCTATAAAATTCTCCTATATAACTAAACAAAATCATAACCAC	NA		II			CAGGGCCACCCCCACCGTTCCTGTGGAATTCTCCTGTGTGGCTGGGCAAAGTCATGGCCA[CG]TTGATTAAACCGAGTCCTTCTTCTGCAGCTGACATAATCTCACATCTTTTCAGAACCGAC	37	1	2262333	CGTGGCCATGACTTTGCCCAGCCACACAGGAGAATTCCACAGGAACGGTG	1	2252193	R			NA	NA	MORN1	NM_024848	Body	chr1:2266007-2266432	N_Shelf			TRUE	1:2251989-2252368			TRUE	2262333	2262456	NC_000001.10
644	cg08889114	0.0093	cg08889114	12723366	AAACACAATTATTACAAAATAACAACCCTTCCTAATCTAAAACAACTACC	NA		II			GGTTCCAAAGAGTAAAAACAGAGCCCAGATTCCAGAAGAATTAGGTTACCTTTATGCCAG[CG]GCAGCTGTTCCAGATCAGGAAGGGTTGCTATCTTGCAATAATTGTGCCCCAGCCTGCCTG	37	3	8631797	CGGCAGCTGTTCCAGATCAGGAAGGGTTGCTATCTTGCAATAATTGTGCC	3	8606797	F			NA	NA								TRUE				NA	8631797	8631920	NC_000003.11
645	cg10277811	0.0092	cg10277811	59671450	CACCTCTTAACTTACCCAATTTTAAAAACAATAATTTACCCTATACCCTC	NA		II			TTTTTTTAATTCACCTCTTGACTTACCCAGTTTTGGAGGCAGTGGTTTGCCCTGTGCCCT[CG]CTTCTCTGATCGATCTAAGAGTTGTTGATTCTTCAGTTTCTTCATCCTTTTGTAATCAAG	37	17	68049474	ACCTCTTGACTTACCCAGTTTTGGAGGCAGTGGTTTGCCCTGTGCCCTCG	17	65561069	R			NA	NA								TRUE				NA	68049474	68049597	NC_000017.10
646	cg00314029	0.0092	cg00314029	24729368	TCTAAATACCCTTCTAAATCACAAAAAAATCAAATATAAATACAATATCC	NA		II			AGGCCGGAAATGCCCAACTACCAGCAAGCAGAGCATGATTACAACCTCCCAAAGAAAGTT[CG]GACACTGCATCCATACCTGATTCTTTTGTGATCTAGAAGGGCACCCAGAGTTGTGATAGA	37	2	161348665	CGGACACTGCATCCATACCTGATTCTTTTGTGATCTAGAAGGGCACCCAG	2	161056911	F			NA	NA	RBMS1;RBMS1	NM_002897;NM_016836	Body;Body	chr2:161349223-161350371	N_Shore		CDMR	NA				TRUE	161348665	161348788	NC_000002.11
647	cg13419087	0.0092	cg13419087	53736492	CAAAAATAATACRATCAAACCAAAATTCTTAAAATACTACATAAACCTAC	NA		II			ACCTTCCTCTCCAGGAATGATGCGATCAGGCCAAAGTTCTTGGGATGCTGCATGAACCTG[CG]GGACGAGAAGGGTGGGCGTGAGACCTGGCCGAGGGGGGCTTTCCTGCGGGGCAGCCGATC	37	12	124907105	AGGAATGATGCGATCAGGCCAAAGTTCTTGGGATGCTGCATGAACCTGCG	12	123473058	R		rs61751356	NA	NA	NCOR2;NCOR2	NM_006312;NM_001077261	Body;Body					TRUE	12:123473058-123473131			NA	124907105	124907228	NC_000012.11
648	cg25738116	0.0092	cg25738116	52754322	TCATCTAATATCAAATCCTACAAATAAACTCRACCAAAAAATTAAACCAC	NA		II			CCTATATCGAATCATCTGATATCAAATCCTACAAATGAGCTCGGCCAAAAGGTTGAGCCA[CG]CTGTCTGACTGTATCATGTTCTCCAGTTGCAATGCAAGACTGAGGCAATCAGTTGTGAGC	37	3	156530658	CATCTGATATCAAATCCTACAAATGAGCTCGGCCAAAAGGTTGAGCCACG	3	158013352	R			NA	NA	PA2G4P4	NR_003284	TSS1500	chr3:156533839-156535131	N_Shelf			NA				NA	156530658	156530781	NC_000003.11
649	cg01236933	0.0092	cg01236933	17725327	TAATTAACACTCCCACCAATAATATATCTAAAAATAAAATTCCACATTCC	NA		II			ATATTTTCTCCTAATTAACACTCCCACCAATGGTGTATCTGAGAGTAGAATTCCACATTC[CG]TCTCTAACAATGCATATTATAATCCTCTCTTTAGTCTTTGCCAATTTGGTAGATTAAAAA	37	8	102520514	CGGAATGTGGAATTCTACTCTCAGATACACCATTGGTGGGAGTGTTAATT	8	102589690	R			NA	NA	GRHL2	NM_024915	Body					TRUE				NA	102520514	102520637	NC_000008.10
650	cg05234415	0.0092	cg05234415	12766386	CCRACCCCAAAACCCAACTAACRAATTCTAAAACATTAATATAACAATCC	NA		II			CAGGAGCCCCACCGGCCCCAGGGCCCAGCTGGCGGGTTCTGGAGCATTAATGTGGCAGTC[CG]GGACAGCACTGCCAAGACGGGACATCTGGGTGTTGGGGGGGAGGGGTGACAGATGGGCTG	37	19	38743744	CGGCCCCAGGGCCCAGCTGGCGGGTTCTGGAGCATTAATGTGGCAGTCCG	19	43435584	R			NA	NA	PPP1R14A	NM_033256	Body	chr19:38746638-38747379	N_Shelf			TRUE				NA	38743744	38743867	NC_000019.9
651	cg20432350	0.0092	cg20432350	64626488	TCAAAAAACTACRAAATAACCCCTTCTCCATATACTCAAAATACRCTAAC	NA		II			AGCAGGATGAGTCAGGGGGCTGCGGAGTAACCCCTTCTCCATATGCTCAGAATGCGCTAG[CG]CGCCTGCCGTGGGGAGTGGAGGGGGCCAGGGGGCTGGATGCGGAACAGGCCTCGGGCCCA	37	1	112438321	CAGGGGGCTGCGGAGTAACCCCTTCTCCATATGCTCAGAATGCGCTAGCG	1	112239844	R			NA	NA	KCND3;KCND3	NM_172198;NM_004980	Body;Body					NA	1:112239838-112240056			NA	112438321	112438444	NC_000001.10
652	cg00726615	0.0091	cg00726615	17608313	CCTCTATACATTCAACAATCACTTCCTACRTTTTTATACCATTATCACAC	NA		II			AAGCTGCAGAACCTCTGTGCATTCAACAGTCACTTCCTGCGTTTTTGTGCCATTGTCACA[CG]TTGTGCTTCAGAGACGCCAGAAGACCTGGGCAAAGACGTGAGAACTGCAGCCATCAGCTG	37	3	113252640	CGTGTGACAATGGCACAAAAACGCAGGAAGTGACTGTTGAATGCACAGAG	3	114735330	R			NA	NA	SIDT1	NM_017699	Body	chr3:113251699-113252290	S_Shore		DMR	NA				NA	113252640	113252763	NC_000003.11
653	cg15317049	0.0091	cg15317049	21704479	CTCCTCCAACATTCCAAACCACAAACCACTCTAAACTAAAACRAAACATC	NA		II			CGCTCTGCGCCCTCCTCCAGCATTCCAGACCACAAACCACTCTGGGCTAAAACGAGGCAT[CG]CCAGAGCATCCCACTTCCTCGGAAAGCTGCGGTCTGGGGACGCGTCTTGGCCCTGAAGAG	37	21	47456404	TCCTCCAGCATTCCAGACCACAAACCACTCTGGGCTAAAACGAGGCATCG	21	46280832	R			NA	NA				chr21:47456271-47456530	Island			TRUE	21:46280052-46280958			TRUE	47456404	47456527	NC_000021.8
654	cg00731304	0.0091	cg00731304	39769480	AAAAATCTCTCACTCTAAACACTACTATTACCATAAAAACCCTCTATATC	NA		II			ATCCACCCGCCTAGGCCTCCCAAAGTGCTAGGATTACAGACATAAGCCACCACACTTGGG[CG]ATACAGAGGGTTTTTATGGCAACAGCAGTGCCCAGAGTGAGAGACCTCTGTGTTTCATTC	37	6	18458468	GAGGTCTCTCACTCTGGGCACTGCTGTTGCCATAAAAACCCTCTGTATCG	6	18566447	F			NA	NA	RNF144B	NM_182757	Body					TRUE				NA	18458468	18458591	NC_000006.11
655	cg09837314	0.0091	cg09837314	21658374	ATAATTTAAAAACTAAACTATTTTATAACCCTAAAACCTCCCTTAACCAC	NA		II			TTTATTTTAAAGTGGTTTAAAAACTGGACTGTTTTGTAGCCCTGAAGCCTCCCTTAACCA[CG]AACACCAAAATAGCCACATGGCTCCTTTTTATCGGCTGCTACTTAAAACCAAACTCTGAA	37	17	67815656	CGTGGTTAAGGGAGGCTTCAGGGCTACAAAACAGTCCAGTTTTTAAACCA	17	65327251	R			NA	NA								TRUE				NA	67815656	67815779	NC_000017.10
656	cg14556243	0.0091	cg14556243	35797392	ACCTTACAAAAATTATCTCAACTACTAATCAAACAACCTTACAAAAAAAC	NA		II			CATGCTACTTAAGCTGTCTATGTCTTGATTTCGTCTTCTGTAAAATGAGGATGATAACAA[CG]TTTCTCTGTAAGGTTGTTTGATCAGTAGTTGAGATAATCTCTGTAAGGTACTTAGCACAG	37	9	128107984	CCTTACAGAGATTATCTCAACTACTGATCAAACAACCTTACAGAGAAACG	9	127147805	F			TRUE	NA	GAPVD1	NM_015635	Body					NA				NA	128107984	128108107	NC_000009.11
657	cg26694990	0.0091	cg26694990	73736364	CTATTCTAAACTTATAAAAACAATAAAATAAAACAACTCAAAAAACCTAC	NA		II			TTGCCAAGCGAGAAGGTAACAGGCAATAGAGGAAACAGGAGACCCTGCCAGTTGGAATAC[CG]TAGGCTTTCTGAGCTGCTCCATCCCACTGCCCCTACAAGTTCAGAACAGCATCATTTCTC	37	6	32141146	TGTTCTGAACTTGTAGGGGCAGTGGGATGGAGCAGCTCAGAAAGCCTACG	6	32249124	F			NA	NA	AGPAT1;AGPAT1	NM_006411;NM_032741	5'UTR;5'UTR					NA				NA	32141146	32141269	NC_000006.11
658	cg03394422	0.009	cg03394422	27724419	TCCTTAAAAACCACATAACCTTCTCAAAAATAAAACCAAAAAAACAAAAC	NA		II			CTCGGTGCCACGTTGGATGGGGGGTAGAAGAGGGCAGGGTGACCCAGCCCCAGGGAGGGT[CG]CTCTGTCCTCCTGGCTTTACTTTTGAGAAGGTCATGTGGCCTCCAAGGACCTGACAGCAG	37	14	75389280	CGCTCTGTCCTCCTGGCTTTACTTTTGAGAAGGTCATGTGGCCTCCAAGG	14	74459033	F			NA	NA	RPS6KL1	NM_031464	TSS200	chr14:75389712-75390133	N_Shore			NA		14:75389209-75390361	Promoter_Associated	NA	75389280	75389403	NC_000014.8
659	cg19091779	0.009	cg19091779	12744384	AACCTCATTTTATACATATAAACCAAACATCTTTCCTTCTTAAACTTAAC	NA		II			GCTTGATGTAATAGTGAGCTATTGACAGATCTCAGCAGTCTTGTTATGAAAGAGCAGTTT[CG]CTAAGCTCAAGAAGGAAAGATGTTTGGCTCACATGCATAAAATGAGGTTAATTAGTAGCA	37	12	13200089	CGCTAAGCTCAAGAAGGAAAGATGTTTGGCTCACATGCATAAAATGAGGT	12	13091356	F			NA	NA	KIAA1467	NM_020853	Body	chr12:13197238-13197781	S_Shelf			NA		12:13200001-13200113	Unclassified_Cell_type_specific	NA	13200089	13200212	NC_000012.11
660	cg12322450	0.009	cg12322450	55694483	AAAATAAACAACAATAACAACAATTCTTACCTCCTCCTCACTTTAATAAC	NA		II			AAAATAAAATAAAATAAAATAAAAAATGGGCAAAACTGCATTTTAGGTGGTCTGCGGGGG[CG]CCATCAAAGTGAGGAGGAGGCAAGAACTGCTGCCACTGCTGCTTATTTTTTTATTTTTAT	37	X	63263531	AAATAAGCAGCAGTGGCAGCAGTTCTTGCCTCCTCCTCACTTTGATGGCG	X	63180256	F			NA	NA				chrX:63263904-63264129	N_Shore			NA				NA	63263531	63263654	NC_000023.10
661	cg26094122	0.009	cg26094122	32609397	AACATAAAAAAAACACCTTTCCAAAAAACAACTCTAAAAATAAATACACC	NA		II			CATTTCCGCTAGGCATAAAAGAGACACCTTTCCAGAAAGCAACTCTAAAAATGAATGCAC[CG]CCTAGTGAGGTGCGAGCCTTCCTCCCCACGAGGCGTCCCGTGCAACCGCACGCGGACAGC	37	17	28705364	GCATAAAAGAGACACCTTTCCAGAAAGCAACTCTAAAAATGAATGCACCG	17	25729490	R			NA	NA	CPD	NM_001304	TSS1500	chr17:28705363-28706818	Island			NA	17:25729371-25729591			NA	28705364	28705487	NC_000017.10
662	cg20907051	0.009	cg20907051	46729377	TCTTCATTTACCTACACACAACCCCRTAAAATAAATATTAACCTCACCCC	NA		II			ACCCGGGTTCAAATCCTGCCCGCCAGCGTGAGAGAGCGTTTGCCCGCCCAGGCGGTCCAC[CG]GGGTGAGGCTAATATTCATCTCACGGGGTTGTGTGCAGGTAAATGAAGAGGGTTTGTAAA	37	1	47999516	CGGGGTGAGGCTAATATTCATCTCACGGGGTTGTGTGCAGGTAAATGAAG	1	47772103	F		rs74069524	NA	NA				chr1:47998899-47999517	Island			TRUE				NA	47999516	47999639	NC_000001.10
663	cg25004441	0.009	cg25004441	17657418	TTATTATTTTCACATATTTACCAACTCTCAACTAACCATTTTCTTTCACC	NA		II			GGCTTGAGGGGACACTTCTGGCCTTCTATGTGCAGGGACTATAATTTCCCTCAAATTTAT[CG]GTGAAAGAAAATGGTCAGTTGAGAGTTGGCAAACATGTGAAAACAATAAAGCAGAAAGGA	37	2	216698340	CGGTGAAAGAAAATGGTCAGTTGAGAGTTGGCAAACATGTGAAAACAATA	2	216406585	F			NA	NA								TRUE				NA	216698340	216698463	NC_000002.11
664	cg25644015	0.009	cg25644015	64634429	ATAAATTAAATATCRAATCCCTCTCAAAAAACAAAATCCACAAAATCTTC	NA		II			AACCTGTCAGAGGAAAACAGGAGCTTGTGGGACCTGGACCCAGCCACCAAGAGCCCACCC[CG]AAGACCCTGTGGATCCTGCTCCCTGAGAGGGACCCGACACCCAACCTATCTTCTCCAGAT	37	6	31848099	TAGGTTGGGTGTCGGGTCCCTCTCAGGGAGCAGGATCCACAGGGTCTTCG	6	31956078	F	rs35521607		NA	NA	EHMT2;SLC44A4;EHMT2	NM_006709;NM_025257;NM_025256	Body;TSS1500;Body				CDMR	NA				NA	31848099	31848222	NC_000006.11
665	cg17808631	0.009	cg17808631	31760384	CCTTTAATCTACCCRTAACTCTTCCAAATAAACAAAAAACATCCTACCAC	NA		II			CTTCCCTCTCTCCTTTAATCTACCCGTAACTCTTCCAGGTAAACAGAGGACATCCTACCA[CG]GACAAAACAGGCCCAGGGGGTGGAGGAACTTGTCCAAGCTCACAGGGCATTTTTTTCATG	37	8	101662628	CTTTAATCTACCCGTAACTCTTCCAGGTAAACAGAGGACATCCTACCACG	8	101731804	R			NA	NA	SNX31	NM_152628	TSS1500	chr8:101661671-101662022	S_Shore			NA		8:101661719-101662792	Unclassified_Cell_type_specific	NA	101662628	101662751	NC_000008.10
666	cg25631688	0.009	cg25631688	73783429	TTCTCAAAATAATAAATATCATATAAACACAACTCCTCAACTACTACCCC	NA		II			TGTCTCCACATCAAGTAAACAGTCCGTGGCATTGGCCTCTGACAAATGACAACAGACTCA[CG]GGGCAGCAGTTGAGGAGCTGTGCTTACATGATACTTACCATCCTGAGAAGCATGGATGTA	37	12	93502004	CGGGGCAGCAGTTGAGGAGCTGTGCTTACATGATACTTACCATCCTGAGA	12	92026135	F			NA	NA								TRUE				NA	93502004	93502127	NC_000012.11
667	cg14093255	0.009	cg14093255	24799313	TATAATTTTTCTCTCACAAAAACCACAATCCAATCATCATAACACACATC	NA		II			GTTTGATGCCCTGTGGTTTTTCTCTCACAGAGACCACAGTCCAGTCATCATGGCACACAT[CG]TCTTCAACGTATTGCTCAAAGGCCTTTCTCAGAGAGTGAGGTCTGCGATTCTATAACTGC	37	9	14081508	GTGGTTTTTCTCTCACAGAGACCACAGTCCAGTCATCATGGCACACATCG	9	14071508	R			NA	NA								TRUE				NA	14081508	14081631	NC_000009.11
668	cg03519967	0.0089	cg03519967	49735438	ACAAAACAATCAAAACTACCTCTTCTTACTTTCATTCCCTCAATACACAC	NA		II			CCCTGTCCCCTGCTCACCCAGCACCTAGGCTGAGCCACCCATGGCCGGAGTCGGGAGGCA[CG]TGTGCATTGAGGGAATGAAAGCAAGAAGAGGCAGCTCTGATTGCCTTGTGAATTCAGTCC	37	1	26010346	CAAGGCAATCAGAGCTGCCTCTTCTTGCTTTCATTCCCTCAATGCACACG	1	25882933	F			NA	NA	MAN1C1	NM_020379	Body					TRUE				NA	26010346	26010469	NC_000001.10
669	cg24498636	0.0089	cg24498636	42693323	CTCTTCTAATCCCTTCAAAAACTAAATACTCTAACTTTATATCTTCCCAC	NA		II			TCCGGTTTTCCCGAAGGCGCCGGGCCAACACAGGATCTGATAGTGCAGGGTCAACGCCTA[CG]TGGGAAGACATAAAGTCAGAGCACTCAGCCCTTGAAGGGACTAGAAGAGTAAAAACCCTA	37	6	33288372	CGTGGGAAGACATAAAGTCAGAGCACTCAGCCCTTGAAGGGACTAGAAGA	6	33396350	F			NA	NA	DAXX;DAXX;DAXX;DAXX	NM_001141969;NR_024517;NM_001350;NM_001141970	Body;Body;Body;Body	chr6:33288733-33289008	N_Shore			TRUE				TRUE	33288372	33288495	NC_000006.11
670	cg25268863	0.0089	cg25268863	23762478	ATTATAAAATACCTCTACACTAACATTTCAATTATATTTTCCTAATTCCC	NA		II			GATCCCGCCCTATTATGGGATGCCTCTGCACTGACATTTCAATTGTGTTTTCCTGGTTCC[CG]GCCACTTGATCTCTCCTCTCCTCTATCTCCCACTTCCCCGGCTCCGGCTCAAACACTGGT	37	2	56116062	TTATGGGATGCCTCTGCACTGACATTTCAATTGTGTTTTCCTGGTTCCCG	2	55969566	R			NA	NA	EFEMP1;EFEMP1;EFEMP1	NM_004105;NM_001039349;NM_001039348	Body;Body;Body					TRUE				NA	56116062	56116185	NC_000002.11
671	cg27428104	0.0089	cg27428104	67766429	AAAAAATAAATTTTTCAAAATCATACAACTAACTAAACACRATACCTCAC	NA		II			GGTTCCAGGAGAGGAGGTAAGTTTTTCAAGATCATACAGCTGGCTGGGCACGGTGCCTCA[CG]CCTGTAATCCCAGCACTTTGGGAGGCCAAGGCGGGTGGATCATCTGAGGTCAGAAGTTCG	37	6	32044496	GGAGGTAAGTTTTTCAAGATCATACAGCTGGCTGGGCACGGTGCCTCACG	6	32152474	R			NA	NA	TNXB	NM_019105	Body	chr6:32046815-32047094	N_Shelf			NA				TRUE	32044496	32044619	NC_000006.11
672	cg04269689	0.0089	cg04269689	74607418	AACAATAAAATAACTCAAACACTAACCTCTTCCCATATTTATCCTTCCCA	61605402	AACGATAAAATAACTCGAACACTAACCTCTTCCCGTATTTATCCTTCCCG	I	A	Red	GCCCCAAGGGAGGGCGGTGGGGTGGCTCGGGCACTGACCTCTTCCCGTGTTTGTCCTTCC[CG]GAAGGCGGGGGCAGGGCCCCCATGGGGTCAGGGCAAAGGGTGAACTTCTGAGGCCTCAGG	37	19	58864922	CGGGAAGGACAAACACGGGAAGAGGTCAGTGCCCGAGCCACCCCACCGCC	19	63556734	R			NA	NA	NCRNA00181;A1BG	NR_015380;NM_130786	Body;TSS200	chr19:58867397-58868868	N_Shelf			NA				NA	58864922	58865045	NC_000019.9
673	cg20263853	0.0089	cg20263853	25659473	TAAAAAACTATTTCTCAAAACCCCATACTTCTTATCAAAATAATTCCCAC	NA		II			TGTACCAATCCTAGGAGGCTATTTCTCAGAACCCCATGCTTCTTATCAAGATGGTTCCCA[CG]CTGTCTTCCCTTTCCCTCATCACTGCCTCCTCCAGGTCAAAGAATATCCCCAGGGCAAGT	37	1	8824177	AGGAGGCTATTTCTCAGAACCCCATGCTTCTTATCAAGATGGTTCCCACG	1	8746764	R			NA	NA	RERE;RERE	NM_012102;NM_001042681	5'UTR;5'UTR					TRUE		1:8824028-8824399	Unclassified_Cell_type_specific	NA	8824177	8824300	NC_000001.10
674	cg14534279	0.0089	cg14534279	27636361	TATAACAACCTTTAACTCTTCRAAAAACAACTCCTTCTACCATATAAAAC	NA		II			ACAGCCTGTGAGCCACGGCAGAGCGGAGAAGCCTGGGACCCCTGTCACCTCTCAGAGCAG[CG]CCTCACATGGCAGAAGGAGCTGCTTTCCGAAGAGCTAAAGGTTGCCATAAATATTTATAA	37	10	3329966	CGCCTCACATGGCAGAAGGAGCTGCTTTCCGAAGAGCTAAAGGTTGCCAT	10	3319966	F	rs77171408		NA	NA								NA	10:3319765-3319996			NA	3329966	3330089	NC_000010.10
675	cg09118749	0.0089	cg09118749	25700416	ATAAAAATAACTAAAAAACTAATTTATTCCCAACTATTTTACTTAAATTC	NA		II			TTGTGGAGATGATGAAGATAGCTGGGGGGCTGGTTTATTCCCAGCTGTTTTGCTTAGATT[CG]CCCTAAGCCCCTCCCTGCCACAGTCTACAGACCTAGGTTCAACGTTTGTGACTGCACCAG	37	1	21952566	TGAAGATAGCTGGGGGGCTGGTTTATTCCCAGCTGTTTTGCTTAGATTCG	1	21825153	R		rs78004472	NA	NA	RAP1GAP;RAP1GAP;RAP1GAP	NM_001145658;NM_002885;NM_001145657	Body;5'UTR;5'UTR	chr1:21948674-21949263	S_Shelf			NA				NA	21952566	21952689	NC_000001.10
676	cg04678141	0.0089	cg04678141	66772317	TAATAAATAAACTAATATCAAAACTCTCRAATTCAAACCATAAAAAACCC	NA		II			CTGAGGACACTTCAGCCTGGGGAGGACGCAGTCAGAGCAGTGAAGCAACTTCACATGGGA[CG]GGCCTTTTATGGCCTGAACTCGAGAGCCTTGATACCAGCTCATCTACCAGAAATAGCCCT	37	10	29923920	CGGGCCTTTTATGGCCTGAACTCGAGAGCCTTGATACCAGCTCATCTACC	10	29963926	F			NA	NA	SVIL;SVIL	NM_021738;NM_003174	TSS200;5'UTR					TRUE				NA	29923920	29924043	NC_000010.10
677	cg00238662	0.0089	cg00238662	15621370	AACCACCTACTTATCTTCAACACCAATTAAAATATCACCTCTATAAAACC	NA		II			GAGATAACAGAGCACTCTTATCTGCTAGAAGCTGGGAGCTTGCAGGGGAGGGAGCTGGAG[CG]GTCTCACAGAGGTGATATTTCAACTGGTGTTGAAGACAAGTAGGTGGCCACAAGTGGTGC	37	6	43235803	GCCACCTACTTGTCTTCAACACCAGTTGAAATATCACCTCTGTGAGACCG	6	43343781	F			NA	NA	TTBK1	NM_032538	Body	chr6:43237260-43237643	N_Shore			NA				TRUE	43235803	43235926	NC_000006.11
678	cg11802027	0.0088	cg11802027	18737477	CAAACTAACATCTAAACTACCAAACTAAACTCAAACCTCCCTAATCCCTC	NA		II			GGAGGGATGGGGGGAGCTTCGGGGCACAGGAGAGTTCCGAGAAGCAGGGGCGGGCAGCAG[CG]AGGGATTAGGGAGGCCTGAGCTTAGCCTGGCAGCCCAGATGCCAGCCTGGGAGCTCCTGA	37	19	14049442	AGGCTGGCATCTGGGCTGCCAGGCTAAGCTCAGGCCTCCCTAATCCCTCG	19	13910442	F			NA	NA	PODNL1;PODNL1;PODNL1	NM_001146254;NM_024825;NM_001146255	Body;TSS200;Body					NA				TRUE	14049442	14049565	NC_000019.9
679	cg21197958	0.0088	cg21197958	12728309	TCCTATAAACTTATAAATTAATATCTTCACCCTAAATACCTCCTACCCTC	NA		II			GTGTGCCCCGACCCACTGCCTGGGCAGGGGTAGGAGCTGGGTTATAGCCCTGGCAGGAAG[CG]AGGGCAGGAGGCACTCAGGGTGAAGACACCAACTCACAAGCCCACAGGACATGGGGCTAG	37	17	36741386	CCTGTGGGCTTGTGAGTTGGTGTCTTCACCCTGAGTGCCTCCTGCCCTCG	17	33994912	F			NA	NA	SRCIN1	NM_025248	Body					TRUE		17:36740104-36741585	Unclassified	NA	36741386	36741509	NC_000017.10
680	cg01571383	0.0088	cg01571383	31760485	AAAATTATAAAAAAACCCATACAACCTAACTCCAAAAATAAAAACAAACC	NA		II			GGGAGGGAGAGGCTGCTTCCCAGGCCGTCATCCCAGCACGGCTTCCTCACTGGGAGGACG[CG]GCTTGTTCCCATTTCTGGAGTCAGGCTGTATGGGCCCCTCCACAATCTTCAGCGCCGCGT	37	5	3740754	AGATTGTGGAGGGGCCCATACAGCCTGACTCCAGAAATGGGAACAAGCCG	5	3793754	F			NA	NA								NA	5:3793719-3794040			NA	3740754	3740877	NC_000005.9
681	cg08858437	0.0088	cg08858437	28701420	CATACAACAAATTTTCCCACCTCTCTAACAACAATAAATAAAACACAACA	52697329	CGTACGACGAATTTTCCCACCTCTCTAACAACGATAAATAAAACACAACG	I	C	Grn	GCTGTCCGCCCGGGCATCCTCCCGGTGATGGAAGCAGCCGCCGCCGCCGCTGCGGGGTCG[CG]CTGTGCCCCATCCACCGCTGCCAGAGAGGTGGGAAAATTCGCCGCACGGAGGCCGAAAGC	37	3	142838938	CGTGCGGCGAATTTTCCCACCTCTCTGGCAGCGGTGGATGGGGCACAGCG	3	144321628	F			NA	NA	CHST2;CHST2	NM_004267;NM_004267	5'UTR;1stExon	chr3:142837885-142840838	Island		DMR	NA	3:144320542-144323804			TRUE	142838938	142839061	NC_000003.11
682	cg26366554	0.0088	cg26366554	27792303	CTACATTCTTTCTCATTAATCATCTACAATTTTTTTTTTCTTTTAAAACC	NA		II			GAAGTCACCTTCTGCATTCTTTCTCATTAGTCATCTACAATTTTTTTTTTCTTTTGAGAC[CG]AGTTTCACTCTTGTTGCCCAGGCTGGAGAGCAATGGCACCATCTCGGCTTACTGCAATCT	37	6	138610113	CGGTCTCAAAAGAAAAAAAAAATTGTAGATGACTAATGAGAAAGAATGCA	6	138651806	R	rs5880381	rs34965549	NA	NA	KIAA1244	NM_020340	Body	chr6:138612989-138613218	N_Shelf			NA				TRUE	138610113	138610236	NC_000006.11
683	cg21181092	0.0088	cg21181092	52725480	ATAAAACAAAACAAATCACATTCTATCATAAAAAATCAAACAAACATAAC	NA		II			GGTGCTGCCTGACCTCTATCCAGTTAATCTATGATCAGGGTGGCTGTTGATTCTGTGGTA[CG]CTATGCCTGTTTGATTCTTTATGACAGAATGTGATTTGCCTTGCTCTATTTTCATCACAG	37	7	106068741	CGCTATGCCTGTTTGATTCTTTATGACAGAATGTGATTTGCCTTGCTCTA	7	105855977	F	rs76344103		NA	NA								TRUE				NA	106068741	106068864	NC_000007.13
684	cg10797552	0.0088	cg10797552	61768390	ATAAATTCAAATAAACCCAACATATACCTCAAAACCACCCAAAAACTTTC	NA		II			ATGACAGGATCAGACACAGGCTGGCAGCTGCGGGCTGTAGGCTAGGTGTATGAATTTTGA[CG]AAAGTTCTTGGGTGGCTCTGAGGCACATGTTGGGTTCACTTGAACTCACTCTTTGTCCCT	37	8	129382151	TGAGTTCAAGTGAACCCAACATGTGCCTCAGAGCCACCCAAGAACTTTCG	8	129451333	F			NA	NA								TRUE				NA	129382151	129382274	NC_000008.10
685	cg24435939	0.0088	cg24435939	39662420	TCTTAAAATCAACAAATAATATCAAAAACTAACTTTAAACACTACATTCC	NA		II			TTTGAACATTTGGAGGCCTGTGGGGCATGGCTGTCTGCTCTCCAAGATGACCCCTGGTCA[CG]GAATGCAGTGTTCAAAGCTAGTTTCTGATACCATCTGTTGATTCTAAGAGCCTTGAACTG	37	3	197193168	CGGAATGCAGTGTTCAAAGCTAGTTTCTGATACCATCTGTTGATTCTAAG	3	198677565	F			NA	NA								TRUE				NA	197193168	197193291	NC_000003.11
686	cg00160583	0.0088	cg00160583	58610452	ACACAAAACCAATCTAAAAAACAAACACAAAAATACTCAAAAACATAAAC	NA		II			TACATACGAATGCACAAAGCCAGTCTGAGAGACAAACACAGAGATGCTCAGAGACATAAA[CG]TACGAAGACACAGGCACACACACTCTCCAGCTCACTGCACACAGGCTCAAGGGTGCCAAC	37	1	32167512	CACAAAGCCAGTCTGAGAGACAAACACAGAGATGCTCAGAGACATAAACG	1	31940099	R			NA	NA	COL16A1	NM_001856	Body	chr1:32169537-32169869	N_Shelf			TRUE				TRUE	32167512	32167635	NC_000001.10
687	cg04277677	0.0088	cg04277677	18603442	ACTTCCTAAATCCACATTAAAACAAAAAATTAAATATAACTACCAAAACC	NA		II			CAAAGAGCGCAGGAAAGGTGCCAAGTCCACCGGCTGTGACCGGGAGGTCCCAGGCCCAGC[CG]GCCCTGGCAGCCACATCCAACCTTCTGCTCTAATGTGGACCCAGGAAGTGGGAGAGAACC	37	22	37914685	CGGCCCTGGCAGCCACATCCAACCTTCTGCTCTAATGTGGACCCAGGAAG	22	36244631	F			NA	NA	CARD10	NM_014550	Body	chr22:37914768-37915883	N_Shore			NA				TRUE	37914685	37914808	NC_000022.10
688	cg07212543	0.0088	cg07212543	43796456	CAATAAATCCTTTATTTCAAAACAAACRCRTTCTCCTTACTCTCTAACAC	NA		II			TGGTGTGACATCAGTGGGTCCTTTGTTTCAGAACAAGCGCGTTCTCCTTACTCTCTGGCA[CG]GCCTCGGTGTTTAGGGGTTTCCTCTCTCTGGGAAGCTGTTCCTTCTCGAGAACACAGTGT	37	13	113613737	AGTGGGTCCTTTGTTTCAGAACAAGCGCGTTCTCCTTACTCTCTGGCACG	13	112661738	R			NA	NA								NA	13:112661555-112661745			NA	113613737	113613860	NC_000013.10
689	cg00577847	0.0087	cg00577847	68670341	TTCATACTTATTAAACCCACACTAAATTTCAAACATATATCAAAAACTTC	NA		II			TCAAGTGTGCTGGAAAGTGCGGCATTGGAAAGGCTGATGTGATAAAGGAGATAACATGGG[CG]AAGCTCCTGACACATGCCTGAAACCTAGTGTGGGTTCAACAAGCATGAATTCTCTCTCAC	37	1	203490804	TCATGCTTGTTGAACCCACACTAGGTTTCAGGCATGTGTCAGGAGCTTCG	1	201757427	F	rs74139927		NA	NA								TRUE				NA	203490804	203490927	NC_000001.10
690	cg26371327	0.0087	cg26371327	29624406	CTTTCTAACCATAAACCTATAATATAAACTCTACTCCRACCCATACCATC	NA		II			CAGGGGCCGCCTGGGGAAGGGGGGCTCGCTCAGCAGAGGGGAGCTGGGAAGACAAGGGGG[CG]ATGGCATGGGCCGGAGCAGAGCCTACACCACAGGCTTATGGCCAGAAAGCTCGTAGGGAA	37	1	16473143	TTTCTGGCCATAAGCCTGTGGTGTAGGCTCTGCTCCGGCCCATGCCATCG	1	16345730	F			NA	NA	EPHA2	NM_004431	Body	chr1:16475111-16475324	N_Shore		RDMR	NA		1:16472894-16473190	Unclassified_Cell_type_specific	NA	16473143	16473266	NC_000001.10
691	cg15712520	0.0087	cg15712520	36629477	ATAATCCAATACAAAAATACACAAAAACAACCCCAAACAATACCTATTAC	NA		II			GTTCATCTTATACTTCCGGTCGGGATCCAGGCCGGGGACAGTAACCTCATTCTCATCCCC[CG]CAACAGGCACTGCCTGGGGCTGCCCCTGTGCATCCTTGTACTGGACCATGAATGAGTCGA	37	6	32049263	TGGTCCAGTACAAGGATGCACAGGGGCAGCCCCAGGCAGTGCCTGTTGCG	6	32157241	F			NA	NA	TNXB	NM_019105	Body	chr6:32046815-32047094	S_Shelf			TRUE				TRUE	32049263	32049386	NC_000006.11
692	cg10061736	0.0087	cg10061736	39694458	CRAAAATATTAAACAATATCCAAATTACAATTCCTCTAATTTACCCATCC	NA		II			GACCAGTTAGTTGAATGAGGAGGCTTGGCTGAAACACTTTGACAGCTGGAGCTCCAAAAT[CG]GATGGGTAAACTAGAGGAATTGCAATTTGGATACTGCTCAACACCTTCGAGTCCTTCTGG	37	X	133756545	CGGATGGGTAAACTAGAGGAATTGCAATTTGGATACTGCTCAACACCTTC	X	133584211	F			NA	NA	PLAC1	NM_021796	5'UTR					TRUE		X:133756393-133756586	Unclassified_Cell_type_specific	TRUE	133756545	133756668	NC_000023.10
693	cg21616051	0.0087	cg21616051	24624361	TTACCTACAAATTACTAAATCATAAATTTCTCCAACCATATTACCTAATC	NA		II			AGTTCAATTATTTACCTACAGATTGCTGAGTCATGGGTTTCTCCAGCCATGTTACCTGAT[CG]GCTGATCCGGGAGTTGAACTGTAATCAGGGGCTTGTAGGAGTTAGAGCTGTGTGGGCCTC	37	4	987303	TACCTACAGATTGCTGAGTCATGGGTTTCTCCAGCCATGTTACCTGATCG	4	977303	R			NA	NA	IDUA;SLC26A1;SLC26A1;SLC26A1	NM_000203;NM_134425;NM_213613;NM_022042	Body;TSS200;TSS200;TSS200	chr4:984926-985695	S_Shore			NA		4:987203-987402	Unclassified_Cell_type_specific	TRUE	987303	987426	NC_000004.11
694	cg19647813	0.0087	cg19647813	19631394	CTATTAAAACRATTAACCCATAATCTAAACCAAAAACTTCAAAACTAAAC	NA		II			CTGCCTCTGGCCTGTTAGAACGATTAACCCATGATCTGGGCCAAGGGCTTCAGAGCTGAA[CG]TGGGGGTGGCCCGCGCGCCCCCGCTGAGATCTGGGCGCAGAGGCCTGCGGGCCCGAGGTA	37	13	96296144	TGTTAGAACGATTAACCCATGATCTGGGCCAAGGGCTTCAGAGCTGAACG	13	95094145	R		rs1886854	NA	NA	DZIP1;DZIP1	NM_198968;NM_014934	5'UTR;5'UTR	chr13:96296143-96297059	Island			NA	13:95094004-95095125			TRUE	96296144	96296267	NC_000013.10
695	cg19891728	0.0086	cg19891728	11672437	TACAAATAAAAAACCCACATAATCTAAAAAAAACAAATCAAACTCCCAAC	NA		II			CTCGGCGTGGGGCGCGCGCCTCCGGGGCTCCCTGGGGAAGAGCCGGTTCCCCGCGCCGCA[CG]CTGGGAGCTTGATTTGCCCCTTTCAGACCATGTGGGCCTTTCATTTGCATATTTCCGAAT	37	8	41754871	CGCTGGGAGCTTGATTTGCCCCTTTCAGACCATGTGGGCCTTTCATTTGC	8	41874028	F			NA	NA	ANK1	NM_001142446	TSS1500	chr8:41753340-41755250	Island		DMR	TRUE	8:41872498-41874029	8:41753892-41755308	Unclassified_Cell_type_specific	NA	41754871	41754994	NC_000008.10
696	cg09853702	0.0086	cg09853702	53639421	TTTAATCTATCTATAATAACACTAAAAACCCACAAAAATTTAACAACCTC	NA		II			GAATTATGCCATTTAGTCTGTCTGTGGTGGCACTGGAAACCCACAAGAATTTAACAGCCT[CG]TCTCTGTCTGAAGTTCAGGGCTTCTGTAAAGAATACGTGATGGAAAGAGGAGGTGACTAA	37	12	47665230	CGAGGCTGTTAAATTCTTGTGGGTTTCCAGTGCCACCACAGACAGACTAA	12	45951497	R		rs74985513	NA	NA								TRUE				NA	47665230	47665353	NC_000012.11
697	cg24659037	0.0086	cg24659037	30621503	AAAAATCATACCAAACACTTACCATATTTAATAACAACCAAAAAAAAACA	11636490	AAAAATCGTACCAAACGCTTACCGTATTTAATAACAACCAAAAAAAAACG	I	A	Red	CCAGGTCCGTGGGAGAGTCGTGCCAGGCGCTTGCCGTGTTTGGTGACAACCAAGAAAGAG[CG]GCTGTGACAAAGTCAATACTTCTCCACCCTCGGGTCCCCGCCCATCCCTTTCTGGAATCA	37	6	168064901	GAGAGTCGTGCCAGGCGCTTGCCGTGTTTGGTGACAACCAAGAAAGAGCG	6	167807750	R			NA	NA				chr6:168062870-168063329	S_Shore			NA				NA	168064901	168065024	NC_000006.11
698	cg00956252	0.0086	cg00956252	67611363	CTTATCCCATCAACCCCATTTTAACCTTTTTAACCAAAAACAAAAAAACC	NA		II			GTGCCACCTCCTAGAACACACGGAGCAGGCCAAACATGTCAGTGTAGGATACACACTGTA[CG]GCCTCCCTGCTTCTGGCCAAAAAGGTCAAAATGGGGCTGATGGGATAAGAGACTTGCTGG	37	16	11249856	CGGCCTCCCTGCTTCTGGCCAAAAAGGTCAAAATGGGGCTGATGGGATAA	16	11157357	F			NA	NA	CLEC16A	NM_015226	Body					TRUE				NA	11249856	11249979	NC_000016.9
699	cg07143841	0.0086	cg07143841	35662358	ATCRATAACAAAACAAAAATTAAAAATAAACCCCTAAAACTTAACCCCAC	NA		II			GTGCCCAGCCAGTCGGTGACAGAGCAGGGATTAGAGATGGACCCCTGAGGCTTAGCCCCA[CG]CTCTCTTCCCCAAACCCTGGGGCCTCAGTCAGCCTCTGGTAATCCCTTCTGTGCCCAGGG	37	17	74463486	TCGGTGACAGAGCAGGGATTAGAGATGGACCCCTGAGGCTTAGCCCCACG	17	71975081	R			NA	NA	AANAT;AANAT	NM_001088;NM_001166579	TSS200;Body					NA				NA	74463486	74463609	NC_000017.10
700	cg08766770	0.0086	cg08766770	74787405	CTCAACCTCTATAAAACTATAAACAAAAAAAATTTACCTCAAAAACCTCC	NA		II			ATGACTTCCTGCTCAGCCTCTGTGGGACTATGAACAAAAAAAATTTACCTCAGGAGCCTC[CG]GGGCAAATCTCATCTGCCACAAAGAACAATGCCTGCCTACCTCCTTCCCCAGCTGTCCTA	37	16	28123059	TCAGCCTCTGTGGGACTATGAACAAAAAAAATTTACCTCAGGAGCCTCCG	16	28030560	R			NA	NA	XPO6	NM_015171	Body					TRUE				NA	28123059	28123182	NC_000016.9
701	cg26174326	0.0085	cg26174326	30669318	AACCTAACTCRCTTACTTTCTACAACRCCATCATAACAAAACTTTAAAAC	NA		II			ACCAAGTCGACAGCCCGTAAGTGCACCCATGGTAAGGCGCTGCACAAAGAAAGCATTTTG[CG]TTTCAAAGCTTTGTCATGATGGCGCTGCAGAAAGCAAGCGAGCTAGGCCTACCTGGCGGG	37	6	26016674	GCCTAGCTCGCTTGCTTTCTGCAGCGCCATCATGACAAAGCTTTGAAACG	6	26124653	F			NA	NA				chr6:26020671-26021125	N_Shelf			NA	6:26124600-26124812			NA	26016674	26016797	NC_000006.11
702	cg10166277	0.0085	cg10166277	44614509	CAATCTTCAACAACATACAATCAATTTAACCAACAAAATCTAAACAACAC	NA		II			CACCCTCAGGACAATCTTCAGCAACATACAGTCAGTTTAACCAACAAAGTCTGAACAGCA[CG]GCACCACCCCCTCCACCTCCTCCACCTCCTTCTTCGTCTTACTATCAAAACCAGCAGCCC	37	7	104752828	AATCTTCAGCAACATACAGTCAGTTTAACCAACAAAGTCTGAACAGCACG	7	104540064	R			NA	NA	MLL5;MLL5	NM_182931;NM_018682	Body;Body					TRUE		7:104752822-104752908	Gene_Associated_Cell_type_specific	NA	104752828	104752951	NC_000007.13
703	cg07688052	0.0085	cg07688052	15786478	TAAATATCAAAAACTACTTATTTTTCTTTTTCTTAATTTAAAACAATCTC	NA		II			GAGCCAGATATTAAATATCAGGAACTACTTGTTTTTCTTTTTCTTAATTTGAGACAGTCT[CG]CTCTGTTGCCCAGGCTGGAGTGCAGTGGCGCGATCTTGGCTCACTGCAACTTCCACCTCC	37	19	16637309	AAATATCAGGAACTACTTGTTTTTCTTTTTCTTAATTTGAGACAGTCTCG	19	16498309	R			NA	NA	CHERP	NM_006387	Body	chr19:16635980-16636825	S_Shore			NA				NA	16637309	16637432	NC_000019.9
704	cg15325704	0.0085	cg15325704	35804503	TATCTATTATACTTCAACTTTTTAACACCTCTCTAAATCAACAAACCTCC	NA		II			TGTGGGAGGTCTGTCTGTTGTGCTTCAGCTTTTTGACACCTCTCTGGGTCAGCAGGCCTC[CG]GGGAAGCAGCTAGAATGGTCGCTGTCTGGCTGGGTGCAGGTGGGCTGACAGGTTTGGATA	37	17	72207518	GTCTGTTGTGCTTCAGCTTTTTGACACCTCTCTGGGTCAGCAGGCCTCCG	17	69719113	R			NA	NA	MGC16275	NR_026914	Body	chr17:72208474-72208902	N_Shore		RDMR	TRUE				NA	72207518	72207641	NC_000017.10
705	cg25404375	0.0085	cg25404375	74748309	CATACTTATCTATTTCTAATTTCATTAAACTACCAAAACAACCACCAACA	34674397	CGTACTTATCTATTTCTAATTTCATTAAACTACCGAAACGACCGCCAACG	I	C	Grn	TTTCCAGTCTGACTCAGACCTTCAGGAGCCATGAAATTTTCCTGTTGGGATGAGAGGAAG[CG]CTGGCGGTCGTTTCGGCAGCTTAATGAAACCAGAAATAGATAAGCACGAGTGAGGGGTGA	37	15	99409942	CGCTGGCGGTCGTTTCGGCAGCTTAATGAAACCAGAAATAGATAAGCACG	15	97227465	F			NA	NA	IGF1R	NM_000875	Body					TRUE	15:97227465-97227481	15:99409917-99410233	Unclassified_Cell_type_specific	TRUE	99409942	99410065	NC_000015.9
706	cg23522915	0.0085	cg23522915	21759466	AATAACAAAAAACCATAATCCTAAATTCAAAACTAACTCCCTTCACACCC	NA		II			GGAAAGCAGGCAGTGGCAGAAGGCCATAGTCCTGGGTTCAGAGCTGACTCCCTTCACACC[CG]AGGTTGCTGTCTCTGGTTCTCCTTCCCTGACATAGGCTGGAAAAAGCTTGAGTCTCCATG	37	12	48199277	CGGGTGTGAAGGGAGTCAGCTCTGAACCCAGGACTATGGCCTTCTGCCAC	12	46485544	R			NA	NA	HDAC7;HDAC7	NM_015401;NM_001098416	Body;Body					TRUE		12:48199228-48200649	Promoter_Associated_Cell_type_specific	NA	48199277	48199400	NC_000012.11
707	cg21245875	0.0084	cg21245875	52798462	CRAAAAAACAACRAACTCTTTCTTCTCATACAATCAAACTAAAAACCCTC	NA		II			GGTGCTCGGCTCGGGAGAACAGCGAGCTCTTTCTTCTCATGCAGTCAGGCTGAAAACCCT[CG]CCGCTACCGGAGAGTCATGTCAGGCATTTAGCGGCATCGATCCAGCCCGCCTCTGGCTGG	37	15	70354825	GGGAGAACAGCGAGCTCTTTCTTCTCATGCAGTCAGGCTGAAAACCCTCG	15	68141879	R			NA	NA	TLE3;TLE3;TLE3	NM_001105192;NM_020908;NM_005078	Body;Body;Body					NA	15:68141603-68141946			TRUE	70354825	70354948	NC_000015.9
708	cg06494356	0.0084	cg06494356	58793375	ACTTAAAACCCAACCAAAACRTCAAAAAAATCATAAAACCCTACTTTCCC	NA		II			TGACACGTCTTGCTTAAAACCCAACCAAAACGTCAAAAGGATCATGAGGCCCTGCTTTCC[CG]GTCTGTATTCATACTGAAAATCAAGATCAAGCAACTTCTGCCCTTCTGCTCCACAGGAGG	37	19	24182718	CGGGAAAGCAGGGCCTCATGATCCTTTTGACGTTTTGGTTGGGTTTTAAG	19	23974558	R			NA	NA						low-CpG:23974365-23974685		NA				NA	24182718	24182841	NC_000019.9
709	cg05255811	0.0084	cg05255811	28668473	TAACTCTTTTAATTATAAAAAATCTTAAAAACCTCCACAACCTTAAATCC	NA		II			TCAAAAAACCAGCTTATCCACTTTCCACTTCTGCAGTCCTAGCCAGTAAGAACTCAAGCT[CG]GACCCAAGGCTGTGGAGGCCTCCAAGATCCTCCATAACCAAAAGAGCTATTGTGTTCCTT	37	6	39192009	CGGACCCAAGGCTGTGGAGGCCTCCAAGATCCTCCATAACCAAAAGAGCT	6	39299987	F			TRUE	NA	KCNK5	NM_003740	Body					NA				NA	39192009	39192132	NC_000006.11
710	cg24631609	0.0084	cg24631609	59706423	ACCCATATCAAAACCTCATACCTTTTAATAACCATATATTCCATCATACA	40730440	ACCCGTATCAAAACCTCATACCTTTTAATAACCATATATTCCATCGTACG	I	A	Red	AAGGCAGAGACAACCCGACATCCACCAAGAGACGAATGAGGAGACAAAGCGTGCCCTGTC[CG]CACGATGGAACACATGGCCATCAAAAGGCATGAGGCTCTGACACGGGCTATGACGTGGGT	37	12	124850781	CGCACGATGGAACACATGGCCATCAAAAGGCATGAGGCTCTGACACGGGC	12	123416734	F	rs77685198		NA	NA	NCOR2;NCOR2	NM_006312;NM_001077261	Body;Body					NA	12:123416706-123416834			NA	124850781	124850904	NC_000012.11
711	cg02131639	0.0084	cg02131639	59673435	TACCAAAACCAAAATTACCTATAATCCAATCACACTTTCAACCACTCCTC	NA		II			TTGGTCTCACCTGCCAAGGCCAGGATTGCCTGTAGTCCAGTCACACTTTCAGCCACTCCT[CG]TGGTGAGAGGTGGCTGTCATCTGATTCACCTCTGCCCCCATGCCTAGCACTCTGTCTGGC	37	3	57203310	CGAGGAGTGGCTGAAAGTGTGACTGGACTACAGGCAATCCTGGCCTTGGC	3	57178350	R			NA	NA				chr3:57204169-57204417	N_Shore			NA		3:57203097-57203320	Unclassified_Cell_type_specific	NA	57203310	57203433	NC_000003.11
712	cg18870085	0.0084	cg18870085	31648319	TTCCCTCACTTTTCCCCRCRTATACAAAAACTAATATATACATTATATTC	NA		II			CGATAAGGGTTAAATACTTACCTGCGGCGGAACGCTGCAGTTTTTATTCGTTTACATAAA[CG]AATACAATGTATATATTAGCTCCTGCATACGCGGGGAAAAGTGAGGGAAGAGGAGCGGGA	37	4	187985253	CGAATACAATGTATATATTAGCTCCTGCATACGCGGGGAAAAGTGAGGGA	4	188222247	F			NA	NA				chr4:187985216-187985473	Island			NA				NA	187985253	187985376	NC_000004.11
713	cg17833476	0.0084	cg17833476	65662419	RAACCCRACAAACTCTATATCATCTTTCTTAAACCRAACCTAAAATTTCC	NA		II			ATGAGAGGAGAGAGGCTTGTTGATCGCAGCCAATGGCTGCGGCAGGAGAGGAATTAGCAG[CG]GAAACTCCAGGTTCGGTTCAAGAAAGATGACACAGAGCCTGTCGGGCCCGCGCACTCTTG	37	5	170736201	GGCCCGACAGGCTCTGTGTCATCTTTCTTGAACCGAACCTGGAGTTTCCG	5	170668806	F			NA	NA	TLX3	NM_021025	TSS200	chr5:170735169-170739863	Island			NA	5:170668770-170671502			NA	170736201	170736324	NC_000005.9
714	cg05773194	0.0084	cg05773194	16652488	TAAAATCCTCCTTACTTCTCTAAAATTATCCCAACACAACTATAACTTCC	NA		II			CATTCTGGGCAGGTGCGGGCTCCACTTCATTTCCTTATCAGGGCCCTGACATTCCTCTCC[CG]GAAGCCACAGCTGTGCTGGGACAACTTCAGAGAAGCAAGGAGGACTTCAGGAAGGCAGCT	37	1	226844154	GAAGTCCTCCTTGCTTCTCTGAAGTTGTCCCAGCACAGCTGTGGCTTCCG	1	224910777	F		rs4653460	NA	NA	ITPKB	NM_002221	Body					TRUE		1:226844128-226844634	Promoter_Associated_Cell_type_specific	NA	226844154	226844277	NC_000001.10
715	cg07039149	0.0084	cg07039149	33746505	AAATACTAAAAAACACCACAACCTAAACTCACAAAACTCATAATCAACCA	43601402	AAATACTAAAAAACGCCACGACCTAAACTCACAAAACTCATAATCGACCG	I	A	Red	ACAGGACCAGCCTGCACTGGGTGGAGGAGGGGCTAGAGCAGAGAACCAGAAGGTCCAGCC[CG]GCCGATCATGAGCTCTGTGAGCCCAGGTCGTGGCGTCTTCCAGCACCTCCAGCCTTGCTC	37	14	105182455	CGGCCGATCATGAGCTCTGTGAGCCCAGGTCGTGGCGTCTTCCAGCACCT	14	104253500	F		rs77125530	NA	NA	INF2;INF2	NM_001031714;NM_022489	Body;3'UTR	chr14:105181017-105181450	S_Shore			NA		14:105182135-105182812	Unclassified_Cell_type_specific	NA	105182455	105182578	NC_000014.8
716	cg04858834	0.0083	cg04858834	49650498	TCCATTTTTTTAAATTACCAATTTATTTTTCTACCCAATCCAATATCAAC	NA		II			CAATTAACTGTTCCATTTTTTTAAATTGCCAATTTATTTTTCTACCCAATCCAGTATCAA[CG]ATATACAAAAGGATATAAACAGACTATCATGAATATTTACAGGATGACACACCAAACAAT	37	1	54231196	CGTTGATACTGGATTGGGTAGAAAAATAAATTGGCAATTTAAAAAAATGG	1	54003784	R			NA	NA	TMEM48;TMEM48;TMEM48	NM_001168551;NM_018087;NR_033142	3'UTR;3'UTR;Body					TRUE				NA	54231196	54231319	NC_000001.10
717	cg24607535	0.0083	cg24607535	72714395	TAACTAAACTATTATTCCTAAAATCAAACCCCAACCAATCTTTTATATAC	NA		II			TTTACTTCCGCTGGCTGAGCTGTTGTTCCTGAGGTCAGACCCCAGCCAGTCTTTTGTGTA[CG]TGCAGGACCATGGTGGCTTTAGTTTCTACCCCACCCTTCCTAGGAACTCTACTTGTGGCA	37	20	58533495	GGCTGAGCTGTTGTTCCTGAGGTCAGACCCCAGCCAGTCTTTTGTGTACG	20	57966890	R			NA	TRUE	CDH26;CDH26	NM_177980;NM_177980	1stExon;5'UTR					NA				NA	58533495	58533618	NC_000020.10
718	cg24448870	0.0083	cg24448870	37748405	CTACATTTCCTATCTAAACACAAACAAACAACACTTCATAACCCAATAAC	NA		II			TGTCCAACAGTCTGCATTTCCTATCTAGGCACAAACAGGCAACACTTCATAACCCAGTGG[CG]GCCCTGGACCCAGGAGGTTTGTGCAGTCATGGACAGCTACACAGGCGCCTGCCATGGACG	37	3	126668133	TGCATTTCCTATCTAGGCACAAACAGGCAACACTTCATAACCCAGTGGCG	3	128150823	R			NA	NA	CHCHD6	NM_032343	Body	chr3:126668259-126668520	N_Shore			NA				NA	126668133	126668256	NC_000003.11
719	cg17518550	0.0083	cg17518550	33725459	TATCATACACAAACCCCTAACAACTCATAATTAACAAAAACACAAACCCA	38739489	TATCATACGCAAACCCCTAACAACTCGTAATTAACAAAAACACGAACCCG	I	T	Red	TCCTGCCTTCTCTATCATGCGCAGGCCCCTGGCAGCTCGTGGTTGGCAAGAGCACGAACC[CG]TGGTCAGATGCAACGTCCTGCCTCATGCATTTTCCTCTTGGTGCTTTGGTCAGAACTTCC	37	1	247712383	CGGGTTCGTGCTCTTGCCAACCACGAGCTGCCAGGGGCCTGCGCATGATA	1	245779006	R			NA	NA	C1orf150	NM_145278	TSS200					NA				NA	247712383	247712506	NC_000001.10
720	cg12151221	0.0083	cg12151221	49756421	CCCRCCTAACATAACCAAAATAAACTACTCTAAAAACCTACRATTACTAC	NA		II			CCGTCGGAGCCCTTCTGCCTGGGACCTGCCTCATCCCCGGCCCCTCACAGGGCAAGACAT[CG]CAGTAACCGCAGGTCTTCAGAGCAGCCTACCCTGGCCATGCCAGGCGGGAACAGCAGATG	37	5	1154930	CGCAGTAACCGCAGGTCTTCAGAGCAGCCTACCCTGGCCATGCCAGGCGG	5	1207930	F			NA	NA				chr5:1155223-1156466	N_Shore			NA	5:1207763-1208058			NA	1154930	1155053	NC_000005.9
721	cg25124300	0.0083	cg25124300	48684442	TTCTACRTTACTAAAATTTTCTCTTTATCTACCTTCCCCCAACACTCTAC	NA		II			GAAGCAGCAAGTTCTACGTTACTAAGGTTTTCTCTTTGTCTGCCTTCCCCCAACACTCTG[CG]TTGACTGGAGGTGACTATGCTATTGGGGTATGTATAAGAGAGAAGGGAGTGGCGCAGAAG	37	2	31607761	CGCAGAGTGTTGGGGGAAGGCAGACAAAGAGAAAACCTTAGTAACGTAGA	2	31461265	R			NA	NA	XDH	NM_000379	Body					TRUE				TRUE	31607761	31607884	NC_000002.11
722	cg10517018	0.0083	cg10517018	66614435	CAAAAAACTAATTTCTCACAAATCTAAAAACTAAAATCCAACATCAAAAC	NA		II			CGGCTTACAGACAAGAAACTGGTTTCTCACAGATCTGGAGGCTGAAGTCCAGCATCAAGG[CG]CCGGCAGCTTCCGTGTCTGGTGGGGCTTCCTGGCTCACAGACAGGGCTCCTCCTCACATG	37	5	1794716	AAGAAACTGGTTTCTCACAGATCTGGAGGCTGAAGTCCAGCATCAAGGCG	5	1847716	R			NA	NA								NA	5:1847232-1847730			TRUE	1794716	1794839	NC_000005.9
723	cg20451705	0.0083	cg20451705	67753422	TTCTAAACACCCTCCTATAAAAAAAACCCRTTCCRAAACAAAAAATACTC	NA		II			CTGTGCCCCTCTTCTGGGCACCCTCCTGTGGGAGAGGCCCGTTCCGAGGCAAGGGGTACT[CG]TGGCGGCCGAGGGCGTTGCGTCCCGGTGTGCTGGCTTCCCGGGGCAAAGTGGCCAGGTCC	37	14	91744430	TCTGGGCACCCTCCTGTGGGAGAGGCCCGTTCCGAGGCAAGGGGTACTCG	14	90814183	R			NA	NA	CCDC88C	NM_001080414	Body					NA	14:90814162-90814209			NA	91744430	91744553	NC_000014.8
724	cg07306331	0.0083	cg07306331	34645459	CTAAACCATAAATAAATCRAAAAAACCCTAAACCACTATCCATAAAAAAC	NA		II			GCATCCTTGTACTGGACCATGAATGAGTCGAAGGGGCCCTGGGCCACTGTCCATGAGAGA[CG]CAAGGAGTCTGGGGTCACGCCGGTCACTGTCAGTTCCCCCAGGAGGGGCTGCTCCAGGAA	37	6	32049354	TGGACCATGAATGAGTCGAAGGGGCCCTGGGCCACTGTCCATGAGAGACG	6	32157332	R			NA	NA	TNXB	NM_019105	Body	chr6:32046815-32047094	S_Shelf			TRUE				TRUE	32049354	32049477	NC_000006.11
725	cg13706784	0.0083	cg13706784	56715347	TTAAAAATCCRACCTCTAAAAAATCTCCATACTAATTTTATCCTTTAAAC	NA		II			AAGGAAGGGCGGTGAGCAGGCGCACAGAACAGACGCCACAGTGCGGCACGCATGCCTCCA[CG]CCTAAAGGACAAAACTAGCATGGAGATCCCCTAGAGGTCGGATTTTCAACATAATCTCAG	37	16	1014975	CGCCTAAAGGACAAAACTAGCATGGAGATCCCCTAGAGGTCGGATTTTCA	16	954976	F			NA	NA	LMF1	NM_022773	Body	chr16:1014739-1014976	Island			NA	16:954751-955111	16:1014509-1015309	Unclassified	NA	1014975	1015098	NC_000016.9
726	cg05673731	0.0082	cg05673731	16774331	TCCTCCTACTAACAAAACTTAAAACTTATAAATATTCTTAAAATCAAAAC	NA		II			CCACCGTGAAATCAAACCCGCGGGGTTCTGTATGCGCCCCATCCCCGCTCCTACCACCAT[CG]CTTTGATTTCAAGAACACTCACAAGCCCCAAGCCCTGCCAGCAGGAGGACTGTCAGGAAC	37	1	29565306	CGCTTTGATTTCAAGAACACTCACAAGCCCCAAGCCCTGCCAGCAGGAGG	1	29437893	F			NA	NA	PTPRU;PTPRU;PTPRU	NM_133178;NM_133177;NM_005704	Body;Body;Body	chr1:29562745-29565307	Island			NA				NA	29565306	29565429	NC_000001.10
727	cg08106377	0.0082	cg08106377	57799424	TCAAAAAATAAAAACAATACTTCATAAATACCCTAAACACCATTCTCCTC	NA		II			CAGATTAGCACAGGGAACAGGGCAAGAAGAATGGTGACCAGATTAGCACAGGGAACAGGG[CG]AGGAGAATGGTGTCCAGGGCACCTATGAAGCATTGCTTCTACTTTCTGAGCTGCTGGAAT	37	1	245951603	CAGAAAGTAGAAGCAATGCTTCATAGGTGCCCTGGACACCATTCTCCTCG	1	244018226	F			NA	NA	SMYD3;SMYD3	NM_022743;NM_001167740	Body;Body					TRUE				TRUE	245951603	245951726	NC_000001.10
728	cg22431093	0.0082	cg22431093	54624441	TATATATATTCCTTCCTTTAAAATTTACAAAACTAAAACACAAAAACAAC	NA		II			ATGTGAGTGGCTATATATGTTCCTTCCTTTAGGATTTGCAAGGCTGGAGCACAAAGACAG[CG]ATTGTTACCCAATAAGCAGTAGTCACACACTTCTACCAATCGCCTTAGGAGGGCTGGTTA	37	12	32654992	CGCTGTCTTTGTGCTCCAGCCTTGCAAATCCTAAAGGAAGGAACATATAT	12	32546259	R			NA	NA	FGD4	NM_139241	TSS200					NA				TRUE	32654992	32655115	NC_000012.11
729	cg02730865	0.0082	cg02730865	35730376	AAATTTATCCTTAAATCCCATTATTCCAACACTTATTTCTTAATACRACC	NA		II			GTGTTGGACGTGTAATACCCTCAGACAGAGGCAGAAGATAGTTGCAAACAATAACATAAT[CG]GTCGTACCAAGAAACAAGTGCTGGAACAATGGGACTTAAGGATAAATCTGCCTTTCACAG	37	16	80972238	CGGTCGTACCAAGAAACAAGTGCTGGAACAATGGGACTTAAGGATAAATC	16	79529739	F	rs8054657		NA	NA								TRUE				TRUE	80972238	80972361	NC_000016.9
730	cg23433370	0.0082	cg23433370	62774476	ATATCRCAACACATTAAACCACTCTCAAAAAAAACCTAAACAAATTTAAC	NA		II			GAATGTGACTAATGTCGCAACACATTAGGCCACTCTCAAGAGAGGCCTGAACAGGTTTGG[CG]TAAAAACGGCAGTGAGGTGAGGCTGGTGAGAGGGGAAGTGGCGACAGTTCAGTCAACTCC	37	12	27396894	CGCCAAACCTGTTCAGGCCTCTCTTGAGAGTGGCCTAATGTGTTGCGACA	12	27288161	R			NA	NA	STK38L	NM_015000	TSS200	chr12:27396982-27397646	N_Shore			NA		12:27396682-27398019	Promoter_Associated	NA	27396894	27397017	NC_000012.11
731	cg04399147	0.0082	cg04399147	69695498	ATCCTAAACCATAAACTAAAACTACTATCRAAAAAAACCAAAACTATATC	NA		II			TCTCGGAAGGCATCCTGAGCCATGAGCTGGAGCTGCTGTCGGGGGAGGCCAAGGCTGTGT[CG]GGCAGCTGCCTTCTCTACAGCCCGAAGCACATCCCCATAGTCAGGGAAGGTATCAGGCCC	37	6	33288656	TCCTGAGCCATGAGCTGGAGCTGCTGTCGGGGGAGGCCAAGGCTGTGTCG	6	33396634	R			NA	NA	DAXX;DAXX;DAXX;DAXX	NM_001141969;NR_024517;NM_001350;NM_001141970	Body;Body;Body;Body	chr6:33288733-33289008	N_Shore			NA	6:33396547-33396977			NA	33288656	33288779	NC_000006.11
732	cg13050318	0.0082	cg13050318	48659337	AAATCTAATTAAATCTCATAACCAAAACATTATATTTATCAAATACTTTC	NA		II			TTTCTTAGAAGGGAGGTTCTTTAAGAATAACATGAAATTATCATCTTAACTTTATAATGC[CG]AAAGTATTTGATAAATACAATGTTTTGGTTATGAGATCTAATCAGACTTTGACGGCTAAT	37	14	58896613	AGTCTGATTAGATCTCATAACCAAAACATTGTATTTATCAAATACTTTCG	14	57966366	F			NA	NA	KIAA0586	NM_014749	Body	chr14:58893618-58893953	S_Shelf			NA				NA	58896613	58896736	NC_000014.8
733	cg16444607	0.0082	cg16444607	34678313	TACCATTTTAAACATACAAAACAAACAAACACTTACACAAAAATAAACCC	NA		II			GTTTCTAGACCTCTGGGGCTGGCATTTTTTGTGAATTATTTCAAGTTCATTCCTGTTCCT[CG]GGCTCACCTCTGTGCAAGTGCTTGCTTGCCCTGCATGCCTAAAATGGCAGAAGGACCTCA	37	2	173061858	CGGGCTCACCTCTGTGCAAGTGCTTGCTTGCCCTGCATGCCTAAAATGGC	2	172770104	F			NA	NA							DMR	NA				TRUE	173061858	173061981	NC_000002.11
734	cg18548165	0.0082	cg18548165	11625469	AAAACCCAAATAATTCTCAATCCTCCTTTACAAAAACAAAAACAAAAACC	NA		II			AAAAGTCATAAGAAGCCCAAGTGATTCTCAATCCTCCTTTACAGAGGCAGAAACAGAGGC[CG]GGGAGGTTCCGCCCTGACCCACGATGGCAGAGGAAGGGGAGAGGGGTCCCTGATGCAGTC	37	2	1712318	AAGCCCAAGTGATTCTCAATCCTCCTTTACAGAGGCAGAAACAGAGGCCG	2	1691325	R			NA	NA	PXDN	NM_012293	Body					TRUE	2:1691325-1691623			NA	1712318	1712441	NC_000002.11
735	cg01227558	0.0082	cg01227558	37611302	TAACACCCTCAAACTAAAAATATATACCAAACATCACTCAAAAAACACTC	NA		II			GCCTATGATTTGGAACTTGGAGGCGCCTAAGCATTTTGGTCATATTTGCTAAGCAGAAGG[CG]AGTGTTTTCTGAGTGATGTTTGGCATACACTTCCAGTCTGAGGGTGTCAAATGCCAGACT	37	5	166710846	GACACCCTCAGACTGGAAGTGTATGCCAAACATCACTCAGAAAACACTCG	5	166643424	F			NA	NA	ODZ2	NM_001122679	TSS1500					NA				NA	166710846	166710969	NC_000005.9
736	cg01815167	0.0082	cg01815167	44677310	TTACAAAAACCAATAAACAAAAACTAAACCCCAAAAACTAACCATCACCC	NA		II			TCAGCTCCCATTTGCAAGAACCAGTAAACAGGGGCTGGGCCCCAGGGGCTGGCCATCACC[CG]CCACTGGCTCTCAACCCTTGGATTCTCCCTCTGCCCTCCTCTGGCTGTGGCAGGGTCTCC	37	8	20106574	TGCAAGAACCAGTAAACAGGGGCTGGGCCCCAGGGGCTGGCCATCACCCG	8	20150854	R			NA	NA	LZTS1	NM_021020	3'UTR	chr8:20107432-20107658	N_Shore			NA				NA	20106574	20106697	NC_000008.10
737	cg06226724	0.0081	cg06226724	41703404	AAATAAAAACCCTAAATAAATAACTAATTTCTTAAAACATACATATACCC	NA		II			GACTGGGGAGTAGATGAGAACCCTGAGTGGGTGGCTGGTTTCTTGAGGCATACATATACC[CG]ACACACCTTACACCTCTGATTTGGCTGCATTTTGGAATCATCTGGGAAGTTTTAAACAAT	37	9	34651674	CGGGTATATGTATGCCTCAAGAAACCAGCCACCCACTCAGGGTTCTCATC	9	34641674	R			NA	NA	IL11RA	NM_001142784	TSS1500					NA				NA	34651674	34651797	NC_000009.11
738	cg07172701	0.0081	cg07172701	65638445	CATCTTAAATAACTACCRAAAATCACRTTTCTATATTACTTTACAAATAC	NA		II			AAAATAGGCATCATCTTGGGTAGCTGCCGAAAGTCACGTTTCTGTATTACTTTGCAAGTA[CG]TATTTTGGAAATTCCTGTGCAGCGTGATCTCGGCTCACTGCAACCTCCGCCTCCCGGGTT	37	5	79438093	CGTACTTGCAAAGTAATACAGAAACGTGACTTTCGGCAGCTACCCAAGAT	5	79473849	R			NA	NA	SERINC5	NM_178276	Body					TRUE				NA	79438093	79438216	NC_000005.9
739	cg03284308	0.0081	cg03284308	22610363	ATATTTATTCAAAAAAAACTACAAAAACACATTCTCTAAAAAACTCTTCA	47763435	ATATTTATTCAAAAAAAACTACGAAAACGCATTCTCTAAAAAACTCTTCG	I	A	Red	TTCTGGGAGGGACCCGGGGGTGCTGCCTAGGGAGAAGGGCTTAACTACTCTGACTTCCAC[CG]AAGAGTTTCTCAGAGAATGCGCCCTCGCAGCTTTCCCTGAATAAACATTACCAGGACTTA	37	16	81039325	ATGTTTATTCAGGGAAAGCTGCGAGGGCGCATTCTCTGAGAAACTCTTCG	16	79596826	F			NA	NA	CENPN;CENPN;CENPN;C16orf61	NM_001100624;NM_018455;NM_001100625;NM_020188	TSS1500;TSS1500;TSS1500;5'UTR	chr16:81040134-81041325	N_Shore			NA	16:79596647-79596970			NA	81039325	81039448	NC_000016.9
740	cg24761507	0.0081	cg24761507	70715351	CCCCCAACCCAAAAAAATACAAAAAAACCACATTTAAAAAATCAATAACA	74666403	CCCCCGACCCGAAAAAATACGAAAAAACCGCGTTTAAAAAATCAATAACG	I	A	Red	GGAGGGGGCCCAGGCACGGTGCTGCCCGCCGTCCGCGCCGCGCGGGGCCGCGGGTGCCGC[CG]CCACTGATCCTCTAAACGCGGTCTCCCCGCACTCTCCCGGGCCGGGGGATGCAGAATGGT	37	17	35293930	CCCCCGGCCCGGGAGAGTGCGGGGAGACCGCGTTTAGAGGATCAGTGGCG	17	32368043	F			NA	NA	LHX1	NM_005568	TSS1500	chr17:35291899-35300875	Island		DMR	NA	17:32365861-32368438			NA	35293930	35294053	NC_000017.10
741	cg26405020	0.0081	cg26405020	10674361	CAAAACRAAACCCCAAACAAATACTAAACCCAAAAAAACCCAAAATATCC	NA		II			TTTCTCTTCTGCGGTGGCCCTGGCCTGGTGCTAGGACTGCGCGCCTCCCCTCAGTACCCG[CG]GACACCCTGGGCTTCCCTGGGCCCAGCATCTGCCTGGGGCCTCGCCCTGGGCTCCCCCTC	37	15	91427363	AGGGCGAGGCCCCAGGCAGATGCTGGGCCCAGGGAAGCCCAGGGTGTCCG	15	89228367	F			NA	NA	FES;FES;FES;FES	NM_002005;NM_001143783;NM_001143784;NM_001143785	TSS1500;TSS1500;TSS1500;TSS1500	chr15:91427540-91427905	N_Shore			NA		15:91427085-91427592	Unclassified_Cell_type_specific	TRUE	91427363	91427486	NC_000015.9
742	cg25306932	0.0081	cg25306932	23777507	TAAAACTACTAAAATATACACAAAACTCAATATTTAATCTATCCAACTTC	NA		II			CATAGGGGAAATAAAACTACTAAAATATGCACAGGGCTCAATGTTTAATCTGTCCAGCTT[CG]TATACCTTATAATCATCACAGAAGAAAGGAGGTATATAAACATTACTTATCTCACCTCTC	37	1	151132257	CGAAGCTGGACAGATTAAACATTGAGCCCTGTGCATATTTTAGTAGTTTT	1	149398881	R			NA	NA	LYSMD1;LYSMD1	NM_212551;NM_001136543	3'UTR;3'UTR					NA				NA	151132257	151132380	NC_000001.10
743	cg03932459	0.0081	cg03932459	25727506	AAAACCAAAAACTTAAAAAAATCAAAAACCTAAAAATCCACCCAAAACCA	55759309	AAAACCAAAAACTTAAAAAAATCGAAAACCTAAAAATCCACCCGAAACCG	I	A	Red	GGATCGCCGGGGAGGGCCAGGGGCTTAGGAAGGTCGGGGGCCTGGGGGTCCACCCGGGAC[CG]GAGATTGCGGATGAGGTCAGCGCTGCCCCCCCCAACACCCTTCCCTGCTGCATACCCTGT	37	6	33263938	CGGTCCCGGGTGGACCCCCAGGCCCCCGACCTTCCTAAGCCCCTGGCCCT	6	33371916	R			NA	NA	RGL2;RGL2	NR_028387;NM_004761	Body;Body	chr6:33266302-33267582	N_Shelf			NA				NA	33263938	33264061	NC_000006.11
744	cg12531953	0.0081	cg12531953	57730426	CAAAAAAAAAATCAAATTACACAATCCRAAAAATCCTCTCCAATATCCCC	NA		II			GCTCCGGCCGCTTCTCGCACACAGTGGGGAAGCCGCTGCCCTTGCGGAGCGGGCGCGCGG[CG]GGGATACTGGAGAGGACTCCTCGGATTGTGCAATCTGATCTCCCCTCTGGACCCTGGGTC	37	8	56793075	AGAGGGGAGATCAGATTGCACAATCCGAGGAGTCCTCTCCAGTATCCCCG	8	56955629	F			NA	NA	LYN;LYN	NM_002350;NM_001111097	5'UTR;5'UTR	chr8:56792115-56793325	Island			NA	8:56954521-56956002	8:56792137-56793171	Unclassified	NA	56793075	56793198	NC_000008.10
745	cg11448068	0.0081	cg11448068	29773344	AAACAACAAATACTAAACCAAAACACTAAACCCACCTACAAAAAACCCCA	18717476	AAACAACAAATACTAAACCGAAACACTAAACCCGCCTACAAAAAACCCCG	I	C	Grn	CTGGCAGCTCTGCCCGGCCCAAGCGCAGAACCCTTAGCTGGGAAGGCCGCGGCCAGGCTG[CG]GGGCCCCCTGCAGGCGGGCTCAGTGCCCCGGCCCAGCACCTGTTGTCCCAAGGCAGGCCC	37	2	191045026	CGGGGCCCCCTGCAGGCGGGCTCAGTGCCCCGGCCCAGCACCTGTTGTCC	2	190753271	F			NA	NA	C2orf88;C2orf88;C2orf88;C2orf88	NM_001042519;NM_001042521;NM_032321;NM_001042520	TSS1500;5'UTR;TSS1500;5'UTR	chr2:191044979-191045829	Island			TRUE	2:190753258-190754120	2:191044906-191046274	Unclassified	TRUE	191045026	191045149	NC_000002.11
746	cg09721595	0.008	cg09721595	41674387	TTAAACTTTATAATTTACAAAACATTTTTTTTCCTCTTTTAATCCCAACC	NA		II			ACATCTGAGGATTGGGCTTTGTGGTTTACAAAGCATTTTTTTTCCTCTTTTGATCCCAGC[CG]CTTGTCTGGACTGATACAAAGCATTTTTATTAGTTTGTCTTATTCAATCCTCACACCACC	37	11	77773924	CGGCTGGGATCAAAAGAGGAAAAAAAATGCTTTGTAAACCACAAAGCCCA	11	77451572	R			NA	NA	THRSP	NM_003251	TSS1500					NA				NA	77773924	77774047	NC_000011.9
747	cg25428740	0.008	cg25428740	19664487	AACTTCACRAAAAAAACTTTATTACAAAAACCCAAATCACCATCCTCCCC	NA		II			GTATGTTGGGGAACTTCACGGAAGGGGCTTTGTTACAGGAACCCAAGTCACCATCCTCCC[CG]GTCCTGTGGCAGGAAGCGGTGCTAGGCGCAGCTGGAGTGGTTTTAGAGCAGCCTGAAATA	37	2	96981671	CGGGGAGGATGGTGACTTGGGTTCCTGTAACAAAGCCCCTTCCGTGAAGT	2	96345398	R			NA	NA								TRUE		2:96981499-96981703	Unclassified_Cell_type_specific	TRUE	96981671	96981794	NC_000002.11
748	cg27268104	0.008	cg27268104	69663460	CACCCAAAACAAACAAACAACTTTATTTTAATATCATTATATAAATCCTC	NA		II			TGCTTTTCTGATCCCAAGATTGTTCTTCATGTACCTGTATAGGCCACACTTTCGGCAATC[CG]AGGACTCACACAATGATATTAAAATAAAGTTGTTTGTTTGTTTTGGGTGAACCATGATTT	37	12	69393947	ACCCAAAACAAACAAACAACTTTATTTTAATATCATTGTGTGAGTCCTCG	12	67680214	F		rs79005123	NA	NA								TRUE				NA	69393947	69394070	NC_000012.11
749	cg27135125	0.008	cg27135125	61639431	AAAACAACACCTACCTCACATAATATAATATTTTCACAATCCACTAACCA	49745508	AAAACGACGCCTACCTCACGTAATATAATATTTTCACAATCCGCTAACCG	I	A	Red	AGGAGGAGGAGGAGGGGAAAAAACTACTTTTTGTCTCTTCCTTCCCAACCCCTTTGGCTT[CG]GCCAGCGGACTGTGAAAATATCACACTACGTGAGGCAGGCGCCGCCTCCCCATAAAAAAC	37	7	23510082	CGGCCAGCGGACTGTGAAAATATCACACTACGTGAGGCAGGCGCCGCCTC	7	23476607	F			NA	NA	IGF2BP3	NM_006547	TSS200	chr7:23508184-23509712	S_Shore	high-CpG:23475765-23476640		NA	7:23476530-23477010	7:23509936-23511553	Promoter_Associated	TRUE	23510082	23510205	NC_000007.13
750	cg06496272	0.008	cg06496272	66669499	AATAAAAATCTCTAACACCTAAAACAATAATAAAACAAAACCTTACCACC	NA		II			TCCCTCCCTGGAATACCTCCAGCTCTGGCGAATAGCCCTATATACAGCACAGGAAGATAG[CG]GTGGTAAGGCTTTGTTTTACCATTGCTTTAGGTGTTAGAGATTCTTATTGAGCCCATTTT	37	7	22895283	CGGTGGTAAGGCTTTGTTTTACCATTGCTTTAGGTGTTAGAGATTCTTAT	7	22861808	F			NA	NA	SNORD93	NR_003075	TSS1500	chr7:22893794-22894577	S_Shore		CDMR	NA				NA	22895283	22895406	NC_000007.13
751	cg26389737	0.008	cg26389737	54777433	AAAAATTCCAACTACTACTAAAAACCCCAACATTACAAACCAAAATAACC	NA		II			GCCTCACTTGTGCCAGGCAAGATGCTCCTGGGATAAGAGCTTTTTATAAACAGAAGTTTC[CG]GCCACTTTGGCCTGTAATGCTGGGGCTTTCAGTAGCAGTTGGAATTCTCCCCCTCCCTTC	37	7	150673192	CGGCCACTTTGGCCTGTAATGCTGGGGCTTTCAGTAGCAGTTGGAATTCT	7	150304125	F	rs2373884		NA	NA	KCNH2;KCNH2	NM_172056;NM_000238	Body;Body	chr7:150674737-150675026	N_Shore			TRUE				NA	150673192	150673315	NC_000007.13
752	cg23462632	0.008	cg23462632	42674385	CCCTAAAAACTCCCTATTACCAAAAAACTTACAATAACAATATCRTCAAC	NA		II			TGAGGAGCCATCCCAGGGCTTGAGAAGGAGCTGGCCTGCTGCCTTCCTGGACGGTGAGGA[CG]CTGACGACATTGTTATTGCAAGTTTTCTGGCAATAGGGAGCCCCCAGGGGCAGGGGAGGG	37	6	32038881	CGCTGACGACATTGTTATTGCAAGTTTTCTGGCAATAGGGAGCCCCCAGG	6	32146859	F			NA	NA	TNXB	NM_019105	Body					NA				NA	32038881	32039004	NC_000006.11
753	cg03896589	0.0079	cg03896589	62749501	AAAATTTCCATTTTCTTCTATACCRCAAACTACCAAACRTTTACTAAATC	NA		II			CAAAGATAGAAGCCAGGGACTCAGACTTCCTCCTTCCAGAAATAACCATCATAAAAAAGC[CG]ACCCAGTAAACGCCTGGCAGCCTGCGGCATAGAAGAAAATGGAAATCTCCTTGGCTGGCA	37	2	56410288	AGATTTCCATTTTCTTCTATGCCGCAGGCTGCCAGGCGTTTACTGGGTCG	2	56263792	F			NA	NA	CCDC85A	NM_001080433	TSS1500	chr2:56410865-56412539	N_Shore			NA		2:56410030-56411079	Unclassified	NA	56410288	56410411	NC_000002.11
754	cg25450335	0.0079	cg25450335	54749314	AATAAAATCTCATAATTAAAACAACAACAACAATAACCTCATCATTATCC	NA		II			GTCAGGCCTGTAGTGAGGTCTCATGATTGAAACAACAGCAGCAATGACCTCATCATTGTC[CG]GACAGTTAGGGGATCTTAGAGGGTGCTCTGGAATGCCAGCCTTGTCCTCCTTGTCCCTGG	37	5	135058453	GTGAGGTCTCATGATTGAAACAACAGCAGCAATGACCTCATCATTGTCCG	5	135086352	R			NA	NA								TRUE				NA	135058453	135058576	NC_000005.9
755	cg17338146	0.0079	cg17338146	30710484	TCAAAATAAACAACAATTAACAATCTATACTTACTAACTTACATCTATCC	NA		II			TGCAGATACTATCAAAGTGGACAACAGTTAGCAATCTATGCTTGCTGACTTACATCTGTC[CG]TCCTTTCTCTCACCTGCTTTACCTTCTAGCACACTGATTTATTTTTGTGTTTTATCCCTT	37	2	147142856	CGGACAGATGTAAGTCAGCAAGCATAGATTGCTAACTGTTGTCCACTTTG	2	146859326	R			NA	NA								TRUE				NA	147142856	147142979	NC_000002.11
756	cg15861089	0.0079	cg15861089	53626321	AAACRACAACAACTAAACAACCCAAACCCATAAAACCTTCTAATTACTCC	NA		II			CATTAAGTGGGGAGCGACAGCAGCTAAACAACCCAAGCCCATAAAGCCTTCTAATTGCTC[CG]ACCCACGTGGTCACAGTCTCCCCACTTATATAAAAGGCCTACAGAGGTGCAAGTAGTGAA	37	12	52695561	CGGAGCAATTAGAAGGCTTTATGGGCTTGGGTTGTTTAGCTGCTGTCGCT	12	50981828	R			NA	NA	KRT86	NM_002284	TSS200	chr12:52695727-52696004	N_Shore			NA	12:50981782-50982271			NA	52695561	52695684	NC_000012.11
757	cg04732324	0.0079	cg04732324	10768309	AACAACTATTATACCATAATAAATCCACCCACCCAAACTACTATCTAACA	22720312	AACAACTATTATACCATAATAAATCCACCCGCCCGAACTACTATCTAACG	I	A	Red	GCCGTCCACAGGCCTGTGAAGACGCCACCTCTGTGGACAGACCCGCCGCCCCACCGTCCT[CG]TCAGACAGCAGCCCGGGCGGGTGGACTCACCATGGCATAATAGTTGCTGTTCACCATGAG	37	11	68564292	AGCAACTATTATGCCATGGTGAGTCCACCCGCCCGGGCTGCTGTCTGACG	11	68320868	F			NA	NA	CPT1A;CPT1A	NM_001876;NM_001031847	Body;Body					NA	11:68320862-68321056			NA	68564292	68564415	NC_000011.9
758	cg25057584	0.0079	cg25057584	35694445	ACTACTAACAATCAAAAAAAACCTTCCCAAATAAAATTTTAATCCTCTAC	NA		II			GGTGACATCCTGCTACTGACAGTCAAAAGAAGCCTTCCCAGATGAAATTTTAGTCCTCTG[CG]CAGCCATGCTCTTCTTCCAGCAAAAGAGCCATGTGCAGTCGGGTCTGCTCCCCATGGGGG	37	12	51745952	CTACTGACAGTCAAAAGAAGCCTTCCCAGATGAAATTTTAGTCCTCTGCG	12	50032219	R			NA	NA	GALNT6	NM_007210	3'UTR					TRUE		12:51745550-51746390	Unclassified	TRUE	51745952	51746075	NC_000012.11
759	cg09864227	0.0079	cg09864227	52647491	AACCAACAAAAAATATCTACCAAACAATCAATAAAACCCCCCTACACACA	44694392	AACCAACAAAAAATATCTACCGAACGATCAATAAAACCCCCCTACACACG	I	A	Red	ACATGGCTGCACCGGGGTGAGCCTCCCACAGGGCCCCAGGCCTGCTCCGGGAATGCAGGC[CG]TGTGTAGGGGGGTCTCACTGACCGCTCGGCAGACACCTCCTGTTGGCCCTGCCCCACCTG	37	1	1008207	GGCCAACAGGAGGTGTCTGCCGAGCGGTCAGTGAGACCCCCCTACACACG	1	998070	F			NA	NA				chr1:1011509-1013402	N_Shelf			NA		1:1008093-1009262	Unclassified_Cell_type_specific	NA	1008207	1008330	NC_000001.10
760	cg18396403	0.0079	cg18396403	40809395	TTATCTCATATATAAATTTCTTCCTCACTTTATTTACTCACTTCTATCAC	NA		II			TACAATCTATATTATCTCATATATAGATTTCTTCCTCACTTTATTTGCTCACTTCTGTCA[CG]CATTTAAAATGTCACAGAGACCAAAATAGAGTGGCTTTCTGGTGGAACTCATGGCAGTCA	37	22	38615368	TATCTCATATATAGATTTCTTCCTCACTTTATTTGCTCACTTCTGTCACG	22	36945314	R			NA	NA	TMEM184B	NM_012264	3'UTR					TRUE				NA	38615368	38615491	NC_000022.10
761	cg03087372	0.0078	cg03087372	13689437	AAACCTCTCAACAACTACRTACACTCTATTTCCCAAATATCTAAAATCCC	NA		II			TATATCCCCAGGCTGCCGTAGACACAGCCTTTGCTCTCCCGAAAAACACGTTCTAGGCGC[CG]GGATTCCAGATACCTGGGAAATAGAGTGCACGCAGCTGTTGAGAGGCCTCGCGCTTGGCT	37	20	4803035	GGCCTCTCAACAGCTGCGTGCACTCTATTTCCCAGGTATCTGGAATCCCG	20	4751035	F	rs75803338		NA	NA	RASSF2	NM_014737	5'UTR	chr20:4803013-4804146	Island		CDMR	NA	20:4751023-4752265	20:4802954-4803607	Promoter_Associated	NA	4803035	4803158	NC_000020.10
762	cg13720048	0.0078	cg13720048	66809419	AACACTCTAATCCTCTAAACCACCAAAACTTAAAAACAACAATATAAATC	NA		II			AGAGGCAAATGAGCACTCTGGTCCTCTGAGCCACCAGGGCTTAAGAACAACAGTGTAGAT[CG]GAGACTTAGAACCTTGCCCCTGCTCTGGGGAACTCTATCTTTCCAGTGCCTGGTGCAAAT	37	18	55466071	GCACTCTGGTCCTCTGAGCCACCAGGGCTTAAGAACAACAGTGTAGATCG	18	53617069	R			NA	NA				chr18:55469056-55471263	N_Shelf			NA				NA	55466071	55466194	NC_000018.9
763	cg21386863	0.0078	cg21386863	10653456	ATAACCCTACTACTTACCTCACTAAACRATAATAACTATTTACATAACTC	NA		II			ACTCTTCAAATATAACCCTGCTGCTTGCCTCACTGGGCGGTAGTAGCTGTTTACATAGCT[CG]TAGATAAATAGAAAACTCAATCTGCTTATTTCCAGCTACCATATTAGCAAAAAAGAAAGT	37	2	150977022	CGAGCTATGTAAACAGCTACTACCGCCCAGTGAGGCAAGCAGCAGGGTTA	2	150685268	R			NA	NA								TRUE				NA	150977022	150977145	NC_000002.11
764	cg13488570	0.0078	cg13488570	23684367	AAACTAATTCACCAAAAATCAAACTCAATTAAAAATATTTCATAAAAACA	34778468	AAACTAATTCACCAAAAATCGAACTCAATTAAAAATATTTCGTAAAAACG	I	A	Red	GGCTTGCGGAGCCGTCCTGTAAAGCCGGGGATGGCAGGACGCATTGTCACCCCCTCCTGC[CG]CTCTTACGAAACACTCTTAATTGAGTCCGATTCTTGGTGAATCAGCCTTCCAAGAACCGC	37	1	2222253	AGGCTGATTCACCAAGAATCGGACTCAATTAAGAGTGTTTCGTAAGAGCG	1	2212113	F		rs78623823	NA	NA	SKI	NM_003036	Body	chr1:2222198-2222569	Island		RDMR	TRUE	1:2212113-2212429	1:2222080-2222707	Promoter_Associated_Cell_type_specific	TRUE	2222253	2222376	NC_000001.10
765	cg17165836	0.0078	cg17165836	42778313	ATAAAACTACTTATAATTCAATAACATCAAATAACAACRTCRTCCTTTCC	NA		II			AGAGGCGCGAGGTAGCTCTAGTACGCAGCCTTCACTGCTTCGCGGGCGAGCCCCGCTCTG[CG]GAAAGGACGACGCTGCCACCTGATGTTACTGAACTATAAGCAGCTCCACTAAAGTCACAA	37	2	100175805	TGGAGCTGCTTATAGTTCAGTAACATCAGGTGGCAGCGTCGTCCTTTCCG	2	99542237	F			NA	NA	AFF3;AFF3	NM_001025108;NM_002285	Body;Body					NA	2:99542132-99542238	2:100175212-100176261	Unclassified	TRUE	100175805	100175928	NC_000002.11
766	cg05816193	0.0078	cg05816193	52676350	AAACAAAACCATAAACCCTAAAAACCCCCAACTACCTTCTAAAACTAAAC	NA		II			TGGTGCCCGTCAGTGCCCGCCCCTCGCGCCCTAGCGCCCCCTGCGCGCTGCCGAGGGTTT[CG]CCCAGTCTCAGAAGGCAGCTGGGGGCCTCTAGGGCCTATGGTCCTGCTCCCCTCAACGCA	37	6	26018127	CGCCCAGTCTCAGAAGGCAGCTGGGGGCCTCTAGGGCCTATGGTCCTGCT	6	26126106	F			NA	NA	HIST1H1A	NM_005325	TSS200	chr6:26020671-26021125	N_Shelf		RDMR	NA	6:26125481-26126255	6:26017387-26018636	Promoter_Associated	TRUE	26018127	26018250	NC_000006.11
767	cg12201660	0.0077	cg12201660	54638472	CACACCAAACAAAACTTAACCRCCTTCTACTTATTACCRATACAAAAATC	NA		II			AGGAGGCCTGGCACACCAGGCAGGACTTGACCGCCTTCTGCTTGTTGCCGATGCAGGAGT[CG]CACAGCACCTCCTCGGAGCCGGACTTGGACCGTGAAAAAAGGCCCGTGTCGGCCCGGGGG	37	11	120008220	ACACCAGGCAGGACTTGACCGCCTTCTGCTTGTTGCCGATGCAGGAGTCG	11	119513430	R			NA	NA	TRIM29	NM_012101	1stExon	chr11:120008046-120008710	Island			NA	11:119513297-119513842			NA	120008220	120008343	NC_000011.9
768	cg00613113	0.0077	cg00613113	35637428	TAATAATCCTCATCTCCAAATAATTATAAAACTAAAATTAAATAACATCC	NA		II			AATGGTGGTAATAATGATCCTCATCTCCAGGTAGTTGTGGGACTGGGATTAAATAACATC[CG]TGCTGGCTGTGGGCCCCTGGATATGTTATTTTGCTTTCCTGTGCCTCAGCTAACCCATCT	37	10	80720100	CGGATGTTATTTAATCCCAGTCCCACAACTACCTGGAGATGAGGATCATT	10	80390106	R			NA	NA	LOC283050;LOC283050;LOC283050	NR_024431;NR_024429;NR_015429	Body;Body;Body					TRUE				TRUE	80720100	80720223	NC_000010.10
769	cg21746001	0.0077	cg21746001	13603498	CCAAATTAATACAAAAAAATTCCTAAAACCCTCCCTAAAATATATCCCAC	NA		II			ACCTGGAGGGCCCAAGTTAATGCAAAAAAATTCCTAAGACCCTCCCTAAGGTGTGTCCCA[CG]CACCCACCTCATGAACACCTTCTCCCTTCTAACCCTCTGCAGCCCACCTGGTCAGAAGCC	37	12	53610772	CAAGTTAATGCAAAAAAATTCCTAAGACCCTCCCTAAGGTGTGTCCCACG	12	51897039	R			NA	NA	RARG;RARG	NM_001042728;NM_000966	Body;Body	chr12:53613716-53615103	N_Shelf		RDMR	TRUE		12:53610505-53611727	Unclassified_Cell_type_specific	NA	53610772	53610895	NC_000012.11
770	cg16459265	0.0077	cg16459265	31663455	ACCRTTTCAAAACTATTCTAACAAACACTAAAAAAATACATAAAATCACC	NA		II			CAAGGCCTCAAACCGTTTCAAAACTGTTCTAGCAAGCACTGAAGGAATGCATAGGGTCAC[CG]CAGACCCAAGCACGCTGGAGGCTTGCTACCCTCATTCACCCAAATCCCCCACACTCAAGG	37	7	45025080	CCGTTTCAAAACTGTTCTAGCAAGCACTGAAGGAATGCATAGGGTCACCG	7	44991605	R			NA	NA	C7orf40;SNORA9	NR_003697;NR_002952	Body;Body	chr7:45025958-45026626	N_Shore			NA				NA	45025080	45025203	NC_000007.13
771	cg01896341	0.0077	cg01896341	42653303	ACAATAACCRAACRTCCAAAACAATAAAACTACCCTAAATTAAAAAAATC	NA		II			TGCCCCTGCCGCAGCCTCCTCCCAGCCCCCCGCCGTGGGCTCCCCCGGAACCCCCCCGTG[CG]ATCCTTCCAATCCAGGGCAGCCTCACTGTCCTGGACGCCCGGCCACTGCATCCTCTGCCC	37	7	2551513	CAGTGGCCGGGCGTCCAGGACAGTGAGGCTGCCCTGGATTGGAAGGATCG	7	2518039	F	rs2906137		NA	NA	LFNG	NM_001166355	TSS1500					NA				NA	2551513	2551636	NC_000007.13
772	cg22236066	0.0077	cg22236066	25762347	TAACCTCATCCTCTCTAAATTTTAATAACRTTCCCATTTTCCACATCTCC	NA		II			TTCAGCTGGGATGACCTCATCCTCTCTAGATTTTGGTGGCGTTCCCATTTTCCACATCTC[CG]CCTTTATCCAAGGAATTCCCTTCTGACTGTCTTTTCTCTAAAGGTCGCCCCACCCGCGTC	37	8	103742123	GACCTCATCCTCTCTAGATTTTGGTGGCGTTCCCATTTTCCACATCTCCG	8	103811299	R			NA	NA								TRUE		8:103741917-103742696	Unclassified_Cell_type_specific	TRUE	103742123	103742246	NC_000008.10
773	cg20820622	0.0077	cg20820622	32779449	CAATACRAAAAACTAAAAACATTTCTACTTAACACAAAATAACCACCACC	NA		II			CAATTAGCTGCTGCAATCGCCGGCAGAAAAATCACCGTCATTTCATTTCATTTCCTCTGA[CG]GTGGTGGCCACCCTGTGCTAAGCAGAAATGCTTCCAGCCCCTCGCACTGGCTGCCCCTTG	37	15	70354647	CGGTGGTGGCCACCCTGTGCTAAGCAGAAATGCTTCCAGCCCCTCGCACT	15	68141701	F			NA	NA	TLE3;TLE3;TLE3	NM_001105192;NM_020908;NM_005078	Body;Body;Body					NA	15:68141603-68141946			TRUE	70354647	70354770	NC_000015.9
774	cg23767318	0.0077	cg23767318	13697480	AATTTATCCACCTCTAACTATCTTCATAAAAAATCAAACTAATAATTTCC	NA		II			TTCATTCAGTAAGAAAGCGCCCCGTCCCAAATCTAAATAAACCTTACATAGATGAGGCTC[CG]GAAATTATCAGCTTGATTCTTTATGAAGATAGTTAGAGGTGGATAAATCAATAGACTCGC	37	12	62584454	ATTTATCCACCTCTAACTATCTTCATAAAGAATCAAGCTGATAATTTCCG	12	60870721	F			NA	NA	FAM19A2	NM_178539	5'UTR	chr12:62584768-62586268	N_Shore		CDMR	NA		12:62584425-62584590	Unclassified_Cell_type_specific	NA	62584454	62584577	NC_000012.11
775	cg04856022	0.0077	cg04856022	58601347	ATCCCCATCATAACAAAAACCCCTCAAAAAATACATCTCATCTACTACTC	NA		II			GAGAGGCTGTGGTCCCCATCATGGCAAAGGCCCCTCAAGGGGTGCATCTCATCTGCTACT[CG]CAGGGTAGGCGACTCCCCTGCCCCTAACTCCTAAGCCCTATCTGAGGCTTGATCCTTATC	37	6	32122955	TCCCCATCATGGCAAAGGCCCCTCAAGGGGTGCATCTCATCTGCTACTCG	6	32230933	R			NA	NA	PPT2;PPT2	NM_005155;NM_138717	Body;Body	chr6:32121829-32122529	S_Shore		RDMR	NA		6:32120376-32123743	Promoter_Associated	NA	32122955	32123078	NC_000006.11
776	cg25344401	0.0077	cg25344401	60700356	CTTTTCCTACATTTCTTTAAATATTCAAAAAACCRACTATAAATAAAAAC	NA		II			TCATTGGCCAAGCCAGCTCCGGGCACCCTGAGGTTCCCTCACAGCGAATCCACCGAAGAG[CG]CTCCCATCCACAGCCGGCTCTTTGAATACTTAAAGAAATGTAGGAAAAGCAAAACTCACA	37	7	4755415	CGCTCCCATCCACAGCCGGCTCTTTGAATACTTAAAGAAATGTAGGAAAA	7	4721941	F	rs76028975		NA	NA	FOXK1	NM_001037165	Body	chr7:4757802-4758037	N_Shelf			TRUE				TRUE	4755415	4755538	NC_000007.13
777	cg13858611	0.0077	cg13858611	67655327	TCTCTTTACCTTTAAAACTATCCAAATCTAAAAACRCCTTACAAATATAC	NA		II			TACTACCCATCTCTCTTTACCTTTGAAGCTGTCCAGGTCTGGGGACGCCTTACAGATGTG[CG]AGGGGGCAAGGGAAACAAGGAGAGTGCCTATTCCAAATCTCGGAATCTGCTGTAAACTCA	37	6	6001842	CGCACATCTGTAAGGCGTCCCCAGACCTGGACAGCTTCAAAGGTAAAGAG	6	5946841	R			NA	NA	NRN1	NM_016588	Body	chr6:6002471-6005125	N_Shore		RDMR	TRUE				NA	6001842	6001965	NC_000006.11
778	cg23272399	0.0077	cg23272399	10694500	CCAAACACCACTACCCAACCTTTACCATTCACAAATAAAAAAAATAACCA	48627322	CCGAACACCACTACCCAACCTTTACCATTCACGAATAAAAAAAATAACCG	I	T	Red	TTCGCCGGGAGGCCGGGCACCACTGCCCAGCCTTTGCCATTCACGGGTGAAAAAAGTAAC[CG]TAGCATCGTGCGGCCTTTCCCTCTCCCGTCCTCATTTTCTGCATCTGGAACGGGGAGTGG	37	1	53068579	CGGTTACTTTTTTCACCCGTGAATGGCAAAGGCTGGGCAGTGGTGCCCGG	1	52841167	R			NA	NA	GPX7	NM_015696	Body	chr1:53067880-53068608	Island		DMR	TRUE	1:52840469-52841196			TRUE	53068579	53068702	NC_000001.10
779	cg22507354	0.0077	cg22507354	56668433	TCTCATTATTTTAATAAACCCATAAAAAAAACCCCTAAAAAAAATTACAC	NA		II			AAATAAACCAAGGGGCCCTGACATGTCTTAAACCCTCCTGGTGTCAGAGAAAACCACGTA[CG]TGCAATTTCTTCCAGGGGCCCCTTCTATGGGTTCATCAAAACAATGAGACTTGTGACTGT	37	17	62493832	CGTGCAATTTCTTCCAGGGGCCCCTTCTATGGGTTCATCAAAACAATGAG	17	59924294	F		rs9904364	NA	NA	POLG2	NM_007215	TSS1500	chr17:62492882-62493323	S_Shore			NA		17:62492644-62494223	Promoter_Associated	NA	62493832	62493955	NC_000017.10
780	cg11972534	0.0076	cg11972534	53679356	AATTTCCATAAACACACATAAATTATTACCTACACAAAAACTAATTACCA	61735384	AATTTCCGTAAACGCGCGTAAATTATTACCTACACAAAAACTAATTACCG	I	T	Red	TACCCCGGCTCTCAGGGCCCTGAGGAGCTTACGGGCTGGAAATGGCCACTTCCTGAAGAA[CG]GTAACCAGCCCCTGTGTAGGCAACAACTCACGCGCGCCCACGGAAACTCAGAGGCGTGGC	37	2	11515164	CGGTAACCAGCCCCTGTGTAGGCAACAACTCACGCGCGCCCACGGAAACT	2	11432615	F		rs56174102	NA	NA								TRUE	2:11432482-11432672			TRUE	11515164	11515287	NC_000002.11
781	cg09133892	0.0076	cg09133892	60809421	CACAAACAAACAAAAACACTACAAAACACCAACAACCCAAACAAAAAACA	74691476	CACAAACGAACGAAAACACTACAAAACGCCAACGACCCAAACAAAAAACG	I	C	Grn	AGCACCTCACACCACAGACGAACGAAGGCACTGCAAGACGCCAGCGACCCAAGCAGAAAG[CG]CTGAGGGAAGGGGCAGCCCCGCAGGGTGGTCTCCCTGGCTCCCTGTTTGTTGTGAAACAC	37	8	61325879	CACAGACGAACGAAGGCACTGCAAGACGCCAGCGACCCAAGCAGAAAGCG	8	61488433	R			NA	NA								TRUE	8:61488314-61488575	8:61324459-61325938	Unclassified	NA	61325879	61326002	NC_000008.10
782	cg04122815	0.0076	cg04122815	57625465	ATCCAAAAAACCTTCTACTACTATCTAAAACTACTTAACTCCACAAATCC	NA		II			CAAGGAGGAGAATCCAAAAAGCCTTCTGCTGCTATCTAAGGCTGCTTAGCTCCACAGATC[CG]TGAACAGCACGCCCAGAGTACAGAGAACGCGGCAAAACCAACGCGAAGAATCCACTCCAG	37	5	43039592	CGGATCTGTGGAGCTAAGCAGCCTTAGATAGCAGCAGAAGGCTTTTTGGA	5	43075349	R			NA	NA	C5orf39	NM_001014279	1stExon	chr5:43040345-43040633	N_Shore		RDMR	NA	5:43075349-43076002	5:43039457-43039915	Promoter_Associated	NA	43039592	43039715	NC_000005.9
783	cg23082281	0.0076	cg23082281	23773328	AAAAAATTTTATCCTTACAAAAAAATTTATAACCCACTTCAATCCAAAAC	NA		II			TGAACTGCCCCAGGAGGTATTTGTCTATAAAAGAGGAGATGAAGCCGTTGAATAGGAGGC[CG]TCTTGGATTGAAGTGGGCTATAAATTTCTTTGTAAGGACAAAATTTTCCAAACGACCTTG	37	1	213032677	GAAAATTTTGTCCTTACAAAGAAATTTATAGCCCACTTCAATCCAAGACG	1	211099300	F	rs34245161		NA	NA	LQK1;FLVCR1;LQK1	NR_027286;NM_014053;NR_027285	TSS1500;Body;TSS1500	chr1:213031359-213032119	S_Shore			NA		1:213030985-213032716	Promoter_Associated	NA	213032677	213032800	NC_000001.10
784	cg19300195	0.0076	cg19300195	10720447	AATAAAAATACTACCCAAAATCACACAACCAACTAATAATAAACCTAAAC	NA		II			TGTAGCAAAGTGGCAACGCAGCTAAGGGAACGGGCTCTGTATCCCAAATACCTGGGTTCA[CG]CCCAGGTCCACCACTAGCTGGCTGTGTGATCTTGGGCAGTATCCTCACTGGATGGAATAA	37	12	6162821	CGCCCAGGTCCACCACTAGCTGGCTGTGTGATCTTGGGCAGTATCCTCAC	12	6033082	F	rs2283333		NA	NA	VWF	NM_000552	Body	chr12:6165941-6166257	N_Shelf			NA				TRUE	6162821	6162944	NC_000012.11
785	cg15061159	0.0076	cg15061159	17642331	AAATCACCCAACCAACTTCTACTCAAATCRATAACTTCATTCTTCACACC	NA		II			AGACTGGCCCGAAGTCACCCAGCCAGCTTCTGCTCAGGTCGGTGGCTTCATTCTTCACAC[CG]CTTTCCGCTGGGTCCCCCGAGGGCTTAGGCGTGGAGCAGGTCTTATGTTCAATACTTTCA	37	1	22871587	CGGTGTGAAGAATGAAGCCACCGACCTGAGCAGAAGCTGGCTGGGTGACT	1	22744174	R			NA	NA								NA	1:22743895-22744421			NA	22871587	22871710	NC_000001.10
786	cg15962375	0.0076	cg15962375	66723395	TACAAACATTTTTATTTCAAATAACAACTCTCAAACAAAATCTAAAAAAC	NA		II			CAAAATGCCCAATAGTTGGATGGCGAGGGTTTTTTCTTTTACAATCATATGGCTTGATTC[CG]TTTTCCAGATCTTGTCTGAGAGCTGCTATTTGAAATAAAAATGTTTGCATCCATTTCCTC	37	1	213563639	GCAAACATTTTTATTTCAAATAGCAGCTCTCAGACAAGATCTGGAAAACG	1	211630262	F			NA	NA				chr1:213562739-213562958	S_Shore			NA		1:213563598-213563711	Unclassified_Cell_type_specific	NA	213563639	213563762	NC_000001.10
787	cg01434562	0.0076	cg01434562	52763476	CATAAAACACTTACTCATCTACATCTAAAACCAAAAACCACTATATAACC	NA		II			CTCATATGCCTCATAAAACACTTACTCATCTACATCTAAAGCCAAGAACCACTGTGTAAC[CG]ACTAGTTCCCTGCTCGTAAGGAACTCGGCTGTGTAATTCTGTTTCATCACCAAATGCCAG	37	10	106201507	CGGTTACACAGTGGTTCTTGGCTTTAGATGTAGATGAGTAAGTGTTTTAT	10	106191497	R			NA	NA	CCDC147	NM_001008723	Body				DMR	NA				TRUE	106201507	106201630	NC_000010.10
788	cg16800165	0.0076	cg16800165	33644447	AACTAACTTAACCCTATATACRCCTAACACTCCCTAAAAAAACTAAAATC	NA		II			CTGGAAACGCACGTGAACAAAGCTCTCGCCCCCGGGAGCCGCTGCCTGCGGTTTCCTAGT[CG]ATCCCAGCTTCTCTAGGGAGTGTCAGGCGCACACAGGGTTAAGTTAGTTCCCTCCCTGGT	37	14	85996364	ACTAACTTAACCCTGTGTGCGCCTGACACTCCCTAGAGAAGCTGGGATCG	14	85066117	F			NA	NA	FLRT2	NM_013231	TSS200	chr14:85996494-85996958	N_Shore	high-CpG:85066099-85066447	CDMR	NA	14:85065806-85068075			NA	85996364	85996487	NC_000014.8
789	cg02105458	0.0076	cg02105458	67730381	CTCTAAACTATAACTAAAACCCTCCRAAATAAAAACACTACTAAACCCCC	NA		II			TGGACAAGGGGCGCCCGGCAGCTCCCCCGCAGAGCGCACGGCGGACCCGGGGTTGGGGGT[CG]GGGGCCCAGCAGTGCCTTCACCCCGGAGGGCTCCAGTCACAGCCCAGAGGGGTCGACCCT	37	15	93653048	CGGGGGCCCAGCAGTGCCTTCACCCCGGAGGGCTCCAGTCACAGCCCAGA	15	91454052	F			NA	NA				chr15:93652755-93653049	Island			NA	15:91453738-91454380			NA	93653048	93653171	NC_000015.9
790	cg12156885	0.0076	cg12156885	74762318	CTCTAAACAAAAAAATCACATTCTCTCCCACCTAAAACTTCTTTTCCTCA	42701502	CTCTAAACAAAAAAATCGCATTCTCTCCCGCCTAAAACTTCTTTTCCTCG	I	C	Grn	CTCCTCCGCGGGCTCTGAGCAGAAGGGTCGCATTCTCTCCCGCCTGAGACTTCTTTTCCT[CG]CCCCGGGAGCTCAGGCGGCGCCGCTCCAGCCCGGGGCCCCGGGACTCCCCGGCTGCACAC	37	17	35295224	CTCTGAGCAGAAGGGTCGCATTCTCTCCCGCCTGAGACTTCTTTTCCTCG	17	32369337	R			NA	NA	LHX1;LHX1	NM_005568;NM_005568	1stExon;5'UTR	chr17:35291899-35300875	Island		DMR	TRUE	17:32369093-32370546			NA	35295224	35295347	NC_000017.10
791	cg11647481	0.0076	cg11647481	73676449	ACTTTTCTCTCCCAACCACACATCTATAACTCTACAAATACATAACTACA	40673401	ACTTTTCTCTCCCAACCGCACGTCTATAACTCTACAAATACGTAACTACG	I	C	Grn	TAAACGTGGCTGGCTTTTCTCTCCCAACCGCACGTCTGTGGCTCTGCAGATGCGTGGCTG[CG]CGTGGTTTGGTGCCGGAGCTGTGGCTCCTCCGCAGCACCAGCAGTTTCTGCGTCGCTCGC	37	7	4781704	GCTTTTCTCTCCCAACCGCACGTCTGTGGCTCTGCAGATGCGTGGCTGCG	7	4748230	R			NA	NA	FOXK1	NM_001037165	Body	chr7:4784820-4785058	N_Shelf			NA	7:4748198-4748449			NA	4781704	4781827	NC_000007.13
792	cg03094226	0.0075	cg03094226	22658373	AATCCTACCTAAATACATTTTTATTAATTTAATTTAAAAATCTCTTTATC	NA		II			CTCCCAGTGCAGATCCTACCTGGATACATTTTTATTAGTTTGGTTTAGAGATCTCTTTAT[CG]ACTTATTTGTAGTCCAGATTTATGAGGGTGATAATTCATTCTCCATTCCCTTTAACAGGT	37	11	66556756	ATCCTACCTGGATACATTTTTATTAGTTTGGTTTAGAGATCTCTTTATCG	11	66313332	R			NA	NA	C11orf80	NM_024650	Body					TRUE				NA	66556756	66556879	NC_000011.9
793	cg16702815	0.0075	cg16702815	31641390	TCCTATCCTTTCTTTCCAAACATATAAAAACCCTATTAAACAATTATCAC	NA		II			TTCCCCTCCTTTCCTGTCCTTTCTTTCCAGGCATATAAAAACCCTGTTAAACAATTATCA[CG]GTGCCTGATAAGAATTTCAGTTTAAGTTCTCATAACTTATTAAACCATAAAACATTTCAG	37	7	16920271	CCTGTCCTTTCTTTCCAGGCATATAAAAACCCTGTTAAACAATTATCACG	7	16886796	R			NA	NA	AGR3	NM_176813	5'UTR					NA				NA	16920271	16920394	NC_000007.13
794	cg20616821	0.0075	cg20616821	20695506	AATAATCTTATCTACCACAAAAATTTCAATCATCACTTCTCAATAATATC	NA		II			TAGAGCAGGTGTAAATGTTTAGCAGGCAATTACTACTAGTAGTGGTAGAAGCCCAGATTG[CG]ACATTACTGAGAAGTGATGATTGAAACCTTTGTGGTAGATAAGATCACTAAGGAAGAATA	37	1	114218186	GTGATCTTATCTACCACAAAGGTTTCAATCATCACTTCTCAGTAATGTCG	1	114019709	F			NA	NA	MAGI3;MAGI3	NM_152900;NM_001142782	Body;Body					TRUE				NA	114218186	114218309	NC_000001.10
795	cg16856833	0.0075	cg16856833	22618491	CTAAATTCCAAAACRCRAATTAAACCTAAACTTAACATTCATTCCRTCTC	NA		II			GAGGATACCTCCTGGGTTCCAAAGCGCGAGTTGAACCTGAGCTTGACATTCATTCCGTCT[CG]TACAAAAGCCATGCCTGCGGGGAGAGGGAGAAAATTTCCTACAGGAGCCTCAAGACTGCG	37	3	87138640	CGAGACGGAATGAATGTCAAGCTCAGGTTCAACTCGCGCTTTGGAACCCA	3	87221330	R			NA	NA				chr3:87138225-87138546	S_Shore		RDMR	TRUE	3:87220696-87221331			NA	87138640	87138763	NC_000003.11
796	cg15017004	0.0075	cg15017004	52660425	AAAAAACCCCAAAACTACACAAAAACCATAAAAAAAACTCAAACTCCACA	49694431	GAAAAACCCCAAAACTACGCGAAAACCGTAAAAAAAACTCAAACTCCACG	I	A	Red	GGAGCTTCCTCCGTTGGAAGTCCCTTCCGCTGGCGACGTGGGCGCTGTGGCCGCGGCCCT[CG]TGGAGCCTGAGCCCTCCTCACGGCCTCCGCGCAGCCCTGGGGCCCCCCGGCAGGGTCCCT	37	18	2906290	GGGGGGCCCCAGGGCTGCGCGGAGGCCGTGAGGAGGGCTCAGGCTCCACG	18	2896290	F			NA	NA	EMILIN2	NM_032048	Body	chr18:2905950-2907348	Island	high-CpG:2896178-2896354		NA	18:2895951-2897269	18:2905940-2907846	Promoter_Associated	TRUE	2906290	2906413	NC_000018.9
797	cg16226586	0.0075	cg16226586	66642330	AAATCCAAACTAACATAAAAAAACCCACACACCCCAAAACATCCTAAACA	63727507	AAATCCGAACTAACATAAAAAAACCCACACGCCCCAAAACATCCTAAACG	I	C	Grn	GTTTTGTTTTCAGAATCCGGGCTGGCATGGGGAAGCCCACACGCCCCAGGACATCCTAGA[CG]CTGAGCTCCTGCAGCGGCTCACGGGGAGCACAGCGAAGAGCTGCAACAAAACACAATTCG	37	2	240007147	GAATCCGGGCTGGCATGGGGAAGCCCACACGCCCCAGGACATCCTAGACG	2	239672084	R			NA	NA	HDAC4	NM_006037	Body	chr2:240007630-240008322	N_Shore			NA	2:239672065-239672120			NA	240007147	240007270	NC_000002.11
798	cg06206881	0.0075	cg06206881	43800412	ATAAAATATACAAAATAACTACACAAACTCTATACTAAATACCTAATAAC	NA		II			GACAAAATTAAATGAAATGTGCAAAATAACTGCACAAACTCTGTGCTGGGTGCCTGGTGA[CG]CGGAACCGTCGGCTGGCACGCTGCGCCCCCACGTGGAAGCTTGCAAGGTTTGGCCCCCTA	37	12	5620842	TGAAATGTGCAAAATAACTGCACAAACTCTGTGCTGGGTGCCTGGTGACG	12	5491103	R			NA	NA								TRUE	12:5491103-5491358			NA	5620842	5620965	NC_000012.11
799	cg24084504	0.0075	cg24084504	45794369	ACAATCACCACAAATTAAAACTCTATACAACACTAAAATTAACAACCCCA	26633466	ACGATCGCCACAAATTAAAACTCTATACGACGCTAAAATTAACAACCCCG	I	A	Red	TCTCGGGACCCGGCGATCGCCACAGGTTGGGACTCTGTGCGGCGCTGGAGTTGGCAGCCC[CG]GGCGCTATGGCTCCCTTGAGGAGTGGGGAGGGAGGTGGCCGGGGGGTTGGCGCGCCCCTC	37	4	42399699	GCGATCGCCACAGGTTGGGACTCTGTGCGGCGCTGGAGTTGGCAGCCCCG	4	42094456	R			NA	NA	SHISA3	NM_001080505	TSS200	chr4:42399152-42400802	Island			NA	4:42093910-42095814			NA	42399699	42399822	NC_000004.11
800	cg21328389	0.0075	cg21328389	35660401	TTATAACACCAACTTTATCTTCCCACRTATAAATCACCATTCTTTTCCTC	NA		II			AGCAGAGCAGGTTATGACACCAGCTTTGTCTTCCCACGTGTGGATCACCATTCTTTTCCT[CG]CTCTCTCCCAGCCCTTTGCCCCCATTTCCACTGTTTCCCCAAATCCCAGATCATCCATTT	37	8	109145172	TATGACACCAGCTTTGTCTTCCCACGTGTGGATCACCATTCTTTTCCTCG	8	109214348	R			NA	NA							CDMR	NA				NA	109145172	109145295	NC_000008.10
801	cg09322899	0.0074	cg09322899	27772369	CAATAACTTCTCCAAAAAACCCTAAATCCATATTTAAAAAAACTATATTC	NA		II			AGTCCCGGAATCAATGGCTTCTCCAGGGAACCCTGGATCCATGTTTGGGAGAACTGTGTT[CG]GACCCAATCTAGTGCTAGGTGTGCTAACTGCTGCTGGGCGACAGAGCACGCAGGGCCCTC	37	2	240280217	AATGGCTTCTCCAGGGAACCCTGGATCCATGTTTGGGAGAACTGTGTTCG	2	239945154	R			NA	NA	HDAC4	NM_006037	5'UTR					NA	2:239945154-239945232			NA	240280217	240280340	NC_000002.11
802	cg19870898	0.0074	cg19870898	22711335	CAACACCACCAAAAAACACCAAACCAAAAATAAAAATCAAAAAAACTACA	50730334	CAACACCACCAAAAAACGCCAAACCAAAAATAAAAATCAAAAAAACTACG	I	A	Red	GCTCTGTCTGCTCAGCACCACCAAGGAACGCCAGGCCAGGAATGAAAGTCAAGGAGGCTG[CG]ACATTAATGACCCACAGTACGGGTGAGTCTTCTGCCTCTCCCAGTTATCCACAGACTTCT	37	14	103676455	CGCAGCCTCCTTGACTTTCATTCCTGGCCTGGCGTTCCTTGGTGGTGCTG	14	102746208	R		rs72706668	NA	NA				chr14:103673773-103674343	S_Shelf			NA				NA	103676455	103676578	NC_000014.8
803	cg13285004	0.0074	cg13285004	29775503	TTACCTTCCATAAAATCCATACTAAAATAATTAAAATTCTTATCRTCCCC	NA		II			ACGGCGACCTCTTGCCTTCCATAGAGTCCATGCTGAAGTAGTTGGAGTTCTTGTCGTCCC[CG]GACTCGACAAACTGGATGATGGGTCGCCGCCACTCATTGCCCGCGAACAGGGCGCTCCTA	37	11	120008484	CGGGGACGACAAGAACTCCAACTACTTCAGCATGGACTCTATGGAAGGCA	11	119513694	R			NA	NA	TRIM29	NM_012101	1stExon	chr11:120008046-120008710	Island			NA	11:119513297-119513842			TRUE	120008484	120008607	NC_000011.9
804	cg11691825	0.0074	cg11691825	51605446	AAATCTTTCTTTCATACRAAATCATTTTCTCAAACTATTTATTTCTATAC	NA		II			GACTCCTAACCAGATCTTTCTTTCATGCGGGATCATTTTCTCAAACTATTTATTTCTGTG[CG]GTGGTGGTGGGAACATTGACGACAAAATGGCACCTTCTTACTCAATTTTGCTGCTCCCTG	37	1	178030256	GATCTTTCTTTCATGCGGGATCATTTTCTCAAACTATTTATTTCTGTGCG	1	176296879	R			NA	NA								TRUE				NA	178030256	178030379	NC_000001.10
805	cg03948902	0.0074	cg03948902	65723378	CATTTAAATATAATTATAAACATATATATAAAAACCCTTAAAATCCATCC	NA		II			GCCAGCCTCAACCTCTCAAAGTACTGGAATTACAAGTGTGAGCCACTGAGCCCAGCCAAG[CG]GATGGATTTCAAGGGTTTTCATATATATGCTTATAATCATATTTAAATGTATTGATGGGG	37	1	170669166	ATTTAAATATGATTATAAGCATATATATGAAAACCCTTGAAATCCATCCG	1	168935790	F	rs76987566		NA	NA	PRRX1;PRRX1	NM_022716;NM_006902	Body;Body					TRUE				NA	170669166	170669289	NC_000001.10
806	cg09453076	0.0074	cg09453076	18754396	AACAAAAAACAAACCTAAACATCACTAAAAACCAAAACCAACAACAACCA	59775429	AACAAAAAACGAACCTAAACGTCACTAAAAACCGAAACCGACGACAACCG	I	C	Grn	GTGAGCTGCCAGCCTGCGCTCTGGATCCAGCCGGGCGCGTCCCCTCCCACCCTCGCGCCG[CG]GCTGTCGCCGGCCCCGGCCCCCAGTGACGCCCAGGCTCGCCTCCTGCCTGGGTTCCAGGG	37	2	235406275	GGCAGGAGGCGAGCCTGGGCGTCACTGGGGGCCGGGGCCGGCGACAGCCG	2	235071014	F			NA	NA	ARL4C	NM_005737	TSS1500	chr2:235404502-235406541	Island		DMR	NA	2:235069078-235071448	2:235405028-235406635	Promoter_Associated_Cell_type_specific	NA	235406275	235406398	NC_000002.11
807	cg19567683	0.0074	cg19567683	57701508	CATTTCTTCAAACRCTAAAAAACCCTTTCAAAAATTTTCATTTAAAAACC	NA		II			CCTTACTATCCCATTTCTTCAAACGCTAAGAGGCCCTTTCAAAAGTTTTCATTTGGGGGC[CG]GGCACGGTGGCTCACGCCTGTAATCCCAGCACTCTGGGAGGCTGAGGCGGGCGGATCACC	37	X	118679581	CGGCCCCCAAATGAAAACTTTTGAAAGGGCCTCTTAGCGTTTGAAGAAAT	X	118563609	R			NA	NA	CXorf56;CXorf56;CXorf56	NM_001170570;NM_001170569;NM_022101	Body;Body;Body					NA				NA	118679581	118679704	NC_000023.10
808	cg09573843	0.0074	cg09573843	31611468	TCCTCACAATCCAATAACTAAAAATCCTCTATCAAACCAACAAAACCACA	43759420	TCCTCACAATCCGATAACTAAAAATCCTCTATCAAACCGACAAAACCACG	I	C	Grn	AATTGTATTCTCTCCTCACAGTCCGGTGGCTGGAAGTCCTCTGTCAAGCCGGCAGGGCCA[CG]CTGCCTCTGAAACCCTCGGGGAGTCCGCCCTCGCCTTTTCCTAGCTTCTGCGGGCTCGCC	37	4	154409945	TCCTCACAGTCCGGTGGCTGGAAGTCCTCTGTCAAGCCGGCAGGGCCACG	4	154629395	R		rs62324700	NA	NA	KIAA0922;KIAA0922	NM_015196;NM_001131007	Body;Body					NA	4:154629395-154629457	4:154409197-154410467	Promoter_Associated	NA	154409945	154410068	NC_000004.11
809	cg04943586	0.0073	cg04943586	73722483	CTAACAAACAACCTAAACATAACTACACACATTAATTCAAATATCAACAC	NA		II			ATGTGCATCTCCTATAGCATCTCATAAAGTGCTCATCAAGCAGGATAATATCAGGAAACA[CG]TGTTGATACCTGAATCAATGTGTGTAGTCATGCTCAGGCTGCTTGTCAGTTTCTTGAAAG	37	12	106993938	CGTGTTGATACCTGAATCAATGTGTGTAGTCATGCTCAGGCTGCTTGTCA	12	105518068	F			NA	NA	RFX4;RFX4	NM_002920;NM_213594	TSS1500;Body					NA				NA	106993938	106994061	NC_000012.11
810	cg06528306	0.0073	cg06528306	39726305	CRATAACCAAATTAAAAATAAACAAATTAATAACRATCTTCATACRAAAC	NA		II			CGGTGATCTGCGCCGTGGGTCTGGCGGGCAACTCCGCCGTGCTGTACGTGTTGCTGCGGG[CG]CCCCGCATGAAGACCGTCACCAACCTGTTCATCCTCAACCTGGCCATCGCCGACGAGCTC	37	8	53852661	CGCCCCGCATGAAGACCGTCACCAACCTGTTCATCCTCAACCTGGCCATC	8	54015214	F			NA	NA	NPBWR1	NM_005285	1stExon	chr8:53851701-53854426	Island			NA	8:54014705-54016999	8:53851799-53853144	Unclassified_Cell_type_specific	NA	53852661	53852784	NC_000008.10
811	cg06312813	0.0073	cg06312813	31723418	AAACAAAATTTAAAACAACAAAAAAATCAAAAACCCCAACAATAACAACA	24631422	AAACAAAATTTAAAACAACGAAAAAATCGAAAACCCCAACAATAACAACG	I	A	Red	AGGTCGGGCTGAGGACAGGGTTTGGGGCAGCGGGAGAGTCGGGGACCCCAGCAGTGGCAG[CG]GCAGCGATGGGCGAGACTTACATGACTTCGGTTTGGGCGCAGTGGGGTCCGGGGGACTTC	37	4	74964493	GGACAGGGTTTGGGGCAGCGGGAGAGTCGGGGACCCCAGCAGTGGCAGCG	4	75183357	R			NA	NA	CXCL2	NM_002089	Body	chr4:74964656-74965279	N_Shore			NA	4:75183301-75184143			NA	74964493	74964616	NC_000004.11
812	cg13312576	0.0073	cg13312576	31734430	CTTAACTCCATATAACATTAAACAAATCACTCAATCTCTATACTATATTC	NA		II			TTTTATTCCTTATATCCTTATGAGATAAGTTCTAAATGATCTCTTATATTAAAGATGGGG[CG]AATACAGCACAGAGATTGAGTGATTTGCCCAATGTCATATGGAGCTAAGAGGCTGTTAAG	37	3	112392531	TTAGCTCCATATGACATTGGGCAAATCACTCAATCTCTGTGCTGTATTCG	3	113875221	F	rs12634199	rs75957291	NA	NA								TRUE				NA	112392531	112392654	NC_000003.11
813	cg08908089	0.0073	cg08908089	72601331	AAAAAAACAATATCACTAACTAATCTAATAACTTCTCTAAACACCAACAC	NA		II			CTGCATCTCAAGGAGAAACAGTGTCACTGGCTAATCTGATGGCTTCTCTGGGCACCAGCA[CG]TGGGCACCATCACCCTTTCTCTGCAGGGGGTTTGTTTAGTGTATTTGGTAGAACATCCCC	37	15	29213250	GAGAAACAGTGTCACTGGCTAATCTGATGGCTTCTCTGGGCACCAGCACG	15	27000542	R			NA	NA	APBA2;APBA2	NM_005503;NM_001130414	TSS1500;TSS1500					NA		15:29213120-29213466	Promoter_Associated	NA	29213250	29213373	NC_000015.9
814	cg15810386	0.0073	cg15810386	51682350	CTAATTCAAACACCTCTAACACTTCCACTCCAAAATTAAAATTAAAAACC	NA		II			ATGGAGTCACTCTGGTTCAAACACCTCTGACACTTCCACTCCAGGATTGGGGTTGGGGGC[CG]AGGGTGGCCAGGACACAAGCAAGCCCCAAGCACTTGCTTTCCCCCTGACTCTCTAAACCT	37	5	31362491	CGGCCCCCAACCCCAATCCTGGAGTGGAAGTGTCAGAGGTGTTTGAACCA	5	31398248	R			NA	NA								TRUE				NA	31362491	31362614	NC_000005.9
815	cg04577591	0.0073	cg04577591	49714358	TATATATTTACATTATACTTTACTAAACTTCTATTTACATACACACACAC	NA		II			TTCACCTAGCCTATGTGTTTACATTGTACTTTACTAAACTTCTATTTACATACACACACA[CG]AGTGCTATGCATTCTGTTCGATCAATATTAGTTATAATTTTTTTCTGTGACCTTATATAG	37	12	66214544	ATGTGTTTACATTGTACTTTACTAAACTTCTATTTACATACACACACACG	12	64500811	R			NA	NA	RPSAP52	NR_026825	Body	chr12:66217627-66220181	N_Shelf			NA				NA	66214544	66214667	NC_000012.11
816	cg12819011	0.0073	cg12819011	31742504	CCCAACAACCCAAAACAACATAAAAAATACTAACCCAAATATTAACCTAC	NA		II			AAGCCCCTCTGCAAGGTCCAGTATGATTTTCTTGGTGGTGTCTACAATATTGTAAAGAGT[CG]TAGGTCAATATTTGGGCTAGCACCTCTCATGCTGTCTTGGGCTGCTGGGAAAGACTTTAA	37	12	32138937	CCAGCAGCCCAAGACAGCATGAGAGGTGCTAGCCCAAATATTGACCTACG	12	32030204	F	rs66819601		NA	NA	C12orf35	NM_018169	Body					TRUE				NA	32138937	32139060	NC_000012.11
817	cg27246282	0.0073	cg27246282	71655352	AAAAAAAAACCCCAAAATAAACCCAAATAACAACAAAATAAACACCCCCA	45733386	AAAAAAAAACCCCAAAATAAACCCAAATAACAACGAAATAAACGCCCCCG	I	C	Grn	CGCTCACACCGTGCCCAGGAGCGAGCGAGGACGTCGAGTAACCGTGGTCGCCAGGCTGGG[CG]GGGGCGTCCACCTCGCTGCTACCTGGGCCCACCTTGGGGTTTTTCCCTCCCGTCCATCCG	37	3	13114797	CGGGGGCGTCCACCTCGCTGCTACCTGGGCCCACCTTGGGGTTTTTCCCT	3	13089797	F			NA	NA	IQSEC1	NM_001134382	TSS200	chr3:13114627-13115245	Island	high-CpG:13089547-13089986	DMR	TRUE	3:13089557-13090761	3:13114522-13115654	Unclassified	TRUE	13114797	13114920	NC_000003.11
818	cg15487867	0.0073	cg15487867	30806414	CATAAAAATCATAATATTCACACTCATAAACATCAAACAAAACCAAACCA	26659491	CATAAAAATCATAATATTCGCGCTCATAAACATCGAACGAAACCGAACCG	I	A	Red	CGCCCCCAGAATCATGAAGATCATGGTGTTCGCGCTCATGGACATCGGGCGGGGCCGGGC[CG]GGCCGGAGCGCCGCCCCCCGGCCCCGGCGCCCCCCCGGCCCCGGCCCGATGCTGAGCCCC	37	1	1475742	CGGCCCGGCCCCGCCCGATGTCCATGAGCGCGAACACCATGATCTTCATG	1	1465605	R			NA	NA	C1orf70	NM_001114748	TSS200	chr1:1476093-1476669	N_Shore			NA	1:1464706-1466525	1:1475047-1476608	Gene_Associated_Cell_type_specific	NA	1475742	1475865	NC_000001.10
819	cg20265043	0.0073	cg20265043	29628392	TTTATAAAAAAACRACRCCTACCTCACRTAATATAATATTTTCACAATCC	NA		II			GGAGGAGGGGAAAAAACTACTTTTTGTCTCTTCCTTCCCAACCCCTTTGGCTTCGGCCAG[CG]GACTGTGAAAATATCACACTACGTGAGGCAGGCGCCGCCTCCCCATAAAAAACCCAGAAG	37	7	23510089	TTATGGGGAGGCGGCGCCTGCCTCACGTAGTGTGATATTTTCACAGTCCG	7	23476614	F			NA	NA	IGF2BP3	NM_006547	TSS200	chr7:23508184-23509712	S_Shore	high-CpG:23475765-23476640		NA	7:23476530-23477010	7:23509936-23511553	Promoter_Associated	TRUE	23510089	23510212	NC_000007.13
820	cg12810212	0.0073	cg12810212	24671389	CATTTCCAACCATAAAAAAAACACTAAAACAACAACTAAAAATCTCTCCA	17623481	CGTTTCCAACCGTAAAAAAAACACTAAAACGACAACTAAAAATCTCTCCG	I	T	Red	TAGCGTCCTCGCCGTTTCCAGCCGTGAAGGAGGCACTGAGACGACAGCTGAGGGTCTCTC[CG]TTAAGGCTGTCGCTGCTGTAGGGGCCCTCGCCCGCTGCGTGTTTGTGCCACCCAGCGTAC	37	2	232379626	CGGAGAGACCCTCAGCTGTCGTCTCAGTGCCTCCTTCACGGCTGGAAACG	2	232087870	R			NA	NA	C2orf52	NR_024079	TSS1500	chr2:232378948-232379666	Island			NA	2:232087193-232087910	2:232378519-232380273	Promoter_Associated	NA	232379626	232379749	NC_000002.11
821	cg04209766	0.0073	cg04209766	65756344	TAACCTTTCTACTCATCAAACAATACTACATAAATATAATTAATACTTAC	NA		II			TTTCACTGCTAGTGAAATGTAAGGAAATACATTTTCATTTTTAAGCCTCTTGAGAATGAT[CG]TAAGTATTAACTACACTTATGCAGTATTGTTTGATGAGCAGAAAGGTCACAATGGCAGAT	37	5	114512608	GACCTTTCTGCTCATCAAACAATACTGCATAAGTGTAGTTAATACTTACG	5	114540507	F		rs75393816	NA	NA	TRIM36;TRIM36	NM_018700;NM_001017397	Body;Body	chr5:114514716-114516220	N_Shelf			NA				NA	114512608	114512731	NC_000005.9
822	cg13045134	0.0073	cg13045134	65623334	TAATAATAAAATACACTCCTAAAAAAACCATTAAATCCTCATCAAAAACA	68734347	TAATAATAAAATACGCTCCTAAAAAAACCATTAAATCCTCGTCGAAAACG	I	A	Red	TTTCTTGTCTTTCTTAAGGAAAAATGCCTACAGAGCAGTGGGACACAGAGCTCTGCTGGC[CG]CCTCCGACGAGGATCTAATGGCTTTTCCAGGAGCGCACCCCATCACCACCCCCAGACAAC	37	8	103741780	TGGTGATGGGGTGCGCTCCTGGAAAAGCCATTAGATCCTCGTCGGAGGCG	8	103810956	F			NA	NA								TRUE				TRUE	103741780	103741903	NC_000008.10
823	cg04609801	0.0072	cg04609801	30716421	ATCTCATACCCAACTTAACCCTAAACTTTAAATAATAAAAACAAAAAACA	39673370	ATCTCGTACCCAACTTAACCCTAAACTTTAAATAATAAAAACAAAAAACG	I	A	Red	GGAGGTTGAGGCTTGGAAGCCACAGGGCCCCGTGGAAGGAGTGCATCCCCCCACCCTCCT[CG]TTCTTTGTCCTCACTATTTAAAGTCCAGGGTCAAGCTGGGCACGAGACAGGTAAACAACC	37	16	28609176	GTCTCGTGCCCAGCTTGACCCTGGACTTTAAATAGTGAGGACAAAGAACG	16	28516677	F			NA	NA	SULT1A2;SULT1A2	NM_001054;NM_177528	TSS1500;TSS1500	chr16:28611946-28612388	N_Shelf			NA				TRUE	28609176	28609299	NC_000016.9
824	cg06943845	0.0072	cg06943845	12689452	ATATCTCTTCCCTTTCTCCTATTCACAATCCTTCCTTTAATAAACCACAC	NA		II			GCCCAGTACTAATGTCTCTTCCCTTTCTCCTGTTCACAGTCCTTCCTTTGATGAACCACA[CG]CACCCTAACTTCCATCTCAGGCTCTTCTCTGAAGAATCTGATTATAGATAGGTACAGATC	37	2	6507982	TGTCTCTTCCCTTTCTCCTGTTCACAGTCCTTCCTTTGATGAACCACACG	2	6425433	R			NA	NA								TRUE				NA	6507982	6508105	NC_000002.11
825	cg12212453	0.0072	cg12212453	20741385	AAACAATCTTCACAAAATACAAAATAACRACTACCCTAAAATATCCTATC	NA		II			ATCAAAATTTAAAACAATCTTCACAAAATGCAAAATAGCGGCTACCCTAAAATGTCCTGT[CG]GTACAACGCTTCCCCTGCGAGAGTGAATTAACTCCCCTCCTCCCACCTCCTCCAGAGCTA	37	14	38058639	AACAATCTTCACAAAATGCAAAATAGCGGCTACCCTAAAATGTCCTGTCG	14	37128390	R			NA	NA				chr14:38057138-38057798	S_Shore		RDMR	NA				NA	38058639	38058762	NC_000014.8
826	cg08616702	0.0072	cg08616702	26749411	TAATATTAATAAACCTCCAAACRACTCCCAAAAAAAATACAAACRCTATC	NA		II			TCACCATCACGCACGCACAGAGCCACACTCCCATATTCACACTTTCTAACTCGTAAGCTC[CG]ACAGCGCCTGCATTTTCTTTGGGAGCCGCTTGGAGGTTCATTAATATCATTAGCATTTAA	37	6	108487072	GATATTAATGAACCTCCAAGCGGCTCCCAAAGAAAATGCAGGCGCTGTCG	6	108593765	F			NA	NA	NR2E1	NM_003269	TSS200	chr6:108485671-108490539	Island			TRUE	6:108591995-108595073	6:108486964-108487114	Unclassified_Cell_type_specific	NA	108487072	108487195	NC_000006.11
827	cg01541846	0.0072	cg01541846	47645457	TTATATTTATTCTCAAAAACCAAAATCCACAACRAATAAAAAATCACCCC	NA		II			GACTCAGTGACTTGTGTTTATTCTCAGAAACCAGAGTCCACAGCGGGTGAGGGGTCACCC[CG]CCCTCCTATAGCTCGGCTCCTCTGTGGTGCCATCAGATTCGGATGTGGAAGGTGCTGTGT	37	19	16272242	TGTGTTTATTCTCAGAAACCAGAGTCCACAGCGGGTGAGGGGTCACCCCG	19	16133242	R			NA	NA	CIB3	NM_054113	3'UTR					TRUE				NA	16272242	16272365	NC_000019.9
828	cg06325209	0.0072	cg06325209	36806494	ACAAAATACCTTTAAAAAAAACCTCACATTCTAAAAATTCCTAAAAAAAC	NA		II			CCCCAACCCCCTTCCTAATTGAAACCAAATGTGCAATATATTGGATGCTGGGATCCCTGG[CG]CTTTCCCAGGAATCCTCAGAATGTGAGGTTTCTCTCAAAGGCATCTTGCATCAGCCTGTG	37	1	162602217	CAAGATGCCTTTGAGAGAAACCTCACATTCTGAGGATTCCTGGGAAAGCG	1	160868841	F			NA	NA	DDR2;DDR2	NM_006182;NM_001014796	TSS200;TSS200			low-CpG:160868822-160868971		NA				NA	162602217	162602340	NC_000001.10
829	cg04890934	0.0072	cg04890934	69702340	ATAAATTATCCCACCTATTACTTTCTTCTCCTCTTATCTTTAAACCCTAC	NA		II			TGCTCCACTTTGTAAATTATCCCACCTGTTACTTTCTTCTCCTCTTGTCTTTGGGCCCTA[CG]GGTGAGTTACTCTCCACAGGCATAATTTACTTCAAAACTTAGTACTCCAAGTCCCTTCCC	37	8	28242205	TAAATTATCCCACCTGTTACTTTCTTCTCCTCTTGTCTTTGGGCCCTACG	8	28298124	R			NA	NA	ZNF395	NM_018660	5'UTR	chr8:28243684-28244283	N_Shore			NA				NA	28242205	28242328	NC_000008.10
830	cg13893720	0.0072	cg13893720	47601473	TATCCTTTATAATAATTCTTCTCCTACCCTAAAATTCAATCCAAAATTAC	NA		II			TCACACAATAATGTCCTTTATAGTAATTCTTCTCCTGCCCTAGGATTCAATCCAGGATTA[CG]CAGATTCTGTACTCAGTTGTCATGTCTCTTTAGTCTCTTTTAATCAGGAACAGTTCCTTT	37	15	62778589	GTCCTTTATAGTAATTCTTCTCCTGCCCTAGGATTCAATCCAGGATTACG	15	60565881	R			NA	NA								TRUE				NA	62778589	62778712	NC_000015.9
831	cg23463099	0.0072	cg23463099	55747482	AAATACTAAACACATCATCAATACATAATAAAAATATACTTACTCTCCCC	NA		II			GCACGGTGCTAGAGTGCTAGGCACATCATCAGTGCATAATAAAGGTGTGCTTACTCTCCC[CG]GGGATGAGATTAAATCCTGGGTGCAAAGCAAGTCTTGATTTCCATGCTCGAAGCACAAAT	37	3	140229290	CGGGGAGAGTAAGCACACCTTTATTATGCACTGATGATGTGCCTAGCACT	3	141711980	R		rs3887354	NA	NA	CLSTN2	NM_022131	Body					TRUE				NA	140229290	140229413	NC_000003.11
832	cg11543304	0.0072	cg11543304	36806408	CATCATTCATTTACCCCTTACCCAAACTTTACRATTACATCTTAAATAAC	NA		II			GGCTTCCCCAGGTCTCTCCCAAGCACTCAGGTCCAGTATTCACAGCCTGAAAATGGGAAA[CG]TTATTCAAGATGCAACCGCAAAGCTTGGGCAAGGGGCAAATGAATGATGTCTCTCCAGCC	37	7	98729543	ATCATTCATTTGCCCCTTGCCCAAGCTTTGCGGTTGCATCTTGAATAACG	7	98567479	F			NA	NA	SMURF1;SMURF1	NM_020429;NM_181349	Body;Body					TRUE				NA	98729543	98729666	NC_000007.13
833	cg17015506	0.0072	cg17015506	52748322	TTCTCCAAAATTCCCRTACTAAAAATAATCRTAACCCTTACTACCTCTTC	NA		II			GGCTGTTTTCTTTCTCCAAAGTTCCCGTGCTAAGGGTAGTCGTGACCCTTGCTGCCTCTT[CG]TTTTGTTTTTTTTGAGACGGGGTCTCGCTCTGTCGCCCAGGCTGGAGTGCAGTGGCGCGA	37	11	44611387	CGAAGAGGCAGCAAGGGTCACGACTACCCTTAGCACGGGAACTTTGGAGA	11	44567963	R			NA	NA	CD82;CD82	NM_002231;NM_001024844	5'UTR;5'UTR					TRUE				NA	44611387	44611510	NC_000011.9
834	cg08454015	0.0072	cg08454015	10677480	CATACCCTTTACTTACAAAACAAATATACACCCATCTATTTTTAAACTAC	NA		II			GAAGCTCTCAGGGAAATGTCTGTGAATCATTTAAAGATGCTCTCTGGTGGATAGAGAAAC[CG]CAGTCCAAAAACAGATGGGTGTATATTTGCTTTGTAAGCAAAGGGCATGTATCATACTCG	37	1	240078452	CGCAGTCCAAAAACAGATGGGTGTATATTTGCTTTGTAAGCAAAGGGCAT	1	238145075	F			NA	NA								TRUE				TRUE	240078452	240078575	NC_000001.10
835	cg26444282	0.0072	cg26444282	64631302	TCAACCTACTCCAAACAAAACACAAATAAAAAACAAACAAACAAACAACA	46672417	TCAACCTACTCCAAACAAAACGCGAATAAAAAACAAACGAACAAACGACG	I	A	Red	CTCCCATCCCGCTCAGCCTGCTCCAGACAGAGCGCGAGTGAGGAGCAGGCGGGCAGGCGG[CG]GGCAGCCGGGCAGCCGTGGACAGAGGCCCGGGCACAGCCAGTTGCTGTGCCAGAGGGTGT	37	5	149980674	CGCCGCCTGCCCGCCTGCTCCTCACTCGCGCTCTGTCTGGAGCAGGCTGA	5	149960867	R			NA	NA	SYNPO;SYNPO	NM_001166208;NM_001166208	1stExon;5'UTR			low-CpG:149960820-149960907		NA				TRUE	149980674	149980797	NC_000005.9
836	cg09548241	0.0071	cg09548241	19659375	AATTCCAAAACAACTTTTCTCATCCTTCCAAACCCAAATACTTTATTCAC	NA		II			TGAGAACCAGGGAAGCCAGGGATGGATGGGAGAAATTAACTCCGGGACTGGGGATGGCCT[CG]TGAACAAAGTACCTGGGCCTGGAAGGATGAGAAAAGCTGTTCTGGAATCAGGAATCAGGC	37	1	33172509	ATTCCAGAACAGCTTTTCTCATCCTTCCAGGCCCAGGTACTTTGTTCACG	1	32945096	F			NA	NA				chr1:33168019-33168865	S_Shelf			NA				NA	33172509	33172632	NC_000001.10
837	cg09065714	0.0071	cg09065714	12603478	ATACCTACATTTACAAAACTAATAACTACAAAAAAACAATAAATTCCAAC	NA		II			CCATGGTGCTGACCCCGTCCTCTGCCTCTAGAAGTGGCCAGAAATGTGAGAACGCTGTGC[CG]CTGGAACCCACTGCCTCCCTGCAGCTATCAGTTCTGCAAATGCAGGCATCAGGAGTCCAC	37	2	27531535	TGCCTGCATTTGCAGAACTGATAGCTGCAGGGAGGCAGTGGGTTCCAGCG	2	27385039	F			NA	NA	UCN	NM_003353	TSS1500	chr2:27529083-27531465	S_Shore			NA				TRUE	27531535	27531658	NC_000002.11
838	cg27143688	0.0071	cg27143688	60804375	TTTCAAATACTACATAACACCCTTTCTCTCATCTAAAAAAACAATTACRC	NA		II			TTTCTGGATTTTTTCAAGTGCTACATGGCACCCTTTCTCTCATCTGGGGAGGCAATTACG[CG]ATAATTAAGCGACTCACACGGCTCTTTTTATCTTGTCCGCGGTGTGGAGTGGGGCGATCA	37	14	38058243	CGCGTAATTGCCTCCCCAGATGAGAGAAAGGGTGCCATGTAGCACTTGAA	14	37127994	R			NA	NA				chr14:38057138-38057798	S_Shore		RDMR	NA	14:37127992-37128051			NA	38058243	38058366	NC_000014.8
839	cg07858195	0.0071	cg07858195	26747389	CCAAATAACAACACAAAACACAATCACAAATAAAAACTAATCTATATCCA	13655476	CCGAATAACAACACAAAACGCGATCGCAAATAAAAACTAATCTATATCCG	I	A	Red	CCCATTGGGAATGCCTGGGCCACCCTGTTTTCGTGCACACTCCCACGCATGTCCCACTGC[CG]GACACAGACCAGCTTCCACCTGCGATCGCGCTCTGTGCTGCCATCCGGGCGCAGATCCTG	37	5	177853481	CCGGATGGCAGCACAGAGCGCGATCGCAGGTGGAAGCTGGTCTGTGTCCG	5	177786087	F	rs6868772		NA	NA	COL23A1	NM_173465	Body					NA	5:177786058-177786256			NA	177853481	177853604	NC_000005.9
840	cg11769476	0.0071	cg11769476	50626501	TTAAAATAAACTTCACCAAAAAACTATTAAACRCACTACATTTCACAACC	NA		II			CCCCAAGGCTTGTAAAGGGTCTATCTAGGCCGGCCTCCGAGGGCATGGAGGGAGTGGGTG[CG]GTTGTGAAATGTAGTGCGCTCAATAGTTTCCTGGTGAAGTTTATTTTAAAATCCGCACCG	37	20	49410810	TAAAATAAACTTCACCAGGAAACTATTGAGCGCACTACATTTCACAACCG	20	48844217	F			NA	NA	BCAS4;BCAS4;BCAS4	NM_198799;NM_001010974;NM_017843	TSS1500;TSS1500;TSS1500	chr20:49411401-49412142	N_Shore		CDMR	NA	20:48844187-48844236	20:49410635-49412537	Promoter_Associated	NA	49410810	49410933	NC_000020.10
841	cg01511234	0.0071	cg01511234	16737455	TAAAAAAAAATACRCTCATATATTTTTCTTCCATAAACAAAAAAATCCCC	NA		II			GCTGTGCCCAGTAGAAAAAAATGCGCTCATATATTTTTCTTCCATGAGCAAAAAAATCCC[CG]CCGAGATCACCTCCCCTCAGAATGTAGGGCACGAATGTGTTCTCACATGAGTTCAAGAAC	37	12	92459079	AGAAAAAAATGCGCTCATATATTTTTCTTCCATGAGCAAAAAAATCCCCG	12	90983210	R		rs77746178	NA	NA								TRUE		12:92459067-92459218	Unclassified_Cell_type_specific	NA	92459079	92459202	NC_000012.11
842	cg11213983	0.007	cg11213983	42623359	TTAAAACAAAAACTAACTTAACACCAAAAATTATAAACTCTATATAATTC	NA		II			TAGCATGGTGCCTGGCATATGGTAGCAACTCAATACAATAAATATTTGCTGATGAATGAA[CG]AATCACACAGAGCTTACAACCTTTGGTGTTAAGTCAGTCTTTGTCTCAAAATGACAAGGT	37	17	63652954	TGAGACAAAGACTGACTTAACACCAAAGGTTGTAAGCTCTGTGTGATTCG	17	61083416	F			NA	NA	CCDC46;CCDC46	NM_001037325;NM_145036	Body;Body					TRUE				NA	63652954	63653077	NC_000017.10
843	cg08320359	0.007	cg08320359	55709456	TCACRTACTATTAATACRTCCTCCTAAATTACTTTTATATCCTTTAACAC	NA		II			TGCCTGCGTCTTCACGTGCTGTTGGTGCGTCCTCCTGAATTACTTTTGTGTCCTTTGACA[CG]TCAGATGTGGCTGGGGAAACAGAAACTCGCAGAAGTTAAAAAAATGTGCTTGAGGTGCCA	37	16	15596053	CACGTGCTGTTGGTGCGTCCTCCTGAATTACTTTTGTGTCCTTTGACACG	16	15503554	R			NA	NA	C16orf45;C16orf45	NM_001142469;NM_033201	TSS200;Body					TRUE	16:15503438-15503584			TRUE	15596053	15596176	NC_000016.9
844	cg17542330	0.007	cg17542330	69640402	ATACAAACAACCAATATATATATTATCCATAACACTCTACCTAACAAAAC	NA		II			AGGCTTTGGATGTGCAGGCAACCAATGTATGTATTGTCCATAACACTCTACCTGACAAAA[CG]CCCACCTGATGGAACTGACAAATGAGTTAATGTATCTACAACGTTCAACAGCGTCAGGCA	37	5	79445875	TGCAGGCAACCAATGTATGTATTGTCCATAACACTCTACCTGACAAAACG	5	79481631	R			NA	NA	SERINC5	NM_178276	Body					TRUE				NA	79445875	79445998	NC_000005.9
845	cg13884995	0.007	cg13884995	55797467	ATACATAAAACCAACTTCCCAAATCTCTCTTCATCAACTACCATCTCTTC	NA		II			GTCACTTCAGAGCAAGAGGTACAGATTGGGGGGCTGGGTTCCAGGGCAGGGGGCCTACAG[CG]AAGAGATGGCAGCTGATGAAGAGAGATTTGGGAAGCTGGTTCCATGCATCTTTCTCATCG	37	9	126126377	TGCATGGAACCAGCTTCCCAAATCTCTCTTCATCAGCTGCCATCTCTTCG	9	125166198	F			NA	NA	CRB2	NM_173689	Body	chr9:126128196-126128757	N_Shore			NA				TRUE	126126377	126126500	NC_000009.11
846	cg21331386	0.007	cg21331386	12622324	CACRTCATTCCTAACTCAACAACCTAAATAAATCCTACTAAATCACTCTC	NA		II			GTGTGATTCTGCACGTCATTCCTGGCTCAACAGCCTGAATGAGTCCTGCTGGATCACTCT[CG]TTTCTGACTCACTTCTCATATCTCTGTTTAGATGAAGGGAAATCTTATAGATAAACAAGA	37	17	73449360	CGAGAGTGATCCAGCAGGACTCATTCAGGCTGTTGAGCCAGGAATGACGT	17	70960955	R		rs75479274	NA	NA				chr17:73452534-73452898	N_Shelf			NA				NA	73449360	73449483	NC_000017.10
847	cg14565651	0.007	cg14565651	19698474	TACAAAACCRAAATAAATCAATCCTAATTAAACACAAAAACCTTAAAACC	NA		II			TTAAGTTCGAGAAGCTCTGCTCTAGGCTTTTCCTGAATGTGGCGCATCAGTGATTCCTCC[CG]GCCCCAAGGCCTCTGTGCCCAACCAGGACTGACTTACCCCGGCCTTGCACAGCACCCGCA	37	1	9145034	CGGCCCCAAGGCCTCTGTGCCCAACCAGGACTGACTTACCCCGGCCTTGC	1	9067621	F	rs76839349		NA	NA	SLC2A5	NR_024180	Body					TRUE				NA	9145034	9145157	NC_000001.10
848	cg19437852	0.007	cg19437852	62718431	AACAATAACTTACCTACTTTCCTTTCTTTCRTATAAATACCTTAAAAACC	NA		II			TGATCAGGCATAGCAATGGCTTACCTGCTTTCCTTTCTTTCGTGTAAATACCTTGAGGGC[CG]GTTAAAGACTAATCTCTGATTACACTGTAAATACTGTTAACACACCTTTGAAAGGCCTTG	37	19	56195465	CGGCCCTCAAGGTATTTACACGAAAGAAAGGAAAGCAGGTAAGCCATTGC	19	60887277	R			NA	NA	EPN1;EPN1;EPN1	NM_001130071;NM_013333;NM_001130072	Body;Body;Body	chr19:56196666-56197119	N_Shore			NA		19:56195369-56195649	Gene_Associated_Cell_type_specific	NA	56195465	56195588	NC_000019.9
849	cg18165914	0.007	cg18165914	14685360	CAAAAAACCTATTCATAAATCCTCAACAAAATTCATTATCTCTATAACRC	NA		II			GGTCTCCCTGGTTCGCACATGGCCCCTCCCTGTATCCCTACTCCAACACTCACACAGACA[CG]CGCCACAGAGACAATGAACTCTGCTGAGGACCCATGAATAGGCCCCTTGTTGCAGGAAAG	37	11	113577118	CGCGCCACAGAGACAATGAACTCTGCTGAGGACCCATGAATAGGCCCCTT	11	113082328	F			NA	NA	TMPRSS5	NM_030770	TSS200					NA				NA	113577118	113577241	NC_000011.9
850	cg18895088	0.007	cg18895088	33741495	AAAACTTTTTATTACACRAAATTTCCAAAACTATACTAACTTCATACACC	NA		II			GCTCCCTTGTGTTCCCGCTGGACGCTGGCCCGGCGGCCGTGGCCTATAGAGCAGGCCCCT[CG]GTGCATGAAGCCAGCACAGCCCTGGAAATCCCGTGCAACAAAAAGCCTCTGTTCCACCCA	37	5	1553134	CGGTGCATGAAGCCAGCACAGCCCTGGAAATCCCGTGCAACAAAAAGCCT	5	1606134	F	rs73035753		NA	NA				chr5:1553035-1553269	Island			NA	5:1605950-1606256			NA	1553134	1553257	NC_000005.9
851	cg14848450	0.007	cg14848450	47690374	TTTATAAAACCAAAATAAACCTAAACATAAAAAACTCTCCAAAAACCATC	NA		II			GAAATACTGTTTTTATAGAACCAGAGTGAACCTGAGCATAGAAAACTCTCCAAGGGCCAT[CG]CTGTGACATTACCGCTAAAACTCAGTGACCTTCATCAATTCACTTGTAAACAAGCAATAT	37	10	28590760	TTATAGAACCAGAGTGAACCTGAGCATAGAAAACTCTCCAAGGGCCATCG	10	28630766	R			NA	NA				chr10:28591622-28592117	N_Shore			NA				NA	28590760	28590883	NC_000010.10
852	cg20268352	0.007	cg20268352	55723348	AAATCTAAAATCAAACCCAAACTACTACTAAATAAACTCAAAACTAAACC	NA		II			GGGAGACGCTGGAATCTGAGGTCAGGCCCAAGCTGCTGCTAGATGAGCTCAAGGCTGAAC[CG]TCCAGCTAATCTACAGTCTAATCATTATAGTCTCTTCAAAGTGATATTCTCTGGGCATTT	37	2	201612944	CGGTTCAGCCTTGAGCTCATCTAGCAGCAGCTTGGGCCTGACCTCAGATT	2	201321189	R			NA	NA								TRUE				NA	201612944	201613067	NC_000002.11
853	cg24822602	0.0069	cg24822602	17791500	CTCAAATAACTTTACTAAACTTTAAACAACTCCTTTACTTAAAACTTCTC	NA		II			TGCTTTTAGCACTCAGATGACTTTGCTAAGCTTTGGACAGCTCCTTTGCTTAAAGCTTCT[CG]AATGTTTATCTCCCCTTTTCCACTCTACGCCCAAAGAATGTCCAGCCCTGTCAGGCAAGA	37	6	105794094	CGAGAAGCTTTAAGCAAAGGAGCTGTCCAAAGCTTAGCAAAGTCATCTGA	6	105900787	R		rs77811925	NA	NA	PREP	NM_002726	Body					TRUE				NA	105794094	105794217	NC_000006.11
854	cg24376689	0.0069	cg24376689	72712324	AACTAACAATAACAACCATAACCTCAAACTCAATAAACCTCTCATAAACA	59803465	AACTAACGATAACGACCGTAACCTCGAACTCAATAAACCTCTCATAAACG	I	A	Red	GGGCTGCCCCTGCGCGTCCCTGTACTGTACCAGGAAGGAGTCAAAGGGGCCCTGGGCCAC[CG]TCCATGAGAGGCCCACTGAGTCCGAGGTCACGGCCGCCACCGCCAGCTCCCCCAGGCGGG	37	6	32016336	AGCTGGCGGTGGCGGCCGTGACCTCGGACTCAGTGGGCCTCTCATGGACG	6	32124314	F	rs2856444		NA	NA	TNXB	NM_019105	Body					NA	6:32124145-32124384	6:32015114-32017008	Unclassified	NA	32016336	32016459	NC_000006.11
855	cg26690511	0.0069	cg26690511	19661342	ATTACCCCRTAATACTAAACAACCRATAACATTATACTACCAATATAAAC	NA		II			ACCAAATTGCCCTGTCAAGGGAAACAGAATGAGACAAAAATGAAGAAAACGGCAGCCACA[CG]CTCACACTGGTAGCATAATGCCATCGGTTGCCCAGCATTACGGGGCAACATATACGGCAT	37	3	155422103	CGCTCACACTGGTAGCATAATGCCATCGGTTGCCCAGCATTACGGGGCAA	3	156904797	F	rs78091351		NA	NA	PLCH1	NM_014996	TSS200					TRUE				NA	155422103	155422226	NC_000003.11
856	cg04920032	0.0069	cg04920032	57648341	CAAAACTCCTTATCAACTTCCAAACRACTAAAATCTCAAACAAAATATAC	NA		II			CCCCAGTGTGGCCTCCTGGTTCCCTCCCCACAGGCGCCCCTCTGGGGGTTGGAGGGCTGA[CG]CACACCCTGCCTGAGATCCCAGCCGCCTGGAAGCTGATAAGGAGCCCTGGCCTCATTACA	37	12	50262986	CGCACACCCTGCCTGAGATCCCAGCCGCCTGGAAGCTGATAAGGAGCCCT	12	48549253	F		rs75194253	NA	NA	FAIM2	NM_012306	3'UTR					TRUE				TRUE	50262986	50263109	NC_000012.11
857	cg16375358	0.0069	cg16375358	10662309	TCCATTAAACCAAATTAAAATTTAACTTTAATTACTAACTCCTCATCTTC	NA		II			GTCTTTACCCATCCATTGAGCCAGGTTGGGGTTTGACTTTAGTTACTGGCTCCTCATCTT[CG]TCTTCTCAGAGCCGTGGGTACTGCCACCTGCTCACCCACTCTCCCTAGCCCCAGAGCGCA	37	17	64873337	CCATTGAGCCAGGTTGGGGTTTGACTTTAGTTACTGGCTCCTCATCTTCG	17	62303799	R			NA	NA	CACNG5;CACNG5	NM_145811;NM_014404	TSS200;TSS200					NA				NA	64873337	64873460	NC_000017.10
858	cg03169059	0.0069	cg03169059	23755336	AAAAAACACCAAAAACRAAACCTAAAAAAAATAACCCCTCTCTCTAAAAC	NA		II			TGGAGAAGAAGAGAGGGCACCAAGGACGAGGCCTGAAGGAGGTAGCCCCTCTCTCTGGGG[CG]AGCCGGCCTCTTCCAGGCAGCAACGTACATTCCGCCGGGGCTTTCTGGAGACCGGCGTGG	37	2	240145022	CGCCCCAGAGAGAGGGGCTACCTCCTTCAGGCCTCGTCCTTGGTGCCCTC	2	239809959	R			NA	NA	HDAC4	NM_006037	Body					NA	2:239809959-239810017			NA	240145022	240145145	NC_000002.11
859	cg23067466	0.0069	cg23067466	54683448	TATATTCAACACTTCTTCCATCTACACCATCACTAAAAAAATCCACCTAC	NA		II			ACAGAGCAAGACCCTATCTAAAAAAAAAAAAAAAAAAAGTAAATAAATAAAAGACATGGT[CG]CAGGTGGATTTCTCCAGTGATGGTGCAGATGGAAGAAGTGCTGAACACAGGGCACCCCTG	37	3	53117551	CGCAGGTGGATTTCTCCAGTGATGGTGCAGATGGAAGAAGTGCTGAACAC	3	53092591	F	rs12054039		NA	NA								NA				NA	53117551	53117674	NC_000003.11
860	cg07160602	0.0069	cg07160602	36656410	TACACACAATTTCAAAACAAAAATACCTTTACCACATTTTAAAACCTTTC	NA		II			TTTAGGATACACTGTTTCAAGTATACAGTGATTTTTATAAAATTAAAATTCCTTACAGAA[CG]AAAGGTTTTAAAATGTGGCAAAGGCATTTTTGTTTTGAAACTGTGTGCATTTATCCAGAT	37	15	99196841	GCACACAGTTTCAAAACAAAAATGCCTTTGCCACATTTTAAAACCTTTCG	15	97014364	F			NA	NA	IGF1R	NM_000875	Body	chr15:99190446-99194559	S_Shelf			NA				NA	99196841	99196964	NC_000015.9
861	cg17465423	0.0069	cg17465423	31797497	AAAACTCCCTTCCTAATATAAATCATAAAAATAAAATAACTATAACTAAC	NA		II			CCCCCACCCCTGGGGCTCCCTTCCTGATGTAGGTCATGAGGATGGGGTGGCTGTGGCTGA[CG]GGCTGTCAGAGCCCAGCAGGAGTTCCCATCCCCCATACTTACCCTCTCCATTGCCCCTCC	37	12	54784180	GGGCTCCCTTCCTGATGTAGGTCATGAGGATGGGGTGGCTGTGGCTGACG	12	53070447	R			NA	NA	ZNF385A;ZNF385A	NM_001130968;NM_001130967	Body;Body	chr12:54784900-54785238	N_Shore			TRUE				TRUE	54784180	54784303	NC_000012.11
862	cg20589096	0.0069	cg20589096	41717506	AAAAACATAACAACCATCCRAAAATTACCACTACCAAATATAACTTCTAC	NA		II			AACTTTTAAACCAAAGAAGAACATTCCAGAGGGTTCTCACCAGTATGAGCTCTTAAAACA[CG]CAGAAGCCACACTTGGCAGTGGCAACCTTCGGATGGCTGTCATGCTTCCTGAAGGGGAAG	37	4	71824669	CGCAGAAGCCACACTTGGCAGTGGCAACCTTCGGATGGCTGTCATGCTTC	4	72043533	F			NA	NA	MOBKL1A	NM_173468	Body					TRUE				TRUE	71824669	71824792	NC_000004.11
863	cg23882862	0.0069	cg23882862	66707490	TCCAAAACCAATCAAAAAACAAAATAATAAAACTACAATAAACTAAAACA	67646504	TCCGAAACCGATCGAAAAACGAAATAATAAAACTACGATAAACTAAAACG	I	C	Grn	CTGCCCGCGGAGTCCGGAGCCGATCGGGGAACGGGGTGGTGGGGCTGCGGTAGGCTGGAG[CG]CGGAGAGGGCGCGGCGCCTGGGCCCTGCGGGCGGGGCACGGGATTCCCTGGGTCCGGGCT	37	11	111169795	TCCGGAGCCGATCGGGGAACGGGGTGGTGGGGCTGCGGTAGGCTGGAGCG	11	110675005	R			NA	NA	C11orf92;C11orf93	NM_207429;NM_001136105	5'UTR;TSS200	chr11:111169304-111170428	Island	high-CpG:110674857-110675312		NA	11:110674530-110675889			TRUE	111169795	111169918	NC_000011.9
864	cg08731068	0.0069	cg08731068	67785339	CAAATAAACACAACAACAAAAACCAAAAAACACAAAAAAACAACTAACCA	67714453	CAAATAAACACAACAACAAAAACCGAAAAACGCGAAAAAACGACTAACCG	I	C	Grn	GAACGAGAAGCCTGAGGCCGGGCCGGTGGGAGGGCGTGATGCATGGGAGGAGCTGGACTG[CG]GTCAGCCGTCCCCTCGCGCCCTCCGGTCTCTGCTGCTGTGTTTACTTGGCTCCCTTCCCG	37	17	77960689	CGGTCAGCCGTCCCCTCGCGCCCTCCGGTCTCTGCTGCTGTGTTTACTTG	17	75575284	F			NA	NA	TBC1D16	NM_019020	Body					NA	17:75574568-75575293			NA	77960689	77960812	NC_000017.10
865	cg12160258	0.0069	cg12160258	48786402	TAAACAATAACRAAATTTCTAAAATTACTTAAATTCTTTAACCCTCCTAC	NA		II			CACCGAAGTACTTTAATTCACTAACACGTTTCACGCTGTCATGCTGACCCGAAGCCGGGA[CG]CAGGAGGGCCAAAGAATCCAAGCAATTTTAGAAACCCCGTTACTGCCCAGCTTGAATTAA	37	10	63213396	CGCAGGAGGGCCAAAGAATCCAAGCAATTTTAGAAACCCCGTTACTGCCC	10	62883402	F			NA	NA	TMEM26	NM_178505	TSS200	chr10:63212495-63213009	S_Shore		RDMR	NA	10:62882016-62883403			NA	63213396	63213519	NC_000010.10
866	cg04245250	0.0069	cg04245250	28659328	CTAAAAATTAAACCCTAATATAAAAATACTAACCACAACCATAAAAAACC	NA		II			TAATGAGGGTTCTGAGGGTTGAGCCCTGGTATGAAGGTGCTGGCCACAGCCATGGGGAGC[CG]GGCATTTCCTTTTGTTTGCCTTTGAGCCAAGGCTCTGGTCTGTGTGTACCGTGTCCAGGG	37	9	35563833	TGAGGGTTGAGCCCTGGTATGAAGGTGCTGGCCACAGCCATGGGGAGCCG	9	35553833	R			NA	NA	FAM166B;FAM166B;FAM166B;FAM166B	NM_001099951;NM_001164310;NM_001099951;NM_001164310	5'UTR;5'UTR;1stExon;1stExon					TRUE				NA	35563833	35563956	NC_000009.11
867	cg06327227	0.0068	cg06327227	49635370	TAAAACACCTCCAAACACTTACTTTTTCTATAAAAATATACAAACTACCA	38604365	TAAAACGCCTCCAAACGCTTACTTTTTCTATAAAAATATACGAACTACCG	I	A	Red	TTAGTTGGGGTTTGAAGCGCCTCCAAACGCTTGCTTTTTCTGTGGAAATGTGCGGGCTGC[CG]AGGGTTTTCTGCAGGACTTTCCGCTCTGCAGCGATCTTCCTGAAGTTGCAGGAAATCCCT	37	6	158439902	CGGCAGCCCGCACATTTCCACAGAAAAAGCAAGCGTTTGGAGGCGCTTCA	6	158359890	R			NA	NA	SYNJ2	NM_003898	Body					TRUE	6:158359847-158359891			NA	158439902	158440025	NC_000006.11
868	cg23020600	0.0068	cg23020600	16765374	AACAAATTTTAATCCCAACAAATAAACACACCCAACATATCATTAAACCC	NA		II			ATTTGCATGTAGACAGATTTTAGTCCCAGCAGATAAGCACACCCAACATGTCATTAAACC[CG]GCCGAAGCCATCGCCCTGGGGATCCCGTGTTTGCTGTGAGTCACTAAGGGCTGTAAACAC	37	1	15256123	ACAGATTTTAGTCCCAGCAGATAAGCACACCCAACATGTCATTAAACCCG	1	15128710	R		rs7512398	NA	NA	KIAA1026;KIAA1026;KIAA1026;KIAA1026	NM_201628;NM_001018001;NM_015209;NM_001018000	Body;TSS200;Body;Body					TRUE				TRUE	15256123	15256246	NC_000001.10
869	cg26025557	0.0068	cg26025557	65606325	TAATAAATACTACCRAATTCACTTCAAACCTCCAAATAAACAAAATAAAC	NA		II			ATTTGTCATGCTTAGCTCTTATGAGATGACCCGGTCCTTTAAAAAAAAAAAAAGTATCTC[CG]TTTATTCTGTTTATTTGGAGGTTTGAAGTGAATTCGGCAGCATTCATTAAACTCCTTCCA	37	3	42842344	AATGAATGCTGCCGAATTCACTTCAAACCTCCAAATAAACAGAATAAACG	3	42817348	F			NA	NA	HIGD1A;HIGD1A;HIGD1A	NM_001099668;NM_014056;NM_001099669	Body;5'UTR;5'UTR	chr3:42845436-42846355	N_Shelf			NA				NA	42842344	42842467	NC_000003.11
870	cg20723844	0.0068	cg20723844	74615371	AAATACAATAACAAAACTTAAAAACAAACTCTACCTCCAAAATTCATACC	NA		II			AGCCGGGCGTGGTGGCGGGCACCTGTAGTCCCAGCTACTCGGGAGGCTGAGGCACGAGAA[CG]GCATGAACCTTGGAGGCAGAGCTTGCCTCCAAGCTCTGCCACTGTACTCCAGCCTGGGCG	37	7	23220997	CGGCATGAACCTTGGAGGCAGAGCTTGCCTCCAAGCTCTGCCACTGTACT	7	23187522	F			NA	NA	NUPL2	NM_007342	TSS1500	chr7:23221406-23221980	N_Shore			NA				NA	23220997	23221120	NC_000007.13
871	cg18382353	0.0068	cg18382353	18672452	CTTTAAAACCACAAAAAACCATTCCAATTCTAAATCRTCCRCTTACACAC	NA		II			TTGAAATCAGACTTTGGAGCCACAAAGAACCATTCCAATTCTGGGTCGTCCGCTTACACA[CG]GTGAACGGAGCACATTTCTTCTCTGAGCCTTGGTTCCTTTCCTGTAAATGGAGTATAACC	37	10	45495981	TTTGGAGCCACAAAGAACCATTCCAATTCTGGGTCGTCCGCTTACACACG	10	44815987	R			NA	NA	C10orf25;ZNF22	NM_001039380;NM_006963	1stExon;TSS1500	chr10:45496275-45496550	N_Shore			NA		10:45495701-45497577	Unclassified	NA	45495981	45496104	NC_000010.10
872	cg09739165	0.0068	cg09739165	31748346	CTCTAACCTCTATATCATTTTTATTCTACCTTTTTCATCACCACTCCCCC	NA		II			GAGCCACTGTGCTCTGGCCTCTGTATCATTTTTATTCTGCCTTTTTCATCACCACTCCCC[CG]CCCCCCACTGAACAGATCACAGTCCCCCATGTTTCTATAGAGTCTTCATAATGATAACAT	37	16	27637519	TCTGGCCTCTGTATCATTTTTATTCTGCCTTTTTCATCACCACTCCCCCG	16	27545020	R			NA	NA	KIAA0556	NM_015202	Body					TRUE				NA	27637519	27637642	NC_000016.9
873	cg13085403	0.0068	cg13085403	28699338	TACAAAAACAACACCTACTCTTTTAAATCACTTAATAAACACCAATTAAC	NA		II			AAGTTGACCTTTGCAGAAGCAGCACCTACTCTTTTAGGTCACTTAATGAGCACCAATTAA[CG]AATGACTTTACTTTGAACCTCTAGGAAATTAACTAATGGAAACAGGACATTGTGACCTCA	37	1	232901128	GCAGAAGCAGCACCTACTCTTTTAGGTCACTTAATGAGCACCAATTAACG	1	230967751	R			NA	NA								TRUE				NA	232901128	232901251	NC_000001.10
874	cg06165470	0.0068	cg06165470	20635347	CRCTATTTTATAATTAATAATTTTATAATTAATTCATTTAATACATCCCC	NA		II			CATTACATGCTTAATAACTTTCTGGGGAAATAATGACCTCAGGAAAGAGAATACTTGTGA[CG]GGGATGTATTAAATGAATTAACTACAAAACTATTAATCACAAAACAGCGTTGGGCCAGGT	37	18	6885601	CGGGGATGTATTAAATGAATTAACTACAAAACTATTAATCACAAAACAGC	18	6875601	F			NA	NA	ARHGAP28;ARHGAP28	NM_001010000;NM_030672	Body;Body					TRUE				NA	6885601	6885724	NC_000018.9
875	cg23363832	0.0068	cg23363832	60685478	AACATAAACCACCATACCCAACATCCTTTCTTTTATTTTCAAAAAAAACA	70759478	AACGTAAACCGCCGTACCCGACATCCTTTCTTTTATTTTCGAAAAAAACG	I	T	Red	GGCTGGGGTCAGGAAAGCTGGGAGGTTCAACTACGGGCGAGAAAATTGGGGCACTTTCCA[CG]TCTCTCCCGAAAATAAAAGAAAGGATGCCGGGCACGGCGGCTCACGCCTGTAATCCCAGC	37	3	139258939	GGCGTGAGCCGCCGTGCCCGGCATCCTTTCTTTTATTTTCGGGAGAGACG	3	140741629	F			NA	TRUE	RBP1;RBP1;RBP1	NM_001130992;NM_001130993;NM_002899	TSS1500;TSS1500;TSS1500	chr3:139257712-139257949	S_Shore			NA	3:140740768-140741630			NA	139258939	139259062	NC_000003.11
876	cg03562952	0.0068	cg03562952	54670447	RATAAATAAACCACAACRAACTCTTATTCTAACAACTATACTTCAAAAAC	NA		II			AACCCCAACGTGTCACTGTCACGGGACACTTCACACGTGCATGAGATGTACATATGAAAG[CG]TCTCTGAAGTACAGCTGCTAGAATAAGAGTCCGTTGTGGTCCATTTATCGCCTGTTGAAG	37	5	1499204	ATAAATGGACCACAACGGACTCTTATTCTAGCAGCTGTACTTCAGAGACG	5	1552204	F			NA	NA	LPCAT1	NM_024830	Body	chr5:1494853-1495287	S_Shelf			NA		5:1499055-1499388	Unclassified_Cell_type_specific	NA	1499204	1499327	NC_000005.9
877	cg04984709	0.0068	cg04984709	58645433	CTCTATCAAAACCAACACTAAAAAACACCAAATAATCCCTAACAACTACC	NA		II			TGTTACTGTGTTTTGCAGTCAGCCTCAGTGAATAAAGCTTTGGGGGAGGGGCATGAACAG[CG]GTAGCTGTCAGGGACCACCTGGTGTTCTTCAGTGCTGGCCCTGATAGAGGCCATTTGCCC	37	5	76629724	TCTATCAGGGCCAGCACTGAAGAACACCAGGTGGTCCCTGACAGCTACCG	5	76665480	F			NA	NA	PDE8B;PDE8B;PDE8B;PDE8B;PDE8B	NM_001029853;NM_001029854;NM_003719;NM_001029851;NM_001029852	Body;Body;Body;Body;Body					TRUE				NA	76629724	76629847	NC_000005.9
878	cg25382764	0.0068	cg25382764	33611339	CAAAAAAACCAAAAAACCATACAAATTTTTCCCTATTAACTAAACTCCCA	25658309	CGAAAAAACCGAAAAACCATACGAATTTTTCCCTATTAACTAAACTCCCG	I	A	Red	AGCCTCCAGTCGCCTCTCTGTGCATGCACCTCGGTCACTGGTCTCGACTAATGGTTTCTC[CG]GGAGCCCAGTTAACAGGGAAAAATTCGCATGGCCTCTCGGTTTCTTCGGTCCGAAAATCC	37	7	26283764	CGGGAGCCCAGTTAACAGGGAAAAATTCGCATGGCCTCTCGGTTTCTTCG	7	26250289	F	rs79404632		NA	NA								NA	7:26250260-26250505			NA	26283764	26283887	NC_000007.13
879	cg04305062	0.0068	cg04305062	33793334	ACCTACACAACCATATAACTCRTAAAAAACRAAATTTAAAATACCTACTC	NA		II			CTCAGGACTGTGCCTGCACAGCCATGTGACTCGTGGGGGGCGGGGTTTGGAATGCCTGCT[CG]GGGGAAATGAAAACCACAGCGCCAAGCCCTGGACTGCCGAGGATGTCTGCAAATGCCTTT	37	6	39399200	CCTGCACAGCCATGTGACTCGTGGGGGGCGGGGTTTGGAATGCCTGCTCG	6	39507178	R			NA	NA	KIF6	NM_145027	Body					TRUE				NA	39399200	39399323	NC_000006.11
880	cg15216899	0.0067	cg15216899	19731502	CCACAATTACTTTTATACCACCCTAATAAATACTAAATTTATTTATTAAC	NA		II			AATGGCAAAAACCACAATTACTTTTGTACCACCCTAATAAATGCTAAATTTATTTGTTAA[CG]TCTATACATCTCTTTTTCTTAAGACATTATTTGACATAAGAAACTTAACTTACGACCAGG	37	3	171437465	CACAATTACTTTTGTACCACCCTAATAAATGCTAAATTTATTTGTTAACG	3	172920159	R			NA	NA	PLD1;PLD1	NM_001130081;NM_002662	Body;Body					TRUE				NA	171437465	171437588	NC_000003.11
881	cg25373630	0.0067	cg25373630	32614416	CCAAAATCCTTAAACTAAAATCTCCAATATATACCATATTCCCAATAAAC	NA		II			AATTCTGTCACTGACAAGGTAGCAAAGCCATAGCCTGATACTCCTCAGGACACCTCATCA[CG]CCCACTGGGAACATGGCACACACTGGAGATTCCAGTCCAAGGACTTTGGAATGTCAACTT	37	18	60984656	CGCCCACTGGGAACATGGCACACACTGGAGATTCCAGTCCAAGGACTTTG	18	59135636	F			NA	NA	BCL2	NM_000633	Body	chr18:60985503-60985741	N_Shore		CDMR	NA				NA	60984656	60984779	NC_000018.9
882	cg02800334	0.0067	cg02800334	54615461	TATAATCAACTATTATAAATATAAACCAAACCTTATTTCATCAATCTACC	NA		II			TTCAGTGGCCATGTAGTCAACTGTTATGGATATGAACCAAACCTTATTTCATCAGTCTAC[CG]TTGAAGGTCATTTAGATTGTTTTTGATCTTTTGCATGAATATCTCATACACATCTTTGTT	37	8	124750855	CGGTAGACTGATGAAATAAGGTTTGGTTCATATCCATAACAGTTGACTAC	8	124820036	R			NA	TRUE	ANXA13;ANXA13	NM_001003954;NM_004306	TSS1500;TSS1500					NA				NA	124750855	124750978	NC_000008.10
883	cg10084383	0.0067	cg10084383	26787372	AACTAACRAATTCAAACCTTAAAAACTCATATACCAAAACCAAAATAAAC	NA		II			GATTCACTACGGACTGACGAGTTCAGGCCTTGGGAACTCATGTGCCAGGACCAAGATGAA[CG]TCTCAGTACTGCTCATGCCCACTCCACCACAGAGGGAACCCCTGTTCTCTCAGCCCCACT	37	12	118404706	ACTGACGAGTTCAGGCCTTGGGAACTCATGTGCCAGGACCAAGATGAACG	12	116889089	R			NA	NA	KSR2	NM_173598	Body	chr12:118406590-118407364	N_Shore		RDMR	NA				NA	118404706	118404829	NC_000012.11
884	cg09144398	0.0067	cg09144398	69692347	TTTAAAACRTAACCACCTAAAAAAACRTATACTTAATCTATATATAACCC	NA		II			AAAGTCCAGCCTTTGAGGCGTGGCCACCTGAGGGGACGTGTGCTTGGTCTGTGTGTGGCC[CG]CTTGCCCCTCCTGCTCTCAGGGCACAGTGGCCACCTCCCTTGCTTCTACTTTGCCTCTTC	37	11	118550485	CGGGCCACACACAGACCAAGCACACGTCCCCTCAGGTGGCCACGCCTCAA	11	118055695	R			NA	NA	TREH	NM_007180	TSS200					NA				NA	118550485	118550608	NC_000011.9
885	cg26959655	0.0067	cg26959655	47807498	CACAAACACTAACACTTCTTAAACRCTACTTCTCATACCAACTATTTCAC	NA		II			TTGCACCATACCACAAACACTGACACTTCTTAAACGCTGCTTCTCATGCCAACTGTTTCA[CG]TTATCACTGATATCAATAAATTCAAACTATCACGTGGGGTGGTCCCACCTGCCAGCCACT	37	8	103379529	CGTGAAACAGTTGGCATGAGAAGCAGCGTTTAAGAAGTGTCAGTGTTTGT	8	103448705	R			NA	NA	UBR5	NM_015902	Body					TRUE				NA	103379529	103379652	NC_000008.10
886	cg23001370	0.0067	cg23001370	22731345	TAATTAACAATAAATAAACTAATACCAACCTAAAATAAACAAACACCAAC	NA		II			TACTGGTGAACAGTTGAAAGGATGGAACCAAGTACAGACACTTGGACATGTGTGCTGGGC[CG]CTGGTGTCTGTCTACTTTAGGTTGGCATCAGTTCATTCACTGTCAATCACACCATGCACT	37	5	53817073	GATTGACAGTGAATGAACTGATGCCAACCTAAAGTAGACAGACACCAGCG	5	53852830	F			NA	NA	SNX18;SNX18	NM_001145427;NM_001102575	Body;Body	chr5:53813379-53815306	S_Shore		RDMR	NA				NA	53817073	53817196	NC_000005.9
887	cg16315106	0.0067	cg16315106	36692327	AAATACCTTCCAAAATATAAACATCAAATTACAAAAACAACATCACCTCA	11781313	AAATACCTTCCGAAATATAAACATCAAATTACAAAAACGACGTCACCTCG	I	A	Red	CCAACCCCCTACCTGGCCTATAGTCATCTGTGAGGTGGCAGCCAAAGTTGTAGATGAGAT[CG]AGGTGACGTCGCTCCTGTAACCTGATGCCCACATCTCGGAAGGCATCCTGAGCCATGAGC	37	6	33288561	CGAGGTGACGTCGCTCCTGTAACCTGATGCCCACATCTCGGAAGGCATCC	6	33396539	F			NA	NA	DAXX;DAXX;DAXX;DAXX	NM_001141969;NR_024517;NM_001350;NM_001141970	Body;Body;Body;Body	chr6:33288733-33289008	N_Shore			TRUE				TRUE	33288561	33288684	NC_000006.11
888	cg06651452	0.0067	cg06651452	25659420	AATAAAACACAAACACAAATCCTACCTTCCAACRCTATAAATACCRTCAC	NA		II			CGCTCCTCGGAGCAGCTGGGGGAGGCTGGGCCTTGATAATCGCCCCAGAGACCCACGGTA[CG]TGACGGCACCCACAGCGCTGGAAGGCAGGATCTGTGTCTGTGCCCCATTTTGCAAACGGG	37	19	4062424	CGTGACGGCACCCACAGCGCTGGAAGGCAGGATCTGTGTCTGTGCCCCAT	19	4013424	F			NA	NA	ZBTB7A	NM_015898	5'UTR	chr19:4064086-4067980	N_Shore		DMR	NA	19:4013277-4013442			NA	4062424	4062547	NC_000019.9
889	cg22486834	0.0066	cg22486834	48668341	TTCTAAAATACAAATACAACAACTCRTCRCAAACCAACAATCCCAATTTC	NA		II			CTTTTCAGGCTTTCTGAAATACAAATGCAGCAGCTCGTCGCAGACCAACAGTCCCAATTT[CG]CGTCTTCAACCCAGTGCTCAGGGGCGAAATGAATATTCAGGATTTTGGCACGGGAAACTG	37	6	52859107	TCTGAAATACAAATGCAGCAGCTCGTCGCAGACCAACAGTCCCAATTTCG	6	52967066	R			NA	NA	GSTA4	NM_001512	5'UTR	chr6:52859565-52859767	N_Shore		RDMR	TRUE	6:52966916-52967069			NA	52859107	52859230	NC_000006.11
890	cg06542282	0.0066	cg06542282	50711456	CCRCCAAATTTCTTCAAATTCATTTCCAACAAAAAAACRATTTTACTACC	NA		II			TCTCATTCCAAAAGGTGAAACTAGATCTTATCCTTCTACTGTTCCTGGAAGTAGAAACCC[CG]GTAGCAAAACCGCCTCCTTGCTGGAAATGAACTTGAAGAAACCTGGCGGTCCCAACCTTG	37	1	10600222	CGCCAGGTTTCTTCAAGTTCATTTCCAGCAAGGAGGCGGTTTTGCTACCG	1	10522809	F		rs72641408	NA	NA	PEX14	NM_004565	Body					TRUE				NA	10600222	10600345	NC_000001.10
891	cg14405839	0.0066	cg14405839	68716479	ATCACAAACAACCCRAAAACCTATTAAAAATCACCAAACTAACTAAACAC	NA		II			TTTTACACAAAATCACAGGCAGCCCGGAGGCCTATTAGAAATCACCAGACTGGCTGGGCA[CG]GTGACTCACACCTGTAATCCCAGCACTTTGGGAGGGTGAGGCAGACAGATCACTTGAGGC	37	9	72774855	TCACAGGCAGCCCGGAGGCCTATTAGAAATCACCAGACTGGCTGGGCACG	9	71964675	R			NA	NA	MAMDC2	NM_153267	Body					TRUE				NA	72774855	72774978	NC_000009.11
892	cg12323063	0.0066	cg12323063	38781355	TAACAACAAACCTTCTCRAAAACAAAAAATTCTATAAATTTCTACAAATC	NA		II			AATCAGGCCGACGAGGCTTACCCTTTGCAGACTGTGCCAATAAGCAGTCGAGGCTTGTTG[CG]ATCTGCAGAAATCTACAGAATTCTCTGTTTCCGAGAAGGCTTGTTGCTAGCATATGACAT	37	17	67497879	AGCAACAAGCCTTCTCGGAAACAGAGAATTCTGTAGATTTCTGCAGATCG	17	65009474	F			NA	NA	MAP2K6	NM_002758	Body					TRUE				NA	67497879	67498002	NC_000017.10
893	cg12688942	0.0066	cg12688942	41654510	AAAAAACCCAAAAAACAACRCTACTCAACACACACCTAAAAAACCTTAAC	NA		II			CACACCTGCGGGAGGGGCCCAGAGGGCAGCGCTGCTCAGCACACACCTGGGGAGCCTTGA[CG]CCGTGTGCGGCTCTGCAGGGTTGATCCTGCTTGCGGGGCCTGCTTGCTCCTGAGGCTACA	37	1	19680353	AGGGGCCCAGAGGGCAGCGCTGCTCAGCACACACCTGGGGAGCCTTGACG	1	19552940	R			NA	NA	CAPZB	NM_004930	Body					TRUE				TRUE	19680353	19680476	NC_000001.10
894	cg18919915	0.0066	cg18919915	62673430	AAAAAAAAATTAAACACTTTCTACTTCACCTAATCCRAAAAACCTAATCC	NA		II			GGAAAGTCAGGAGAGAGGAGTTGAACACTTTCTGCTTCACCTGATCCGGGGGACCTGATC[CG]GGGGACCTGTGTGGGTTAAGAGGAGGATGGGCCTCCAGGGGCCACTTCTCAGGAGCAGAC	37	5	66109872	GAGAGGAGTTGAACACTTTCTGCTTCACCTGATCCGGGGGACCTGATCCG	5	66145628	R			NA	NA	MAST4;MAST4	NM_001164664;NM_198828	Body;Body					TRUE				NA	66109872	66109995	NC_000005.9
895	cg10824259	0.0066	cg10824259	17612509	ACCTTCTACTTACACTTCCCATCAATACAAAAACATATCTAAATACTTTC	NA		II			ATTCTCCCCTCACCTTCTGCTTGCACTTCCCATCAATGCAAAAGCATATCTGGGTGCTTT[CG]CTCCACCTCAGGGTTGAAGGCTGTGTCGATTCCTGTCACACACAGATTATATTTTGCTGT	37	6	11252262	CCTTCTGCTTGCACTTCCCATCAATGCAAAAGCATATCTGGGTGCTTTCG	6	11360248	R		rs62395318	NA	NA	NEDD9	NM_001142393	Body					TRUE				NA	11252262	11252385	NC_000006.11
896	cg05218678	0.0066	cg05218678	15760374	TAATTTACCCCACTATACATATTTATATCCTCATCTCTTTTAATAAAAAC	NA		II			GCCTTTAAAGAGGTAATCAATTTAAAATGAGGCCACAGAGGTTGGCCCCAATCTGACCAA[CG]TCCTTATCAAAAGAGATGAGGACATAAACATGCACAGTGGGGTAAACCACATGAAGATGG	37	6	46081541	CGTCCTTATCAAAAGAGATGAGGACATAAACATGCACAGTGGGGTAAACC	6	46189500	F			NA	NA								TRUE				NA	46081541	46081664	NC_000006.11
897	cg03332546	0.0066	cg03332546	64793300	ACAAATTTATATACTCTTTTTTCACCTCACTTACTAAAACACCAACRCAC	NA		II			GGAGTGTGCCAACCTGGTGGGGAATTATGCAGTCCCTGAAATGCTGGCTGTAAAAGTTTA[CG]TGCGTTGGTGTTTTAGTAAGTGAGGTGAAAAAAGAGCACACAAACCTGCCGCTGATGTAA	37	19	16553887	CGTGCGTTGGTGTTTTAGTAAGTGAGGTGAAAAAAGAGCACACAAACCTG	19	16414887	F	rs76059667		NA	NA	EPS15L1	NM_021235	Body				CDMR	NA				NA	16553887	16554010	NC_000019.9
898	cg14354168	0.0066	cg14354168	30697451	ATTAATCCCAAAAACTATACCAAAACTCATCAAAAACTACAAACAAACCA	17604434	ATTAATCCCGAAAACTATACCGAAACTCGTCAAAAACTACAAACAAACCG	I	A	Red	TAAAAGCAGGTCATTGGTCCCGGAGGCTGTGCCGGGGCTCGTCAAAGGCTACAAACAAAC[CG]GACGGGTGGGAAGCACGTTTCAGCGGCGACTGGATTTTTAAAAATCTGCTGGTAGAGTGA	37	6	1619134	ATTGGTCCCGGAGGCTGTGCCGGGGCTCGTCAAAGGCTACAAACAAACCG	6	1564133	R			NA	NA				chr6:1619093-1621094	Island		RDMR	TRUE	6:1564093-1564162			NA	1619134	1619257	NC_000006.11
899	cg26870638	0.0065	cg26870638	48631470	ACAAAAACTAAAATATATACCTAACATACCCCTAACCTATATATACACAC	NA		II			CGTTCATAATTCTCATCTCATCCTTTAAAAATTCTTGTTTAAGGACATTATAAGGAGAGC[CG]TGTGCATATACAGGTTAGGGGCATGCTAGGCACACATTCCAGTTTCTGTTTGAATGACTG	37	3	126192611	CAGAAACTGGAATGTGTGCCTAGCATGCCCCTAACCTGTATATGCACACG	3	127675301	F			NA	NA	ZXDC;ZXDC	NM_001040653;NM_025112	Body;Body	chr3:126193683-126195495	N_Shore		CDMR	TRUE		3:126192461-126192845	Promoter_Associated_Cell_type_specific	NA	126192611	126192734	NC_000003.11
900	cg10436737	0.0065	cg10436737	35657440	AATAATAACAAAATATTTACAATTTCACCCTAAAAACAAATCTATCAACC	NA		II			TCTTTGAAAAAATCCTGAGCTGGTGAAACCCAAGGATTTCAGGAAAACTCATAGACTTCT[CG]GCTGACAGATTTGTCTTTAGGGTGAAATTGTAAACATCTTGTCATCATTTGTTCAAAGGG	37	1	170700508	CGGCTGACAGATTTGTCTTTAGGGTGAAATTGTAAACATCTTGTCATCAT	1	168967132	F			NA	NA	PRRX1;PRRX1	NM_022716;NM_006902	Body;3'UTR					NA				NA	170700508	170700631	NC_000001.10
901	cg02082887	0.0065	cg02082887	52654463	AAAACCAAATAAATCCTATTTCRATCCTACCTAAATATATAACCCTAAAC	NA		II			CCAGCTTCTTCAGAGCCAGGTGGATCCTGTTTCGGTCCTGCCTAGGTGTGTGACCCTGGG[CG]AATCTACCTCTCTCAGCTTCTGCTTCCCACTTTATGAAAATGGGACTGATGTCACAGGGT	37	17	37820361	CGCCCAGGGTCACACACCTAGGCAGGACCGAAACAGGATCCACCTGGCTC	17	35073887	R			NA	NA	TCAP;STARD3;STARD3;STARD3	NM_003673;NM_006804;NM_001165938;NM_001165937	TSS1500;3'UTR;3'UTR;3'UTR	chr17:37823693-37824989	N_Shelf			TRUE				NA	37820361	37820484	NC_000017.10
902	cg27485596	0.0065	cg27485596	33672402	TAAACCTATACCAATACTAAAAAAACAAACATCACTTTACAAAAAAAACA	18631498	TAAACCTATACCAATACTAAAAAAACAAACATCGCTTTACGAAAAAAACG	I	A	Red	AATTAACTCATTTAAACCTGTACCAGTGCTGAGGAAGCAGGCATCGCTTTGCGGGAGAAA[CG]GAGGTATTGAGAGGCCTGGGAACTGGGCCAGGGCCACACAGCTGGTGCATTGTGGCCGGG	37	13	111829530	TAAACCTGTACCAGTGCTGAGGAAGCAGGCATCGCTTTGCGGGAGAAACG	13	110627531	R			NA	NA	ARHGEF7;ARHGEF7;ARHGEF7;ARHGEF7	NM_001113511;NM_003899;NM_001113512;NM_145735	Body;5'UTR;Body;Body					TRUE		13:111829438-111829913	Unclassified_Cell_type_specific	NA	111829530	111829653	NC_000013.10
903	cg18453320	0.0065	cg18453320	47612311	TAAAAACCACATCTAAATAATATCTCCTACTATCAATACATTACCTTTTC	NA		II			TATTCGGATTTTAAAAACCACATCTAGGTAATGTCTCCTACTATCAGTACATTACCTTTT[CG]ATTCTCACACCCGATTTAAGAAAACCAACTTCTGCCAACCTTATTTAACGTGGCACTACT	37	6	1616109	AAAAACCACATCTAGGTAATGTCTCCTACTATCAGTACATTACCTTTTCG	6	1561108	R			NA	NA				chr6:1604606-1615866	S_Shore		RDMR	NA		6:1616062-1616208	Unclassified_Cell_type_specific	NA	1616109	1616232	NC_000006.11
904	cg16516248	0.0065	cg16516248	28609430	ATTCCTCCCCTACCTAAACCTAAAATTACTCAATATTCTATATTTATCTC	NA		II			CCTTCTGTCTTGCTGCCCCACCCCCAGCCCCAACACCCCCCACCCCCCCCACCCCCACCC[CG]AGACAAACACAGAACACTGAGCAACTTCAGGTTCAGGCAGGGGAGGAATAAAGGTGCTTT	37	16	69958626	TTCCTCCCCTGCCTGAACCTGAAGTTGCTCAGTGTTCTGTGTTTGTCTCG	16	68516127	F			NA	NA	WWP2;WWP2	NM_199424;NM_007014	TSS1500;Body					TRUE				TRUE	69958626	69958749	NC_000016.9
905	cg22996083	0.0065	cg22996083	23755347	CCTACATCCACTACTAAACAAAACTCTCTAAACCTTTTCTAATTCTAAAC	NA		II			ACTTTAGACAAATTAAGTTATACAGAGTTTATCTGAGCAAAGGATTCATGAATCAGGCAA[CG]TTCAGAACCAGAAAAGGTTCAGAGAGCTCTGCCCAGCAGTGGATGTAGGCAGCTTTTATA	37	7	87439550	CTACATCCACTGCTGGGCAGAGCTCTCTGAACCTTTTCTGGTTCTGAACG	7	87277486	F			NA	NA	RUNDC3B;RUNDC3B;RUNDC3B	NM_001134406;NM_001134405;NM_138290	Body;Body;Body					TRUE				NA	87439550	87439673	NC_000007.13
906	cg00849854	0.0065	cg00849854	58806388	CAAATTCAAAAACTAAACAACACTATAAACAACCRTAAACAAACACAACC	NA		II			GGGGAAGAAGGGGTGGGAAGATGTCGGCAATGGCGGAGGCGTGCAGCCAACCAGCCAGGA[CG]GCTGTGTCTGTTCACGGCTGTCCACAGTGCTGCCCAGCTCCTGAATCTGCTGTTGCTGGA	37	17	17780937	CGGCTGTGTCTGTTCACGGCTGTCCACAGTGCTGCCCAGCTCCTGAATCT	17	17721662	F			NA	NA	TOM1L2;TOM1L2	NM_001033551;NM_001082968	Body;Body					TRUE				TRUE	17780937	17781060	NC_000017.10
907	cg23199335	0.0065	cg23199335	74799334	TCCTCTACTTCCTAAAAAATTTTCTTCTTTTTTTTCAATTACCACTCATC	NA		II			GACTTCGTGTATCCTCTACTTCCTGAAAGGTTTTCTTCTTTTTTTTCAGTTGCCACTCAT[CG]TTAATATGACATTCTCCAGGTCTTCTCCGCACTTCAGAATTCTCTTCTGGGCTTTTGAAT	37	3	177315882	CGATGAGTGGCAACTGAAAAAAAAGAAGAAAACCTTTCAGGAAGTAGAGG	3	178798576	R			NA	NA								TRUE		3:177315350-177316389	Unclassified_Cell_type_specific	NA	177315882	177316005	NC_000003.11
908	cg20668096	0.0065	cg20668096	69647402	ACCACTTCAAATCTTCAAACCRATTCATCTATATTCTCTTATTATAATCC	NA		II			GTCAAGGACCATCAGATTTCGCACCCCCTCCTTTGCCTCATTAACTCAAGTATGATGAGA[CG]GATTATAACAAGAGAATACAGATGAATCGGTCTGAAGACTTGAAGTGGCTTTTAGCCTCT	37	4	151500192	CGGATTATAACAAGAGAATACAGATGAATCGGTCTGAAGACTTGAAGTGG	4	151719642	F			NA	NA	LRBA	NM_006726	Body	chr4:151500763-151501299	N_Shore		RDMR	TRUE				NA	151500192	151500315	NC_000004.11
909	cg07800837	0.0065	cg07800837	16608314	ATTTTTAAAAATATCTCAAAAAATTTTAATATAATCAATCCACAACCCAC	NA		II			TTTGAATCTGAATTTTTAAAAATATCTCAGGGAATTTTGATGTGGTCAATCCACAGCCCA[CG]CTTTGTGAGAAACTGCCCCATTCATTTCCTATCTCTTCTGAAAGAACCCCTGGTGGCCCC	37	1	238162957	TTTTTAAAAATATCTCAGGGAATTTTGATGTGGTCAATCCACAGCCCACG	1	236229580	R	rs56361553		NA	NA								TRUE				NA	238162957	238163080	NC_000001.10
910	cg08145262	0.0065	cg08145262	17737480	ACTATAAATCTTAACAAAATTAAATTCAATAATAACRAAAATCACAATAC	NA		II			ATTTATGCATATTAAAGAAGGTTTGGGGTACATTCTGCCCTTGTGTTAGCCTACAGAGGA[CG]TATTGTGATTCTCGCCACCATTGAATTTAATTTTGTCAAGATTCACAGTCAATACTTATA	37	12	69869974	CTGTGAATCTTGACAAAATTAAATTCAATGGTGGCGAGAATCACAATACG	12	68156241	F			NA	NA	FRS2;FRS2	NM_001042555;NM_006654	5'UTR;5'UTR					TRUE				NA	69869974	69870097	NC_000012.11
911	cg08106961	0.0065	cg08106961	24767378	AAAAATCAAAACACAAAACAAAAACCTAAAATCAAAATACAAAAACCCTC	NA		II			TAATTTTTAGCAAACATAGACAGAAAACCCAGTCTAGCTTTTTGTGGGTGGTTGTACCCA[CG]AGGGCCTCTGCACTCTGATTCCAGGCTTTTGTTCTGTGTCCTGACCTTTTTATTGAGCAG	37	1	37355452	CGAGGGCCTCTGCACTCTGATTCCAGGCTTTTGTTCTGTGTCCTGACCTT	1	37128039	F	rs481418		NA	NA	GRIK3	NM_000831	Body					NA				NA	37355452	37355575	NC_000001.10
912	cg15699386	0.0065	cg15699386	47627316	AAACCCACCTAATATCCAAAACCAAAATAACACCATAAACTAAAAATACA	34660300	AAACCCGCCTAATATCCGAAACCGAAATAACACCGTAAACTAAAAATACG	I	A	Red	GGGTGGAGCCCGGGGCCCGCCTGGTGTCCGGGGCCGAGGTGACACCGTGGGCTGGGGGTG[CG]GTGGAGCCCGGGGCCGGCCTGGTGTCCGGGGCCGAGGTGACACCGTGGGCTGGGGGGGCG	37	1	155161211	CGCACCCCCAGCCCACGGTGTCACCTCGGCCCCGGACACCAGGCGGGCCC	1	153427835	R		rs12728535	NA	NA	MUC1;MUC1;MUC1;MUC1;MUC1;MUC1;MUC1	NM_001044391;NM_001044393;NM_001018016;NM_001044390;NM_001044392;NM_002456;NM_001018017	Body;Body;Body;Body;Body;Body;Body	chr1:155163434-155163818	N_Shelf			NA	1:153427713-153428349			NA	155161211	155161334	NC_000001.10
913	cg11965634	0.0064	cg11965634	42600483	TTATCTAATTATACCAACTTTCCCRAACACCRTATACTTTCCTTTAAATC	NA		II			ACTCAAATCTTTTATCTGATTATACCAGCTTTCCCGAGCACCGTGTGCTTTCCTTTAAGT[CG]GACATGAAATGTGTTCTCCAAAGCGTTTCTGGATTGAAGAAAATATTTAAGCTGTCTGCA	37	8	90937405	TATCTGATTATACCAGCTTTCCCGAGCACCGTGTGCTTTCCTTTAAGTCG	8	91006580	R			NA	NA	OSGIN2;OSGIN2	NM_001126111;NM_004337	Body;Body					NA				NA	90937405	90937528	NC_000008.10
914	cg07278054	0.0064	cg07278054	21704484	AACATCTATCTCTAACACTTAATAAAAAATTCACACTACCATCTTTACRC	NA		II			TCCCATTCCTTAATTTTCCTAGCCGACTGGACCCTTCCCCAGCCCTGGCCTCCTTCCTGG[CG]CGCAAAGATGGCAGTGTGAACTTCCCACCAAGTGCCAGAGACAGATGCTCCTGCTTAGCA	37	3	55523594	CGCGCAAAGATGGCAGTGTGAACTTCCCACCAAGTGCCAGAGACAGATGC	3	55498634	F			NA	NA				chr3:55520226-55522344	S_Shore		RDMR	TRUE	3:55497993-55498637			NA	55523594	55523717	NC_000003.11
915	cg02459569	0.0064	cg02459569	14754450	AAAACAAACACCTAAACAATACAACTTCCTCATCCCCAAAATAAAATAAC	NA		II			GAGCATGGTCAAGGACAGACACCTGGGCAGTGCAACTTCCTCATCCCCAAGATGAGATAG[CG]CCTGTCCTCTTCCACTCCAAGCAGGGAGAGTGGAAGACTTGGGAAATGCAGATTAATGGG	37	1	150944634	GGACAGACACCTGGGCAGTGCAACTTCCTCATCCCCAAGATGAGATAGCG	1	149211258	R			NA	NA	LASS2;LASS2	NM_022075;NM_181746	5'UTR;5'UTR	chr1:150946496-150947950	N_Shore			TRUE		1:150944608-150944848	Promoter_Associated	NA	150944634	150944757	NC_000001.10
916	cg07480762	0.0064	cg07480762	73771332	AAAATTCCAACTCCATATATAAAAAAATTATATACCRTATATATTACCCC	NA		II			AAGAAAACGGCAGCCACACGCTCACACTGGTAGCATAATGCCATCGGTTGCCCAGCATTA[CG]GGGCAACATATACGGCATACAACTTCTCCACACATGGAGCTGGAATCCCCCAGGCCCTAA	37	3	155422145	CGGGGCAACATATACGGCATACAACTTCTCCACACATGGAGCTGGAATCC	3	156904839	F	rs74338830		NA	NA	PLCH1	NM_014996	TSS200					TRUE				NA	155422145	155422268	NC_000003.11
917	cg12832726	0.0064	cg12832726	30724427	ATACCACACAAATAAAAACATTTACTACAAAACCACACAACAAACACACA	54751453	ATACCACGCAAATAAAAACATTTACTACGAAACCACACAACAAACGCACG	I	A	Red	GTGGTAATTTGCAGGGTCATGGCTCAGGGGCACCGCAGTCTGCACCTCCGTCCCTGGATC[CG]TGCGTTTGCTGTGTGGCCTCGCAGTAAATGCTTCCATCTGCGTGGCATTTATGGACCCTG	37	11	68096165	ATGCCACGCAGATGGAAGCATTTACTGCGAGGCCACACAGCAAACGCACG	11	67852741	F			NA	NA	LRP5	NM_002335	Body					NA	11:67852551-67852834	11:68095959-68096232	Unclassified_Cell_type_specific	TRUE	68096165	68096288	NC_000011.9
918	cg19582491	0.0064	cg19582491	63765459	ATAACCAACACCAAAATCACCATATCTAAACCRAAACCTAAAAATAACTC	NA		II			CATCATCCACTCGATTCCCAATCCCCACCCTACCCTTGCAACTTCGCCTCGTGCGTGACC[CG]AGTCACCCCCAGGCTTCGGCTCAGACATGGTGACTCTGGTGCTGGCCATCGGGAGAAGCC	37	16	67682965	TGGCCAGCACCAGAGTCACCATGTCTGAGCCGAAGCCTGGGGGTGACTCG	16	66240466	F			NA	NA	RLTPR	NM_001013838	Body	chr16:67681975-67683924	Island			NA	16:66239477-66241409	16:67682899-67683122	Unclassified_Cell_type_specific	NA	67682965	67683088	NC_000016.9
919	cg22400420	0.0064	cg22400420	67807400	AAAAATTACCTCAATTCCCATATACTTATTTTACCCAATTTTACTCCTAC	NA		II			GCAGGGGAGAGGGAGATTGCCTCAGTTCCCATGTGCTTGTTTTACCCAATTTTACTCCTG[CG]GAAGAAGCAAGCTCTCCTATATGTTTTTAAAAAGTAAAATCGTGCTTCATGTTGTTACTT	37	1	183851242	CGCAGGAGTAAAATTGGGTAAAACAAGCACATGGGAACTGAGGCAATCTC	1	182117865	R			NA	NA	RGL1	NM_015149	Body					TRUE				NA	183851242	183851365	NC_000001.10
920	cg10115387	0.0064	cg10115387	11753438	ATTTAACTAATACRAATAAAACCTACAATAAAAAACRTCCCCACAACCAC	NA		II			CGCTGATTATGGTTTGGCTGATGCGGGTGGAGCCTGCAGTGGAGGGCGTCCCCACAGCCA[CG]CCTAACGAGACCCAGCATTCCCTACCAGCACCTTTGCGCCTCTTTGACTTGCAAGAAGCA	37	2	119134313	TTTGGCTGATGCGGGTGGAGCCTGCAGTGGAGGGCGTCCCCACAGCCACG	2	118850783	R			NA	NA								NA	2:118850485-118850856			NA	119134313	119134436	NC_000002.11
921	cg18749309	0.0064	cg18749309	70760347	CACACRTACATTCTCTCTTCCCAAAACTTCCCTATCTATAAAAAATCAAC	NA		II			TCCCACAGAATACAGTTCTCCTCCCCTTTTTGCCTACCTCCTTGCCAACAGCCAGGGTCA[CG]CTGATCCTTTACAGACAGGGAAGCCTTGGGAAGAGAGAATGTACGTGTGTTGGGGTGGTG	37	11	61434800	CGCTGATCCTTTACAGACAGGGAAGCCTTGGGAAGAGAGAATGTACGTGT	11	61191376	F			NA	NA						low-CpG:61191375-61191387		NA				NA	61434800	61434923	NC_000011.9
922	cg21908673	0.0064	cg21908673	46636497	CAATTAAAAAAACAAATATTACAACTATTTCTCAAAATTTCTCAAAACAC	NA		II			CAGCAGGTCTTTTTCCAGAAAGAAGGGAATGAGCCACCCCAAGCAACAGCTCCTGACACT[CG]TGTTCTGAGAAATTCTGAGAAACAGCTGCAATATCTGCCTCCTTAATTGTACCTGGAGCC	37	3	8540700	AATTAAGGAGGCAGATATTGCAGCTGTTTCTCAGAATTTCTCAGAACACG	3	8515700	F			NA	NA				chr3:8543201-8543579	N_Shelf			TRUE				NA	8540700	8540823	NC_000003.11
923	cg03633268	0.0064	cg03633268	35707438	CCAAAACATAAACAATCACTACTTTCAAACCAACTAAAAATCAAACCTCC	NA		II			TCTTTTTTTTTTTTTTTTGCTTACTATGTCTTGGGGTTTCTCCAGGTGGTAGAGGTTGCT[CG]GAGGTCTGACTCCCAGCTGGCTTGAAAGCAGTGATTGTTCATGTTTTGGGGGATCGTTGA	37	8	30284255	CGGAGGTCTGACTCCCAGCTGGCTTGAAAGCAGTGATTGTTCATGTTTTG	8	30403797	F			NA	NA	RBPMS;RBPMS;RBPMS;RBPMS	NM_001008712;NM_001008710;NM_001008711;NM_006867	Body;Body;Body;Body					TRUE				NA	30284255	30284378	NC_000008.10
924	cg05279172	0.0064	cg05279172	24755464	ATTCTCTCCAAATCTATAACCCAAAAAATAAACTCAATCTTACTAAACCC	NA		II			CAGAGACAACTCAAATCAAGAAGCACCCTGATACATTTAAAGAGTCTTAAAGAAGGAAAA[CG]GGCTCAGCAAGATTGAGTCTATTCTCTGGGCCACAGACTTGGAGAGAATCCTGAACTCCA	37	17	7113697	CGGGCTCAGCAAGATTGAGTCTATTCTCTGGGCCACAGACTTGGAGAGAA	17	7054421	F			NA	NA	DLG4;DLG4	NM_001365;NM_001128827	Body;Body	chr17:7117596-7118085	N_Shelf			TRUE				NA	7113697	7113820	NC_000017.10
[truncated: 966 more rows]
