# Supplementary material for: Identifying Methylation Pattern and Genes Associated with Breast Cancer Subtypes
Source: Int J Mol Sci. 2019 Aug 31;20(17):4269. doi: 10.3390/ijms20174269 (PMC6747348; doi:10.3390/ijms20174269)
Supplement: Supplementary file 1 [file ijms-20-04269-s001.zip › Supp_S4.xlsx]

## Sheet: SMO
Supplementary Material S4: The 10-fold cross-validation performance (sensitivity and specificity of individual classes, overall accuracy, and MCC) of IFS with SVM when using different number of features.
Number of features	Basal		Her2		LumA		LumB		Overall accuracy	MCC
	sensitivity	specificity	sensitivity	specificity	sensitivity	specificity	sensitivity	specificity
10	0.911765	0.995455	0.540541	0.801843	0.2	0.858209	0.650794	0.60733	0.456693	0.309137
20	0.911765	0.990909	0.783784	0.940092	0.6	0.850746	0.698413	0.774869	0.692913	0.571717
30	0.941176	0.990909	0.864865	0.963134	0.733333	0.858209	0.730159	0.858639	0.779528	0.682149
40	0.941176	0.990909	0.864865	0.967742	0.708333	0.850746	0.698413	0.832461	0.759843	0.655058
50	0.941176	0.986364	0.891892	0.963134	0.791667	0.865672	0.698413	0.890052	0.80315	0.712981
60	0.970588	0.986364	0.891892	0.963134	0.825	0.88806	0.730159	0.910995	0.830709	0.753003
70	1	0.986364	0.945946	0.986175	0.825	0.902985	0.793651	0.910995	0.858268	0.793944
80	1	0.990909	0.945946	0.97235	0.791667	0.88806	0.761905	0.900524	0.834646	0.760732
90	1	0.995455	0.945946	0.976959	0.808333	0.880597	0.746032	0.900524	0.838583	0.764638
100	1	0.995455	0.945946	0.976959	0.841667	0.850746	0.698413	0.926702	0.84252	0.767673
110	1	0.995455	0.945946	0.976959	0.833333	0.88806	0.777778	0.921466	0.858268	0.792601
120	1	0.995455	0.945946	0.97235	0.8	0.880597	0.746032	0.900524	0.834646	0.759533
130	1	0.995455	0.945946	0.981567	0.825	0.895522	0.793651	0.910995	0.858268	0.793332
140	1	0.995455	0.945946	0.981567	0.808333	0.895522	0.793651	0.900524	0.850394	0.782845
150	1	0.995455	0.945946	0.976959	0.766667	0.91791	0.825397	0.874346	0.838583	0.771189
160	1	0.995455	0.945946	0.97235	0.758333	0.925373	0.857143	0.879581	0.84252	0.778558
170	1	0.995455	0.945946	0.967742	0.766667	0.925373	0.84127	0.884817	0.84252	0.777708
180	1	1	0.972973	0.97235	0.8	0.910448	0.809524	0.900524	0.854331	0.790544
190	1	1	0.972973	0.97235	0.825	0.910448	0.809524	0.91623	0.866142	0.806083
200	1	1	0.945946	0.967742	0.791667	0.902985	0.793651	0.895288	0.84252	0.773351
210	1	1	0.945946	0.967742	0.833333	0.925373	0.84127	0.921466	0.874016	0.818081
220	1	1	0.945946	0.976959	0.866667	0.925373	0.857143	0.937173	0.893701	0.844837
230	1	1	0.945946	0.97235	0.866667	0.925373	0.857143	0.942408	0.893701	0.844952
240	1	1	0.945946	0.97235	0.858333	0.925373	0.857143	0.937173	0.889764	0.839572
250	1	1	0.945946	0.976959	0.866667	0.925373	0.857143	0.937173	0.893701	0.844837
260	1	1	0.945946	0.976959	0.883333	0.940299	0.873016	0.942408	0.905512	0.86215
270	1	1	0.945946	0.97235	0.866667	0.940299	0.873016	0.937173	0.897638	0.85151
280	1	1	0.945946	0.97235	0.866667	0.932836	0.857143	0.937173	0.893701	0.845334
290	1	1	0.945946	0.97235	0.866667	0.932836	0.857143	0.937173	0.893701	0.845334
300	1	1	0.945946	0.967742	0.858333	0.932836	0.84127	0.931937	0.885827	0.834365
310	1	1	0.945946	0.97235	0.866667	0.940299	0.873016	0.937173	0.897638	0.85151
320	1	1	0.945946	0.97235	0.875	0.940299	0.873016	0.942408	0.901575	0.856857
330	1	1	0.945946	0.976959	0.883333	0.925373	0.857143	0.947644	0.901575	0.855718
340	1	1	0.972973	0.97235	0.866667	0.932836	0.857143	0.942408	0.897638	0.851227
350	1	1	0.972973	0.976959	0.875	0.925373	0.84127	0.942408	0.897638	0.850382
360	1	1	0.972973	0.976959	0.875	0.932836	0.857143	0.942408	0.901575	0.856487
370	1	1	0.972973	0.976959	0.866667	0.940299	0.873016	0.937173	0.901575	0.857265
380	1	1	0.972973	0.981567	0.858333	0.925373	0.84127	0.926702	0.889764	0.839473
390	1	1	0.945946	0.976959	0.858333	0.91791	0.825397	0.926702	0.88189	0.827524
400	1	1	0.945946	0.981567	0.858333	0.91791	0.825397	0.921466	0.88189	0.827436
410	1	1	0.972973	0.976959	0.85	0.91791	0.825397	0.926702	0.88189	0.828049
420	1	1	0.972973	0.981567	0.875	0.91791	0.825397	0.937173	0.893701	0.844149
430	1	1	0.972973	0.976959	0.866667	0.91791	0.825397	0.937173	0.889764	0.838834
440	1	1	0.972973	0.981567	0.9	0.91791	0.825397	0.95288	0.905512	0.860827
450	1	1	0.972973	0.981567	0.908333	0.925373	0.84127	0.958115	0.913386	0.872438
460	1	1	0.972973	0.981567	0.891667	0.925373	0.84127	0.947644	0.905512	0.861237
470	1	1	0.972973	0.981567	0.883333	0.925373	0.84127	0.942408	0.901575	0.855718
480	1	1	0.972973	0.986175	0.883333	0.91791	0.825397	0.937173	0.897638	0.849524
490	1	1	0.972973	0.986175	0.866667	0.932836	0.857143	0.926702	0.897638	0.850948
500	1	1	0.972973	0.986175	0.858333	0.940299	0.873016	0.921466	0.897638	0.85189
510	1	1	0.972973	0.990783	0.875	0.91791	0.84127	0.931937	0.897638	0.84975
520	1	1	0.972973	0.990783	0.891667	0.91791	0.825397	0.937173	0.901575	0.85496
530	1	1	0.972973	0.990783	0.891667	0.925373	0.84127	0.937173	0.905512	0.861028
540	1	1	0.972973	0.990783	0.883333	0.932836	0.857143	0.931937	0.905512	0.861674
550	1	1	0.972973	0.990783	0.883333	0.932836	0.857143	0.931937	0.905512	0.861674
560	1	1	0.972973	0.990783	0.891667	0.940299	0.873016	0.937173	0.913386	0.873243
570	1	1	0.972973	0.990783	0.908333	0.925373	0.857143	0.95288	0.917323	0.877976
580	1	1	0.972973	0.990783	0.891667	0.925373	0.857143	0.942408	0.909449	0.866825
590	1	1	0.972973	0.986175	0.9	0.925373	0.857143	0.95288	0.913386	0.872471
600	1	1	0.972973	0.986175	0.908333	0.932836	0.873016	0.958115	0.92126	0.884073
610	1	1	0.972973	0.990783	0.891667	0.925373	0.857143	0.942408	0.909449	0.866825
620	1	1	0.972973	0.986175	0.891667	0.925373	0.857143	0.947644	0.909449	0.866907
630	1	1	0.972973	0.986175	0.883333	0.932836	0.873016	0.942408	0.909449	0.867501
640	1	1	0.972973	0.986175	0.891667	0.932836	0.873016	0.947644	0.913386	0.872971
650	1	1	0.972973	0.981567	0.891667	0.932836	0.873016	0.95288	0.913386	0.87307
660	1	1	0.972973	0.981567	0.908333	0.932836	0.873016	0.963351	0.92126	0.884204
670	1	1	0.972973	0.981567	0.9	0.940299	0.888889	0.958115	0.92126	0.884638
680	1	1	0.972973	0.981567	0.908333	0.940299	0.888889	0.963351	0.925197	0.890192
690	1	1	0.972973	0.986175	0.891667	0.940299	0.888889	0.947644	0.917323	0.879063
700	1	1	0.972973	0.981567	0.891667	0.925373	0.857143	0.95288	0.909449	0.867028
710	1	1	0.972973	0.981567	0.9	0.932836	0.873016	0.958115	0.917323	0.87861
720	1	1	0.972973	0.981567	0.9	0.932836	0.873016	0.958115	0.917323	0.87861
730	1	1	0.972973	0.981567	0.908333	0.925373	0.857143	0.963351	0.917323	0.878244
740	1	1	0.972973	0.986175	0.908333	0.940299	0.888889	0.958115	0.925197	0.890083
750	1	1	0.972973	0.981567	0.9	0.932836	0.857143	0.95288	0.913386	0.872819
760	1	1	0.972973	0.981567	0.9	0.932836	0.857143	0.95288	0.913386	0.872819
770	1	1	0.972973	0.981567	0.891667	0.932836	0.873016	0.95288	0.913386	0.87307
780	1	1	0.972973	0.986175	0.9	0.940299	0.888889	0.95288	0.92126	0.884546
790	1	1	0.972973	0.981567	0.883333	0.940299	0.888889	0.947644	0.913386	0.873692
800	1	1	0.972973	0.981567	0.891667	0.947761	0.904762	0.95288	0.92126	0.885234
810	1	1	0.972973	0.981567	0.891667	0.940299	0.888889	0.95288	0.917323	0.879138
820	1	1	0.972973	0.981567	0.916667	0.940299	0.888889	0.968586	0.929134	0.895801
830	1	1	0.972973	0.981567	0.891667	0.940299	0.888889	0.95288	0.917323	0.879138
840	1	1	0.972973	0.981567	0.891667	0.940299	0.888889	0.95288	0.917323	0.879138
850	1	1	0.972973	0.981567	0.891667	0.947761	0.904762	0.95288	0.92126	0.885234
860	1	1	0.972973	0.981567	0.891667	0.947761	0.904762	0.95288	0.92126	0.885234
870	1	1	0.972973	0.981567	0.9	0.947761	0.904762	0.958115	0.925197	0.890693
880	1	1	0.972973	0.981567	0.9	0.947761	0.904762	0.958115	0.925197	0.890693
890	1	1	0.972973	0.981567	0.9	0.947761	0.904762	0.958115	0.925197	0.890693
900	1	1	0.972973	0.981567	0.908333	0.947761	0.904762	0.963351	0.929134	0.896206
910	1	1	0.972973	0.981567	0.908333	0.947761	0.904762	0.963351	0.929134	0.896206
920	1	1	0.972973	0.981567	0.908333	0.947761	0.904762	0.963351	0.929134	0.896206
930	1	1	0.972973	0.981567	0.916667	0.947761	0.904762	0.968586	0.933071	0.901774
940	1	1	0.972973	0.981567	0.908333	0.955224	0.920635	0.963351	0.933071	0.902248
950	1	1	0.972973	0.981567	0.9	0.955224	0.920635	0.958115	0.929134	0.896775
960	1	1	0.972973	0.981567	0.9	0.955224	0.920635	0.958115	0.929134	0.896775
970	1	1	0.972973	0.981567	0.9	0.955224	0.920635	0.958115	0.929134	0.896775
980	1	1	0.972973	0.981567	0.908333	0.955224	0.920635	0.963351	0.933071	0.902248
990	1	1	0.972973	0.981567	0.9	0.955224	0.920635	0.958115	0.929134	0.896775
1000	1	1	0.972973	0.981567	0.9	0.955224	0.920635	0.958115	0.929134	0.896775
1010	1	1	0.972973	0.981567	0.9	0.947761	0.904762	0.958115	0.925197	0.890693
1020	1	1	1	0.981567	0.9	0.962687	0.920635	0.958115	0.933071	0.902949
1030	1	1	1	0.981567	0.908333	0.955224	0.904762	0.963351	0.933071	0.90235
1040	1	1	0.972973	0.981567	0.916667	0.955224	0.904762	0.963351	0.933071	0.90199
1050	1	1	1	0.981567	0.9	0.955224	0.904762	0.958115	0.929134	0.896861
1060	1	1	1	0.986175	0.908333	0.955224	0.904762	0.958115	0.933071	0.902248
1070	1	1	0.972973	0.986175	0.916667	0.947761	0.904762	0.963351	0.933071	0.901672
1080	1	1	0.972973	0.981567	0.908333	0.947761	0.904762	0.963351	0.929134	0.896206
1090	1	1	0.945946	0.981567	0.9	0.947761	0.904762	0.95288	0.92126	0.884843
1100	1	1	0.945946	0.981567	0.9	0.947761	0.904762	0.95288	0.92126	0.884843
1110	1	1	0.945946	0.981567	0.9	0.947761	0.904762	0.95288	0.92126	0.884843
1120	1	1	0.945946	0.986175	0.908333	0.947761	0.904762	0.95288	0.925197	0.890285
1130	1	1	0.945946	0.986175	0.908333	0.955224	0.920635	0.95288	0.929134	0.89638
1140	1	1	0.945946	0.981567	0.9	0.947761	0.904762	0.95288	0.92126	0.884843
1150	1	1	0.945946	0.986175	0.908333	0.947761	0.904762	0.95288	0.925197	0.890285
1160	1	1	0.945946	0.986175	0.891667	0.947761	0.904762	0.942408	0.917323	0.879391
1170	1	1	0.945946	0.981567	0.9	0.955224	0.920635	0.95288	0.925197	0.890956
1180	1	1	0.945946	0.981567	0.891667	0.955224	0.920635	0.947644	0.92126	0.885559
1190	1	1	0.945946	0.981567	0.891667	0.955224	0.920635	0.947644	0.92126	0.885559
1200	1	1	0.945946	0.981567	0.891667	0.955224	0.920635	0.947644	0.92126	0.885559
1210	1	1	0.945946	0.981567	0.891667	0.947761	0.904762	0.947644	0.917323	0.879407
1220	1	1	0.945946	0.981567	0.916667	0.947761	0.904762	0.963351	0.929134	0.895877
1230	1	1	0.945946	0.981567	0.908333	0.947761	0.904762	0.958115	0.925197	0.890333
1240	1	1	0.945946	0.981567	0.9	0.947761	0.904762	0.95288	0.92126	0.884843
1250	1	1	0.945946	0.981567	0.908333	0.947761	0.904762	0.958115	0.925197	0.890333
1260	1	1	0.945946	0.981567	0.916667	0.947761	0.904762	0.963351	0.929134	0.895877
1270	1	1	0.945946	0.981567	0.908333	0.947761	0.904762	0.958115	0.925197	0.890333
1280	1	1	0.945946	0.981567	0.908333	0.947761	0.904762	0.958115	0.925197	0.890333
1290	1	1	0.945946	0.981567	0.908333	0.947761	0.904762	0.958115	0.925197	0.890333
1300	1	1	0.972973	0.981567	0.908333	0.955224	0.904762	0.958115	0.929134	0.89647
1310	1	1	0.945946	0.981567	0.908333	0.947761	0.904762	0.958115	0.925197	0.890333
1320	1	1	0.945946	0.981567	0.916667	0.947761	0.904762	0.963351	0.929134	0.895877
1330	1	1	0.945946	0.981567	0.916667	0.947761	0.904762	0.963351	0.929134	0.895877
1340	1	1	0.945946	0.981567	0.9	0.955224	0.920635	0.95288	0.925197	0.890956
1350	1	1	0.945946	0.981567	0.925	0.955224	0.920635	0.968586	0.937008	0.907466
1360	1	1	0.945946	0.981567	0.916667	0.955224	0.920635	0.963351	0.933071	0.901908
1370	1	1	0.945946	0.981567	0.925	0.955224	0.920635	0.968586	0.937008	0.907466
1380	1	1	0.945946	0.981567	0.925	0.955224	0.920635	0.968586	0.937008	0.907466
1390	1	1	0.945946	0.981567	0.916667	0.955224	0.920635	0.963351	0.933071	0.901908
1400	1	1	0.945946	0.981567	0.916667	0.955224	0.920635	0.963351	0.933071	0.901908
1410	1	1	0.945946	0.986175	0.916667	0.955224	0.920635	0.958115	0.933071	0.901867
1420	1	1	0.945946	0.986175	0.925	0.955224	0.920635	0.963351	0.937008	0.907408
1430	1	1	0.945946	0.986175	0.916667	0.955224	0.920635	0.958115	0.933071	0.901867
1440	1	1	0.945946	0.986175	0.925	0.955224	0.920635	0.963351	0.937008	0.907408
1450	1	1	0.945946	0.986175	0.925	0.955224	0.920635	0.963351	0.937008	0.907408
1460	1	1	0.945946	0.986175	0.925	0.955224	0.920635	0.963351	0.937008	0.907408
1470	1	1	0.945946	0.986175	0.925	0.947761	0.904762	0.963351	0.933071	0.901396
1480	1	1	0.945946	0.986175	0.925	0.947761	0.904762	0.963351	0.933071	0.901396
1490	1	1	0.945946	0.986175	0.925	0.947761	0.904762	0.963351	0.933071	0.901396
1500	1	1	0.945946	0.986175	0.916667	0.947761	0.904762	0.958115	0.929134	0.895813
1510	1	1	0.945946	0.986175	0.916667	0.947761	0.904762	0.958115	0.929134	0.895813
1520	1	1	0.945946	0.986175	0.925	0.947761	0.904762	0.963351	0.933071	0.901396
1530	1	1	0.945946	0.986175	0.916667	0.947761	0.904762	0.958115	0.929134	0.895813
1540	1	1	0.945946	0.986175	0.916667	0.947761	0.904762	0.958115	0.929134	0.895813
1550	1	1	0.945946	0.986175	0.916667	0.947761	0.904762	0.958115	0.929134	0.895813
1560	1	1	0.945946	0.986175	0.916667	0.947761	0.904762	0.958115	0.929134	0.895813
1570	1	1	0.945946	0.986175	0.916667	0.947761	0.904762	0.958115	0.929134	0.895813
1580	1	1	0.945946	0.986175	0.916667	0.947761	0.904762	0.958115	0.929134	0.895813
1590	1	1	0.945946	0.986175	0.916667	0.947761	0.904762	0.958115	0.929134	0.895813
1600	1	1	0.945946	0.986175	0.916667	0.947761	0.904762	0.958115	0.929134	0.895813
1610	1	1	0.945946	0.986175	0.916667	0.947761	0.904762	0.958115	0.929134	0.895813
1620	1	1	0.945946	0.986175	0.916667	0.947761	0.904762	0.958115	0.929134	0.895813
1630	1	1	0.945946	0.986175	0.916667	0.947761	0.904762	0.958115	0.929134	0.895813
1640	1	1	0.945946	0.986175	0.916667	0.947761	0.904762	0.958115	0.929134	0.895813
1650	1	1	0.945946	0.986175	0.916667	0.947761	0.904762	0.958115	0.929134	0.895813
1660	1	1	0.945946	0.986175	0.916667	0.947761	0.904762	0.958115	0.929134	0.895813
1670	1	1	0.945946	0.986175	0.916667	0.947761	0.904762	0.958115	0.929134	0.895813
1680	1	1	0.945946	0.986175	0.916667	0.947761	0.904762	0.958115	0.929134	0.895813
1690	1	1	0.972973	0.986175	0.916667	0.955224	0.904762	0.958115	0.933071	0.901908
1700	1	1	0.972973	0.981567	0.916667	0.955224	0.904762	0.963351	0.933071	0.90199
1710	1	1	0.945946	0.981567	0.916667	0.947761	0.904762	0.963351	0.929134	0.895877
1720	1	1	0.972973	0.981567	0.916667	0.955224	0.904762	0.963351	0.933071	0.90199
1730	1	1	0.972973	0.981567	0.916667	0.955224	0.904762	0.963351	0.933071	0.90199
1740	1	1	0.972973	0.981567	0.925	0.962687	0.920635	0.968586	0.940945	0.913558
1750	1	1	0.972973	0.981567	0.925	0.962687	0.920635	0.968586	0.940945	0.913558
1760	1	1	0.972973	0.981567	0.916667	0.955224	0.904762	0.963351	0.933071	0.90199
1770	1	1	0.972973	0.981567	0.916667	0.955224	0.904762	0.963351	0.933071	0.90199
1780	1	1	0.972973	0.981567	0.916667	0.955224	0.904762	0.963351	0.933071	0.90199
1790	1	1	0.972973	0.981567	0.925	0.955224	0.904762	0.968586	0.937008	0.907565
1800	1	1	0.972973	0.981567	0.925	0.955224	0.904762	0.968586	0.937008	0.907565
1810	1	1	0.972973	0.981567	0.925	0.955224	0.904762	0.968586	0.937008	0.907565
1820	1	1	0.972973	0.981567	0.925	0.955224	0.904762	0.968586	0.937008	0.907565
1830	1	1	0.972973	0.981567	0.916667	0.955224	0.904762	0.963351	0.933071	0.90199
1840	1	1	0.972973	0.986175	0.933333	0.955224	0.904762	0.968586	0.940945	0.91308
1850	1	1	0.972973	0.986175	0.933333	0.955224	0.904762	0.968586	0.940945	0.91308
1860	1	1	0.972973	0.986175	0.933333	0.955224	0.904762	0.968586	0.940945	0.91308
1870	1	1	0.972973	0.986175	0.925	0.962687	0.920635	0.963351	0.940945	0.913483
1880	1	1	0.972973	0.986175	0.933333	0.962687	0.920635	0.968586	0.944882	0.919054
1890	1	1	0.972973	0.986175	0.941667	0.962687	0.920635	0.973822	0.948819	0.924682
1900	1	1	0.972973	0.986175	0.941667	0.962687	0.920635	0.973822	0.948819	0.924682
1910	1	1	0.972973	0.986175	0.941667	0.962687	0.920635	0.973822	0.948819	0.924682
1920	1	1	0.972973	0.986175	0.941667	0.962687	0.920635	0.973822	0.948819	0.924682
1930	1	1	0.972973	0.986175	0.941667	0.962687	0.920635	0.973822	0.948819	0.924682
1940	1	1	0.972973	0.986175	0.941667	0.962687	0.920635	0.973822	0.948819	0.924682
1950	1	1	0.972973	0.986175	0.941667	0.962687	0.920635	0.973822	0.948819	0.924682
1960	1	1	0.972973	0.986175	0.941667	0.962687	0.920635	0.973822	0.948819	0.924682
1970	1	1	0.972973	0.986175	0.941667	0.962687	0.920635	0.973822	0.948819	0.924682
1980	1	1	0.972973	0.986175	0.941667	0.962687	0.920635	0.973822	0.948819	0.924682
1990	1	1	0.972973	0.986175	0.941667	0.955224	0.904762	0.973822	0.944882	0.91875
2000	1	1	0.972973	0.986175	0.933333	0.955224	0.904762	0.968586	0.940945	0.91308
2010	1	1	0.972973	0.986175	0.941667	0.955224	0.904762	0.973822	0.944882	0.91875
2020	1	1	0.972973	0.986175	0.941667	0.962687	0.920635	0.973822	0.948819	0.924682
2030	1	1	0.945946	0.986175	0.941667	0.955224	0.920635	0.973822	0.944882	0.918659
2040	1	1	0.945946	0.986175	0.941667	0.955224	0.920635	0.973822	0.944882	0.918659
2050	1	1	0.945946	0.986175	0.941667	0.955224	0.920635	0.973822	0.944882	0.918659
2060	1	1	0.945946	0.986175	0.941667	0.955224	0.920635	0.973822	0.944882	0.918659
2070	1	1	0.945946	0.986175	0.941667	0.955224	0.920635	0.973822	0.944882	0.918659
2080	1	1	0.945946	0.986175	0.941667	0.947761	0.904762	0.973822	0.940945	0.912732
2090	1	1	0.945946	0.986175	0.941667	0.947761	0.904762	0.973822	0.940945	0.912732
2100	1	1	0.972973	0.986175	0.941667	0.955224	0.904762	0.973822	0.944882	0.91875
2110	1	1	0.945946	0.986175	0.941667	0.947761	0.904762	0.973822	0.940945	0.912732
2120	1	1	0.945946	0.986175	0.941667	0.947761	0.904762	0.973822	0.940945	0.912732
2130	1	1	0.972973	0.986175	0.933333	0.962687	0.920635	0.968586	0.944882	0.919054
2140	1	1	0.945946	0.986175	0.933333	0.947761	0.904762	0.968586	0.937008	0.907035
2150	1	1	0.945946	0.986175	0.925	0.955224	0.920635	0.963351	0.937008	0.907408
2160	1	1	0.945946	0.986175	0.933333	0.955224	0.920635	0.968586	0.940945	0.913005
2170	1	1	0.945946	0.986175	0.933333	0.955224	0.920635	0.968586	0.940945	0.913005
2180	1	1	0.945946	0.986175	0.941667	0.955224	0.920635	0.973822	0.944882	0.918659
2190	1	1	0.945946	0.986175	0.941667	0.955224	0.920635	0.973822	0.944882	0.918659
2200	1	1	0.945946	0.986175	0.941667	0.955224	0.920635	0.973822	0.944882	0.918659
2210	1	1	0.945946	0.986175	0.941667	0.955224	0.920635	0.973822	0.944882	0.918659
2220	1	1	0.945946	0.986175	0.925	0.955224	0.920635	0.963351	0.937008	0.907408
2230	1	1	0.945946	0.986175	0.925	0.955224	0.920635	0.963351	0.937008	0.907408
2240	1	1	0.945946	0.986175	0.925	0.955224	0.920635	0.963351	0.937008	0.907408
2250	1	1	0.945946	0.986175	0.925	0.955224	0.920635	0.963351	0.937008	0.907408
2260	1	1	0.945946	0.986175	0.925	0.955224	0.920635	0.963351	0.937008	0.907408
2270	1	1	0.945946	0.986175	0.925	0.955224	0.920635	0.963351	0.937008	0.907408
2280	1	1	0.945946	0.986175	0.916667	0.955224	0.920635	0.958115	0.933071	0.901867
2290	1	1	0.945946	0.986175	0.925	0.955224	0.920635	0.963351	0.937008	0.907408
2300	1	1	0.945946	0.986175	0.916667	0.955224	0.920635	0.958115	0.933071	0.901867
2310	1	1	0.945946	0.986175	0.916667	0.955224	0.920635	0.958115	0.933071	0.901867
2320	1	1	0.945946	0.986175	0.933333	0.955224	0.920635	0.968586	0.940945	0.913005
2330	1	1	0.945946	0.986175	0.941667	0.955224	0.920635	0.973822	0.944882	0.918659
2340	1	1	0.945946	0.986175	0.941667	0.955224	0.920635	0.973822	0.944882	0.918659
2350	1	1	0.945946	0.986175	0.933333	0.955224	0.920635	0.968586	0.940945	0.913005
2360	1	1	0.945946	0.986175	0.933333	0.955224	0.920635	0.968586	0.940945	0.913005
2370	1	1	0.945946	0.986175	0.933333	0.955224	0.920635	0.968586	0.940945	0.913005
2380	1	1	0.945946	0.986175	0.933333	0.955224	0.920635	0.968586	0.940945	0.913005
2390	1	1	0.945946	0.986175	0.941667	0.955224	0.920635	0.973822	0.944882	0.918659
2400	1	1	0.945946	0.986175	0.941667	0.955224	0.920635	0.973822	0.944882	0.918659
2410	1	1	0.945946	0.986175	0.933333	0.955224	0.920635	0.968586	0.940945	0.913005
2420	1	1	0.945946	0.986175	0.933333	0.955224	0.920635	0.968586	0.940945	0.913005
2430	1	1	0.945946	0.986175	0.941667	0.955224	0.920635	0.973822	0.944882	0.918659
2440	1	1	0.945946	0.986175	0.941667	0.955224	0.920635	0.973822	0.944882	0.918659
2450	1	1	0.945946	0.986175	0.941667	0.955224	0.920635	0.973822	0.944882	0.918659
2460	1	1	0.945946	0.986175	0.941667	0.955224	0.920635	0.973822	0.944882	0.918659
2470	1	1	0.945946	0.986175	0.941667	0.955224	0.920635	0.973822	0.944882	0.918659
2480	1	1	0.945946	0.986175	0.933333	0.955224	0.920635	0.968586	0.940945	0.913005
2490	1	1	0.945946	0.986175	0.941667	0.955224	0.920635	0.973822	0.944882	0.918659
2500	1	1	0.945946	0.986175	0.941667	0.955224	0.920635	0.973822	0.944882	0.918659
2510	1	1	0.945946	0.986175	0.941667	0.955224	0.920635	0.973822	0.944882	0.918659
2520	1	1	0.945946	0.986175	0.933333	0.955224	0.920635	0.968586	0.940945	0.913005
2530	1	1	0.945946	0.986175	0.933333	0.955224	0.920635	0.968586	0.940945	0.913005
2540	1	1	0.945946	0.986175	0.933333	0.955224	0.920635	0.968586	0.940945	0.913005
2550	1	1	0.945946	0.986175	0.933333	0.955224	0.920635	0.968586	0.940945	0.913005
2560	1	1	0.945946	0.986175	0.933333	0.955224	0.920635	0.968586	0.940945	0.913005
2570	1	1	0.945946	0.986175	0.933333	0.955224	0.920635	0.968586	0.940945	0.913005
2580	1	1	0.945946	0.986175	0.916667	0.955224	0.920635	0.958115	0.933071	0.901867
2590	1	1	0.945946	0.986175	0.925	0.955224	0.920635	0.963351	0.937008	0.907408
2600	1	1	0.945946	0.986175	0.925	0.955224	0.920635	0.963351	0.937008	0.907408
2610	1	1	0.945946	0.986175	0.925	0.955224	0.920635	0.963351	0.937008	0.907408
2620	1	1	0.945946	0.986175	0.925	0.955224	0.920635	0.963351	0.937008	0.907408
2630	1	1	0.945946	0.986175	0.925	0.955224	0.920635	0.963351	0.937008	0.907408
2640	1	1	0.945946	0.986175	0.925	0.955224	0.920635	0.963351	0.937008	0.907408
2650	1	1	0.945946	0.986175	0.916667	0.955224	0.920635	0.958115	0.933071	0.901867
2660	1	1	0.945946	0.986175	0.916667	0.955224	0.920635	0.958115	0.933071	0.901867
2670	1	1	0.945946	0.986175	0.916667	0.955224	0.920635	0.958115	0.933071	0.901867
2680	1	1	0.945946	0.981567	0.916667	0.955224	0.904762	0.958115	0.929134	0.896121
2690	1	1	0.945946	0.986175	0.916667	0.955224	0.920635	0.958115	0.933071	0.901867
2700	1	1	0.945946	0.986175	0.925	0.955224	0.920635	0.963351	0.937008	0.907408
2710	1	1	0.945946	0.986175	0.925	0.955224	0.920635	0.963351	0.937008	0.907408
2720	1	1	0.945946	0.986175	0.925	0.955224	0.920635	0.963351	0.937008	0.907408
2730	1	1	0.945946	0.986175	0.925	0.955224	0.920635	0.963351	0.937008	0.907408
2740	1	1	0.945946	0.986175	0.925	0.955224	0.920635	0.963351	0.937008	0.907408
2750	1	1	0.945946	0.986175	0.925	0.955224	0.920635	0.963351	0.937008	0.907408
2760	1	1	0.945946	0.986175	0.933333	0.955224	0.920635	0.968586	0.940945	0.913005
2770	1	1	0.945946	0.986175	0.933333	0.955224	0.920635	0.968586	0.940945	0.913005
2780	1	1	0.945946	0.986175	0.933333	0.955224	0.920635	0.968586	0.940945	0.913005
2790	1	1	0.945946	0.986175	0.933333	0.955224	0.920635	0.968586	0.940945	0.913005
2800	1	1	0.945946	0.986175	0.933333	0.955224	0.920635	0.968586	0.940945	0.913005
2810	1	1	0.945946	0.986175	0.925	0.955224	0.920635	0.963351	0.937008	0.907408
2820	1	1	0.945946	0.986175	0.925	0.955224	0.920635	0.963351	0.937008	0.907408
2830	1	1	0.945946	0.986175	0.925	0.947761	0.904762	0.963351	0.933071	0.901396
2840	1	1	0.945946	0.986175	0.925	0.947761	0.904762	0.963351	0.933071	0.901396
2850	1	1	0.945946	0.986175	0.925	0.947761	0.904762	0.963351	0.933071	0.901396
2860	1	1	0.945946	0.986175	0.925	0.947761	0.904762	0.963351	0.933071	0.901396
2870	1	1	0.945946	0.986175	0.925	0.955224	0.920635	0.963351	0.937008	0.907408
2880	1	1	0.945946	0.986175	0.925	0.955224	0.920635	0.963351	0.937008	0.907408
2890	1	1	0.945946	0.986175	0.925	0.947761	0.904762	0.963351	0.933071	0.901396
2900	1	1	0.945946	0.986175	0.925	0.947761	0.904762	0.963351	0.933071	0.901396
2910	1	1	0.945946	0.986175	0.925	0.947761	0.904762	0.963351	0.933071	0.901396
2920	1	1	0.945946	0.986175	0.916667	0.947761	0.904762	0.958115	0.929134	0.895813
2930	1	1	0.945946	0.986175	0.916667	0.947761	0.904762	0.958115	0.929134	0.895813
2940	1	1	0.945946	0.986175	0.916667	0.947761	0.904762	0.958115	0.929134	0.895813
2950	1	1	0.945946	0.986175	0.916667	0.947761	0.904762	0.958115	0.929134	0.895813
2960	1	1	0.945946	0.986175	0.916667	0.947761	0.904762	0.958115	0.929134	0.895813
2970	1	1	0.945946	0.986175	0.916667	0.947761	0.904762	0.958115	0.929134	0.895813
2980	1	1	0.945946	0.986175	0.916667	0.947761	0.904762	0.958115	0.929134	0.895813
2990	1	1	0.945946	0.986175	0.916667	0.947761	0.904762	0.958115	0.929134	0.895813
3000	1	1	0.945946	0.986175	0.916667	0.947761	0.904762	0.958115	0.929134	0.895813
3010	1	1	0.945946	0.986175	0.916667	0.947761	0.904762	0.958115	0.929134	0.895813
3020	1	1	0.945946	0.986175	0.916667	0.947761	0.904762	0.958115	0.929134	0.895813
3030	1	1	0.945946	0.986175	0.916667	0.947761	0.904762	0.958115	0.929134	0.895813
3040	1	1	0.945946	0.986175	0.916667	0.947761	0.904762	0.958115	0.929134	0.895813
3050	1	1	0.945946	0.986175	0.916667	0.947761	0.904762	0.958115	0.929134	0.895813
3060	1	1	0.945946	0.986175	0.916667	0.955224	0.920635	0.958115	0.933071	0.901867
3070	1	1	0.945946	0.986175	0.916667	0.955224	0.920635	0.958115	0.933071	0.901867
3080	1	1	0.945946	0.986175	0.916667	0.955224	0.920635	0.958115	0.933071	0.901867
3090	1	1	0.945946	0.986175	0.916667	0.955224	0.920635	0.958115	0.933071	0.901867
3100	1	1	0.945946	0.986175	0.908333	0.955224	0.920635	0.95288	0.929134	0.89638
3110	1	1	0.945946	0.986175	0.908333	0.955224	0.920635	0.95288	0.929134	0.89638
3120	1	1	0.945946	0.986175	0.908333	0.955224	0.920635	0.95288	0.929134	0.89638
3130	1	1	0.945946	0.986175	0.908333	0.955224	0.920635	0.95288	0.929134	0.89638
3140	1	1	0.945946	0.981567	0.908333	0.955224	0.904762	0.95288	0.925197	0.890624
3150	1	1	0.945946	0.981567	0.908333	0.955224	0.904762	0.95288	0.925197	0.890624
3160	1	1	0.945946	0.981567	0.908333	0.955224	0.904762	0.95288	0.925197	0.890624
3170	1	1	0.945946	0.981567	0.908333	0.955224	0.904762	0.95288	0.925197	0.890624
3180	1	1	0.945946	0.981567	0.908333	0.955224	0.904762	0.95288	0.925197	0.890624
3190	1	1	0.945946	0.981567	0.908333	0.955224	0.904762	0.95288	0.925197	0.890624
3200	1	1	0.945946	0.981567	0.908333	0.955224	0.904762	0.95288	0.925197	0.890624
3210	1	1	0.945946	0.981567	0.908333	0.955224	0.904762	0.95288	0.925197	0.890624
3220	1	1	0.945946	0.981567	0.908333	0.955224	0.904762	0.95288	0.925197	0.890624
3230	1	1	0.945946	0.981567	0.908333	0.955224	0.904762	0.95288	0.925197	0.890624
3240	1	1	0.945946	0.981567	0.908333	0.955224	0.904762	0.95288	0.925197	0.890624
3250	1	1	0.945946	0.981567	0.908333	0.955224	0.904762	0.95288	0.925197	0.890624
3260	1	1	0.945946	0.981567	0.908333	0.955224	0.904762	0.95288	0.925197	0.890624
3270	1	1	0.945946	0.986175	0.908333	0.955224	0.920635	0.95288	0.929134	0.89638
3280	1	1	0.945946	0.986175	0.908333	0.955224	0.920635	0.95288	0.929134	0.89638
3290	1	1	0.945946	0.981567	0.908333	0.955224	0.904762	0.95288	0.925197	0.890624
3300	1	1	0.945946	0.986175	0.908333	0.955224	0.920635	0.95288	0.929134	0.89638
3310	1	1	0.945946	0.986175	0.916667	0.955224	0.920635	0.958115	0.933071	0.901867
3320	1	1	0.945946	0.986175	0.908333	0.955224	0.920635	0.95288	0.929134	0.89638
3330	1	1	0.945946	0.986175	0.908333	0.955224	0.920635	0.95288	0.929134	0.89638
3340	1	1	0.945946	0.986175	0.908333	0.955224	0.920635	0.95288	0.929134	0.89638
3350	1	1	0.945946	0.981567	0.908333	0.955224	0.904762	0.95288	0.925197	0.890624
3360	1	1	0.945946	0.986175	0.908333	0.955224	0.920635	0.95288	0.929134	0.89638
3370	1	1	0.945946	0.986175	0.908333	0.955224	0.920635	0.95288	0.929134	0.89638
3380	1	1	0.945946	0.981567	0.908333	0.955224	0.904762	0.95288	0.925197	0.890624
3390	1	1	0.945946	0.981567	0.908333	0.955224	0.904762	0.95288	0.925197	0.890624
3400	1	1	0.945946	0.986175	0.916667	0.955224	0.920635	0.958115	0.933071	0.901867
3410	1	1	0.945946	0.986175	0.908333	0.955224	0.920635	0.95288	0.929134	0.89638
3420	1	1	0.945946	0.986175	0.908333	0.955224	0.920635	0.95288	0.929134	0.89638
3430	1	1	0.945946	0.986175	0.908333	0.955224	0.920635	0.95288	0.929134	0.89638
3440	1	1	0.945946	0.986175	0.908333	0.955224	0.920635	0.95288	0.929134	0.89638
3450	1	1	0.945946	0.986175	0.908333	0.955224	0.920635	0.95288	0.929134	0.89638
3460	1	1	0.945946	0.986175	0.908333	0.955224	0.920635	0.95288	0.929134	0.89638
3470	1	1	0.945946	0.986175	0.908333	0.955224	0.920635	0.95288	0.929134	0.89638
3480	1	1	0.945946	0.986175	0.908333	0.955224	0.920635	0.95288	0.929134	0.89638
3490	1	1	0.945946	0.986175	0.908333	0.955224	0.920635	0.95288	0.929134	0.89638
3500	1	1	0.945946	0.986175	0.9	0.955224	0.920635	0.947644	0.925197	0.890947
3510	1	1	0.945946	0.986175	0.9	0.955224	0.920635	0.947644	0.925197	0.890947
3520	1	1	0.945946	0.986175	0.908333	0.955224	0.920635	0.95288	0.929134	0.89638
3530	1	1	0.945946	0.986175	0.9	0.955224	0.920635	0.947644	0.925197	0.890947
3540	1	1	0.945946	0.986175	0.9	0.955224	0.920635	0.947644	0.925197	0.890947
3550	1	1	0.945946	0.986175	0.9	0.955224	0.920635	0.947644	0.925197	0.890947
3560	1	1	0.945946	0.986175	0.9	0.955224	0.920635	0.947644	0.925197	0.890947
3570	1	1	0.945946	0.986175	0.9	0.955224	0.920635	0.947644	0.925197	0.890947
3580	1	1	0.945946	0.986175	0.9	0.955224	0.920635	0.947644	0.925197	0.890947
3590	1	1	0.945946	0.986175	0.9	0.955224	0.920635	0.947644	0.925197	0.890947
3600	1	1	0.945946	0.986175	0.9	0.955224	0.920635	0.947644	0.925197	0.890947
3610	1	1	0.945946	0.986175	0.9	0.955224	0.920635	0.947644	0.925197	0.890947
3620	1	1	0.945946	0.986175	0.9	0.955224	0.920635	0.947644	0.925197	0.890947
3630	1	1	0.945946	0.986175	0.9	0.955224	0.920635	0.947644	0.925197	0.890947
3640	1	1	0.945946	0.986175	0.908333	0.955224	0.920635	0.95288	0.929134	0.89638
3650	1	1	0.945946	0.986175	0.908333	0.955224	0.920635	0.95288	0.929134	0.89638
3660	1	1	0.945946	0.986175	0.916667	0.955224	0.920635	0.958115	0.933071	0.901867
3670	1	1	0.945946	0.986175	0.908333	0.955224	0.920635	0.95288	0.929134	0.89638
3680	1	1	0.945946	0.986175	0.908333	0.955224	0.920635	0.95288	0.929134	0.89638
3690	1	1	0.945946	0.986175	0.908333	0.955224	0.920635	0.95288	0.929134	0.89638
3700	1	1	0.945946	0.986175	0.908333	0.955224	0.920635	0.95288	0.929134	0.89638
3710	1	1	0.945946	0.986175	0.908333	0.955224	0.920635	0.95288	0.929134	0.89638
3720	1	1	0.945946	0.986175	0.908333	0.955224	0.920635	0.95288	0.929134	0.89638
3730	1	1	0.945946	0.986175	0.908333	0.955224	0.920635	0.95288	0.929134	0.89638
3740	1	1	0.945946	0.986175	0.908333	0.955224	0.920635	0.95288	0.929134	0.89638
3750	1	1	0.945946	0.986175	0.908333	0.955224	0.920635	0.95288	0.929134	0.89638
3760	1	1	0.945946	0.986175	0.9	0.955224	0.920635	0.947644	0.925197	0.890947
3770	1	1	0.945946	0.986175	0.908333	0.955224	0.920635	0.95288	0.929134	0.89638
3780	1	1	0.945946	0.986175	0.908333	0.955224	0.920635	0.95288	0.929134	0.89638
3790	1	1	0.945946	0.986175	0.908333	0.955224	0.920635	0.95288	0.929134	0.89638
3800	1	1	0.945946	0.986175	0.9	0.955224	0.920635	0.947644	0.925197	0.890947
3810	1	1	0.945946	0.986175	0.9	0.955224	0.920635	0.947644	0.925197	0.890947
3820	1	1	0.945946	0.986175	0.9	0.955224	0.920635	0.947644	0.925197	0.890947
3830	1	1	0.945946	0.986175	0.9	0.955224	0.920635	0.947644	0.925197	0.890947
3840	1	1	0.945946	0.986175	0.9	0.955224	0.920635	0.947644	0.925197	0.890947
3850	1	1	0.945946	0.986175	0.9	0.955224	0.920635	0.947644	0.925197	0.890947
3860	1	1	0.945946	0.986175	0.9	0.955224	0.920635	0.947644	0.925197	0.890947
3870	1	1	0.945946	0.986175	0.9	0.955224	0.920635	0.947644	0.925197	0.890947
3880	1	1	0.945946	0.986175	0.9	0.955224	0.920635	0.947644	0.925197	0.890947
3890	1	1	0.945946	0.986175	0.9	0.955224	0.920635	0.947644	0.925197	0.890947
3900	1	1	0.945946	0.986175	0.9	0.955224	0.920635	0.947644	0.925197	0.890947
3910	1	1	0.945946	0.986175	0.9	0.955224	0.920635	0.947644	0.925197	0.890947
3920	1	1	0.945946	0.986175	0.9	0.955224	0.920635	0.947644	0.925197	0.890947
3930	1	1	0.945946	0.986175	0.908333	0.955224	0.920635	0.95288	0.929134	0.89638
3940	1	1	0.945946	0.986175	0.9	0.955224	0.920635	0.947644	0.925197	0.890947
3950	1	1	0.945946	0.986175	0.9	0.955224	0.920635	0.947644	0.925197	0.890947
3960	1	1	0.945946	0.986175	0.9	0.955224	0.920635	0.947644	0.925197	0.890947
3970	1	1	0.945946	0.986175	0.916667	0.955224	0.920635	0.958115	0.933071	0.901867
3980	1	1	0.945946	0.986175	0.9	0.955224	0.920635	0.947644	0.925197	0.890947
3990	1	1	0.945946	0.986175	0.9	0.955224	0.920635	0.947644	0.925197	0.890947
4000	1	1	0.945946	0.986175	0.9	0.955224	0.920635	0.947644	0.925197	0.890947
4010	1	1	0.945946	0.986175	0.908333	0.955224	0.920635	0.95288	0.929134	0.89638
4020	1	1	0.945946	0.986175	0.908333	0.955224	0.920635	0.95288	0.929134	0.89638
4030	1	1	0.945946	0.986175	0.908333	0.955224	0.920635	0.95288	0.929134	0.89638
4040	1	1	0.945946	0.986175	0.908333	0.955224	0.920635	0.95288	0.929134	0.89638
4050	1	1	0.945946	0.986175	0.908333	0.955224	0.920635	0.95288	0.929134	0.89638
4060	1	1	0.945946	0.986175	0.908333	0.955224	0.920635	0.95288	0.929134	0.89638
4070	1	1	0.945946	0.986175	0.908333	0.955224	0.920635	0.95288	0.929134	0.89638
4080	1	1	0.945946	0.986175	0.908333	0.955224	0.920635	0.95288	0.929134	0.89638
4090	1	1	0.945946	0.986175	0.908333	0.955224	0.920635	0.95288	0.929134	0.89638
4100	1	1	0.945946	0.986175	0.908333	0.955224	0.920635	0.95288	0.929134	0.89638
4110	1	1	0.945946	0.986175	0.908333	0.955224	0.920635	0.95288	0.929134	0.89638
4120	1	1	0.945946	0.986175	0.908333	0.955224	0.920635	0.95288	0.929134	0.89638
4130	1	1	0.945946	0.986175	0.908333	0.955224	0.920635	0.95288	0.929134	0.89638
4140	1	1	0.945946	0.986175	0.908333	0.955224	0.920635	0.95288	0.929134	0.89638
4150	1	1	0.945946	0.986175	0.916667	0.955224	0.920635	0.958115	0.933071	0.901867
4160	1	1	0.945946	0.986175	0.908333	0.955224	0.920635	0.95288	0.929134	0.89638
4170	1	1	0.945946	0.986175	0.908333	0.955224	0.920635	0.95288	0.929134	0.89638
4180	1	1	0.945946	0.986175	0.9	0.955224	0.920635	0.947644	0.925197	0.890947
4190	1	1	0.945946	0.986175	0.9	0.955224	0.920635	0.947644	0.925197	0.890947
4200	1	1	0.945946	0.986175	0.9	0.955224	0.920635	0.947644	0.925197	0.890947
4210	1	1	0.945946	0.986175	0.9	0.955224	0.920635	0.947644	0.925197	0.890947
4220	1	1	0.945946	0.986175	0.908333	0.955224	0.920635	0.95288	0.929134	0.89638
4230	1	1	0.945946	0.986175	0.9	0.955224	0.920635	0.947644	0.925197	0.890947
4240	1	1	0.945946	0.986175	0.9	0.955224	0.920635	0.947644	0.925197	0.890947
4250	1	1	0.945946	0.986175	0.9	0.955224	0.920635	0.947644	0.925197	0.890947
4260	1	1	0.945946	0.986175	0.9	0.955224	0.920635	0.947644	0.925197	0.890947
4270	1	1	0.945946	0.986175	0.9	0.955224	0.920635	0.947644	0.925197	0.890947
4280	1	1	0.945946	0.986175	0.9	0.955224	0.920635	0.947644	0.925197	0.890947
4290	1	1	0.945946	0.986175	0.9	0.955224	0.920635	0.947644	0.925197	0.890947
4300	1	1	0.945946	0.986175	0.9	0.955224	0.920635	0.947644	0.925197	0.890947
4310	1	1	0.945946	0.986175	0.9	0.955224	0.920635	0.947644	0.925197	0.890947
4320	1	1	0.945946	0.986175	0.9	0.955224	0.920635	0.947644	0.925197	0.890947
4330	1	1	0.945946	0.986175	0.9	0.955224	0.920635	0.947644	0.925197	0.890947
4340	1	1	0.945946	0.986175	0.9	0.955224	0.920635	0.947644	0.925197	0.890947
4350	1	1	0.945946	0.986175	0.9	0.955224	0.920635	0.947644	0.925197	0.890947
4360	1	1	0.945946	0.986175	0.9	0.955224	0.920635	0.947644	0.925197	0.890947
4370	1	1	0.945946	0.986175	0.9	0.955224	0.920635	0.947644	0.925197	0.890947
4380	1	1	0.945946	0.986175	0.9	0.955224	0.920635	0.947644	0.925197	0.890947
4390	1	1	0.945946	0.986175	0.9	0.955224	0.920635	0.947644	0.925197	0.890947
4400	1	1	0.945946	0.986175	0.9	0.955224	0.920635	0.947644	0.925197	0.890947
4410	1	1	0.945946	0.986175	0.9	0.955224	0.920635	0.947644	0.925197	0.890947
4420	1	1	0.945946	0.986175	0.9	0.955224	0.920635	0.947644	0.925197	0.890947
4430	1	1	0.945946	0.986175	0.9	0.955224	0.920635	0.947644	0.925197	0.890947
4440	1	1	0.945946	0.986175	0.9	0.955224	0.920635	0.947644	0.925197	0.890947
4450	1	1	0.945946	0.986175	0.9	0.955224	0.920635	0.947644	0.925197	0.890947
4460	1	1	0.945946	0.986175	0.9	0.955224	0.920635	0.947644	0.925197	0.890947
4470	1	1	0.945946	0.986175	0.9	0.955224	0.920635	0.947644	0.925197	0.890947
4480	1	1	0.945946	0.986175	0.9	0.955224	0.920635	0.947644	0.925197	0.890947
4490	1	1	0.945946	0.986175	0.9	0.955224	0.920635	0.947644	0.925197	0.890947
4500	1	1	0.945946	0.986175	0.9	0.955224	0.920635	0.947644	0.925197	0.890947
4510	1	1	0.945946	0.986175	0.9	0.955224	0.920635	0.947644	0.925197	0.890947
4520	1	1	0.945946	0.986175	0.9	0.955224	0.920635	0.947644	0.925197	0.890947
4530	1	1	0.945946	0.986175	0.9	0.955224	0.920635	0.947644	0.925197	0.890947
4540	1	1	0.945946	0.986175	0.9	0.955224	0.920635	0.947644	0.925197	0.890947
4550	1	1	0.945946	0.986175	0.9	0.955224	0.920635	0.947644	0.925197	0.890947
4560	1	1	0.945946	0.986175	0.9	0.955224	0.920635	0.947644	0.925197	0.890947
4570	1	1	0.945946	0.986175	0.9	0.955224	0.920635	0.947644	0.925197	0.890947
4580	1	1	0.945946	0.986175	0.9	0.955224	0.920635	0.947644	0.925197	0.890947
4590	1	1	0.945946	0.986175	0.9	0.955224	0.920635	0.947644	0.925197	0.890947
4600	1	1	0.945946	0.986175	0.9	0.955224	0.920635	0.947644	0.925197	0.890947
4610	1	1	0.945946	0.986175	0.9	0.955224	0.920635	0.947644	0.925197	0.890947
4620	1	1	0.945946	0.986175	0.9	0.955224	0.920635	0.947644	0.925197	0.890947
4630	1	1	0.945946	0.986175	0.9	0.955224	0.920635	0.947644	0.925197	0.890947
4640	1	1	0.945946	0.986175	0.9	0.955224	0.920635	0.947644	0.925197	0.890947
4650	1	1	0.945946	0.986175	0.9	0.955224	0.920635	0.947644	0.925197	0.890947
4660	1	1	0.945946	0.986175	0.9	0.955224	0.920635	0.947644	0.925197	0.890947
4670	1	1	0.945946	0.986175	0.9	0.955224	0.920635	0.947644	0.925197	0.890947
4680	1	1	0.945946	0.986175	0.9	0.955224	0.920635	0.947644	0.925197	0.890947
4690	1	1	0.945946	0.986175	0.9	0.955224	0.920635	0.947644	0.925197	0.890947
4700	1	1	0.945946	0.986175	0.9	0.955224	0.920635	0.947644	0.925197	0.890947
4710	1	1	0.945946	0.986175	0.9	0.955224	0.920635	0.947644	0.925197	0.890947
4720	1	1	0.945946	0.986175	0.9	0.955224	0.920635	0.947644	0.925197	0.890947
4730	1	1	0.945946	0.986175	0.9	0.955224	0.920635	0.947644	0.925197	0.890947
4740	1	1	0.945946	0.986175	0.9	0.955224	0.920635	0.947644	0.925197	0.890947
4750	1	1	0.945946	0.986175	0.9	0.955224	0.920635	0.947644	0.925197	0.890947
4760	1	1	0.945946	0.986175	0.9	0.955224	0.920635	0.947644	0.925197	0.890947
4770	1	1	0.945946	0.986175	0.9	0.955224	0.920635	0.947644	0.925197	0.890947
4780	1	1	0.945946	0.986175	0.9	0.955224	0.920635	0.947644	0.925197	0.890947
4790	1	1	0.945946	0.986175	0.9	0.955224	0.920635	0.947644	0.925197	0.890947
4800	1	1	0.945946	0.986175	0.9	0.955224	0.920635	0.947644	0.925197	0.890947
4810	1	1	0.945946	0.986175	0.9	0.955224	0.920635	0.947644	0.925197	0.890947
4820	1	1	0.945946	0.986175	0.9	0.955224	0.920635	0.947644	0.925197	0.890947
4830	1	1	0.945946	0.986175	0.9	0.955224	0.920635	0.947644	0.925197	0.890947
4840	1	1	0.945946	0.986175	0.9	0.955224	0.920635	0.947644	0.925197	0.890947
4850	1	1	0.945946	0.986175	0.9	0.955224	0.920635	0.947644	0.925197	0.890947
4860	1	1	0.945946	0.986175	0.9	0.955224	0.920635	0.947644	0.925197	0.890947
4870	1	1	0.945946	0.986175	0.9	0.955224	0.920635	0.947644	0.925197	0.890947
4880	1	1	0.945946	0.986175	0.9	0.955224	0.920635	0.947644	0.925197	0.890947
4890	1	1	0.945946	0.986175	0.9	0.955224	0.920635	0.947644	0.925197	0.890947
4900	1	1	0.945946	0.986175	0.9	0.955224	0.920635	0.947644	0.925197	0.890947
4910	1	1	0.945946	0.986175	0.9	0.955224	0.920635	0.947644	0.925197	0.890947
4920	1	1	0.945946	0.986175	0.9	0.955224	0.920635	0.947644	0.925197	0.890947
4930	1	1	0.945946	0.986175	0.9	0.955224	0.920635	0.947644	0.925197	0.890947
4940	1	1	0.945946	0.986175	0.9	0.955224	0.920635	0.947644	0.925197	0.890947
4950	1	1	0.945946	0.986175	0.9	0.955224	0.920635	0.947644	0.925197	0.890947
4960	1	1	0.945946	0.986175	0.9	0.955224	0.920635	0.947644	0.925197	0.890947
4970	1	1	0.945946	0.986175	0.9	0.955224	0.920635	0.947644	0.925197	0.890947
4980	1	1	0.945946	0.986175	0.9	0.955224	0.920635	0.947644	0.925197	0.890947
4990	1	1	0.945946	0.986175	0.9	0.955224	0.920635	0.947644	0.925197	0.890947
5000	1	1	0.945946	0.986175	0.891667	0.955224	0.920635	0.942408	0.92126	0.885567
5010	1	1	0.945946	0.986175	0.891667	0.955224	0.920635	0.942408	0.92126	0.885567
5020	1	1	0.945946	0.986175	0.891667	0.955224	0.920635	0.942408	0.92126	0.885567
5030	1	1	0.945946	0.986175	0.891667	0.955224	0.920635	0.942408	0.92126	0.885567
5040	1	1	0.945946	0.986175	0.891667	0.955224	0.920635	0.942408	0.92126	0.885567
5050	1	1	0.945946	0.986175	0.891667	0.955224	0.920635	0.942408	0.92126	0.885567
5060	1	1	0.945946	0.986175	0.891667	0.955224	0.920635	0.942408	0.92126	0.885567
5070	1	1	0.945946	0.986175	0.891667	0.955224	0.920635	0.942408	0.92126	0.885567
5080	1	1	0.945946	0.986175	0.891667	0.955224	0.920635	0.942408	0.92126	0.885567
5090	1	1	0.945946	0.986175	0.891667	0.955224	0.920635	0.942408	0.92126	0.885567
5100	1	1	0.945946	0.986175	0.891667	0.955224	0.920635	0.942408	0.92126	0.885567
5110	1	1	0.945946	0.986175	0.891667	0.955224	0.920635	0.942408	0.92126	0.885567
5120	1	1	0.945946	0.986175	0.891667	0.955224	0.920635	0.942408	0.92126	0.885567
5130	1	1	0.945946	0.986175	0.891667	0.955224	0.920635	0.942408	0.92126	0.885567
5140	1	1	0.945946	0.986175	0.9	0.955224	0.920635	0.947644	0.925197	0.890947
5150	1	1	0.945946	0.986175	0.891667	0.955224	0.920635	0.942408	0.92126	0.885567
5160	1	1	0.945946	0.986175	0.9	0.955224	0.920635	0.947644	0.925197	0.890947
5170	1	1	0.945946	0.986175	0.9	0.955224	0.920635	0.947644	0.925197	0.890947
5180	1	1	0.945946	0.986175	0.9	0.955224	0.920635	0.947644	0.925197	0.890947
5190	1	1	0.945946	0.986175	0.9	0.955224	0.920635	0.947644	0.925197	0.890947
5200	1	1	0.945946	0.986175	0.9	0.955224	0.920635	0.947644	0.925197	0.890947
5210	1	1	0.945946	0.986175	0.9	0.955224	0.920635	0.947644	0.925197	0.890947
5220	1	1	0.945946	0.986175	0.891667	0.955224	0.920635	0.942408	0.92126	0.885567
5230	1	1	0.945946	0.986175	0.9	0.955224	0.920635	0.947644	0.925197	0.890947
5240	1	1	0.945946	0.986175	0.9	0.955224	0.920635	0.947644	0.925197	0.890947
5250	1	1	0.945946	0.986175	0.891667	0.955224	0.920635	0.942408	0.92126	0.885567
5260	1	1	0.945946	0.986175	0.891667	0.955224	0.920635	0.942408	0.92126	0.885567
5270	1	1	0.945946	0.986175	0.891667	0.955224	0.920635	0.942408	0.92126	0.885567
5280	1	1	0.945946	0.986175	0.883333	0.955224	0.920635	0.937173	0.917323	0.880237
5290	1	1	0.945946	0.986175	0.891667	0.955224	0.920635	0.942408	0.92126	0.885567
5300	1	1	0.945946	0.986175	0.891667	0.955224	0.920635	0.942408	0.92126	0.885567
5310	1	1	0.945946	0.986175	0.891667	0.955224	0.920635	0.942408	0.92126	0.885567
5320	1	1	0.945946	0.986175	0.891667	0.955224	0.920635	0.942408	0.92126	0.885567
5330	1	1	0.945946	0.986175	0.891667	0.955224	0.920635	0.942408	0.92126	0.885567
5340	1	1	0.945946	0.986175	0.891667	0.955224	0.920635	0.942408	0.92126	0.885567
5350	1	1	0.945946	0.986175	0.891667	0.955224	0.920635	0.942408	0.92126	0.885567
5360	1	1	0.945946	0.986175	0.891667	0.955224	0.920635	0.942408	0.92126	0.885567
5370	1	1	0.945946	0.986175	0.883333	0.955224	0.920635	0.937173	0.917323	0.880237
5380	1	1	0.945946	0.986175	0.883333	0.955224	0.920635	0.937173	0.917323	0.880237
5390	1	1	0.945946	0.986175	0.883333	0.955224	0.920635	0.937173	0.917323	0.880237
5400	1	1	0.945946	0.986175	0.883333	0.955224	0.920635	0.937173	0.917323	0.880237
5410	1	1	0.945946	0.986175	0.883333	0.955224	0.920635	0.937173	0.917323	0.880237
5420	1	1	0.945946	0.986175	0.891667	0.955224	0.920635	0.942408	0.92126	0.885567
5430	1	1	0.945946	0.986175	0.9	0.955224	0.920635	0.947644	0.925197	0.890947
5440	1	1	0.945946	0.986175	0.9	0.955224	0.920635	0.947644	0.925197	0.890947
5450	1	1	0.945946	0.986175	0.891667	0.955224	0.920635	0.942408	0.92126	0.885567
5460	1	1	0.945946	0.986175	0.891667	0.955224	0.920635	0.942408	0.92126	0.885567
5470	1	1	0.945946	0.986175	0.891667	0.955224	0.920635	0.942408	0.92126	0.885567
5480	1	1	0.945946	0.986175	0.891667	0.955224	0.920635	0.942408	0.92126	0.885567
5490	1	1	0.945946	0.986175	0.891667	0.955224	0.920635	0.942408	0.92126	0.885567
5500	1	1	0.945946	0.986175	0.9	0.955224	0.920635	0.947644	0.925197	0.890947
5510	1	1	0.945946	0.986175	0.9	0.955224	0.920635	0.947644	0.925197	0.890947
5520	1	1	0.945946	0.986175	0.9	0.955224	0.920635	0.947644	0.925197	0.890947
5530	1	1	0.945946	0.986175	0.9	0.955224	0.920635	0.947644	0.925197	0.890947
5540	1	1	0.945946	0.986175	0.9	0.955224	0.920635	0.947644	0.925197	0.890947
5550	1	1	0.945946	0.986175	0.9	0.955224	0.920635	0.947644	0.925197	0.890947
5560	1	1	0.945946	0.986175	0.9	0.955224	0.920635	0.947644	0.925197	0.890947
5570	1	1	0.945946	0.986175	0.9	0.955224	0.920635	0.947644	0.925197	0.890947
5580	1	1	0.945946	0.986175	0.9	0.955224	0.920635	0.947644	0.925197	0.890947
5590	1	1	0.945946	0.986175	0.9	0.955224	0.920635	0.947644	0.925197	0.890947
5600	1	1	0.945946	0.986175	0.9	0.955224	0.920635	0.947644	0.925197	0.890947
5610	1	1	0.945946	0.986175	0.9	0.955224	0.920635	0.947644	0.925197	0.890947
5620	1	1	0.945946	0.986175	0.9	0.955224	0.920635	0.947644	0.925197	0.890947
5630	1	1	0.945946	0.986175	0.891667	0.955224	0.920635	0.942408	0.92126	0.885567
5640	1	1	0.945946	0.986175	0.891667	0.955224	0.920635	0.942408	0.92126	0.885567
5650	1	1	0.945946	0.986175	0.891667	0.955224	0.920635	0.942408	0.92126	0.885567
5660	1	1	0.945946	0.986175	0.891667	0.955224	0.920635	0.942408	0.92126	0.885567
5670	1	1	0.945946	0.986175	0.891667	0.955224	0.920635	0.942408	0.92126	0.885567
5680	1	1	0.945946	0.986175	0.891667	0.955224	0.920635	0.942408	0.92126	0.885567
5690	1	1	0.945946	0.986175	0.891667	0.955224	0.920635	0.942408	0.92126	0.885567
5700	1	1	0.945946	0.986175	0.9	0.955224	0.920635	0.947644	0.925197	0.890947
5710	1	1	0.945946	0.986175	0.9	0.955224	0.920635	0.947644	0.925197	0.890947
5720	1	1	0.945946	0.986175	0.891667	0.955224	0.920635	0.942408	0.92126	0.885567
5730	1	1	0.945946	0.986175	0.891667	0.955224	0.920635	0.942408	0.92126	0.885567
5740	1	1	0.945946	0.986175	0.891667	0.955224	0.920635	0.942408	0.92126	0.885567
5750	1	1	0.945946	0.986175	0.891667	0.955224	0.920635	0.942408	0.92126	0.885567
5760	1	1	0.945946	0.986175	0.891667	0.955224	0.920635	0.942408	0.92126	0.885567
5770	1	1	0.945946	0.986175	0.9	0.955224	0.920635	0.947644	0.925197	0.890947
5780	1	1	0.945946	0.986175	0.9	0.955224	0.920635	0.947644	0.925197	0.890947
5790	1	1	0.945946	0.986175	0.9	0.955224	0.920635	0.947644	0.925197	0.890947
5800	1	1	0.945946	0.986175	0.9	0.955224	0.920635	0.947644	0.925197	0.890947
5810	1	1	0.945946	0.986175	0.891667	0.955224	0.920635	0.942408	0.92126	0.885567
5820	1	1	0.945946	0.986175	0.9	0.955224	0.920635	0.947644	0.925197	0.890947
5830	1	1	0.945946	0.986175	0.9	0.955224	0.920635	0.947644	0.925197	0.890947
5840	1	1	0.945946	0.986175	0.891667	0.955224	0.920635	0.942408	0.92126	0.885567
5850	1	1	0.945946	0.986175	0.9	0.955224	0.920635	0.947644	0.925197	0.890947
5860	1	1	0.945946	0.986175	0.9	0.955224	0.920635	0.947644	0.925197	0.890947
5870	1	1	0.945946	0.986175	0.9	0.955224	0.920635	0.947644	0.925197	0.890947
5880	1	1	0.945946	0.986175	0.9	0.955224	0.920635	0.947644	0.925197	0.890947
5890	1	1	0.945946	0.986175	0.9	0.955224	0.920635	0.947644	0.925197	0.890947
5900	1	1	0.945946	0.986175	0.9	0.955224	0.920635	0.947644	0.925197	0.890947
5910	1	1	0.945946	0.986175	0.9	0.955224	0.920635	0.947644	0.925197	0.890947
5920	1	1	0.945946	0.986175	0.9	0.955224	0.920635	0.947644	0.925197	0.890947
5930	1	1	0.945946	0.986175	0.9	0.955224	0.920635	0.947644	0.925197	0.890947
5940	1	1	0.945946	0.986175	0.9	0.955224	0.920635	0.947644	0.925197	0.890947
5950	1	1	0.945946	0.986175	0.9	0.955224	0.920635	0.947644	0.925197	0.890947
5960	1	1	0.945946	0.986175	0.9	0.955224	0.920635	0.947644	0.925197	0.890947
5970	1	1	0.945946	0.986175	0.9	0.955224	0.920635	0.947644	0.925197	0.890947
5980	1	1	0.945946	0.986175	0.9	0.955224	0.920635	0.947644	0.925197	0.890947
5990	1	1	0.945946	0.986175	0.9	0.955224	0.920635	0.947644	0.925197	0.890947
6000	1	1	0.945946	0.986175	0.9	0.955224	0.920635	0.947644	0.925197	0.890947
6010	1	1	0.945946	0.986175	0.9	0.955224	0.920635	0.947644	0.925197	0.890947
6020	1	1	0.945946	0.986175	0.9	0.955224	0.920635	0.947644	0.925197	0.890947
6030	1	1	0.945946	0.986175	0.9	0.955224	0.920635	0.947644	0.925197	0.890947
6040	1	1	0.945946	0.986175	0.9	0.955224	0.920635	0.947644	0.925197	0.890947
6050	1	1	0.945946	0.986175	0.9	0.955224	0.920635	0.947644	0.925197	0.890947
6060	1	1	0.945946	0.986175	0.9	0.955224	0.920635	0.947644	0.925197	0.890947
6070	1	1	0.945946	0.986175	0.9	0.955224	0.920635	0.947644	0.925197	0.890947
6080	1	1	0.945946	0.986175	0.9	0.955224	0.920635	0.947644	0.925197	0.890947
6090	1	1	0.945946	0.986175	0.9	0.955224	0.920635	0.947644	0.925197	0.890947
6100	1	1	0.945946	0.986175	0.9	0.955224	0.920635	0.947644	0.925197	0.890947
6110	1	1	0.945946	0.986175	0.9	0.955224	0.920635	0.947644	0.925197	0.890947
6120	1	1	0.945946	0.986175	0.9	0.955224	0.920635	0.947644	0.925197	0.890947
6130	1	1	0.945946	0.986175	0.9	0.955224	0.920635	0.947644	0.925197	0.890947
6140	1	1	0.945946	0.986175	0.9	0.955224	0.920635	0.947644	0.925197	0.890947
6150	1	1	0.945946	0.986175	0.9	0.955224	0.920635	0.947644	0.925197	0.890947
6160	1	1	0.945946	0.986175	0.9	0.955224	0.920635	0.947644	0.925197	0.890947
6170	1	1	0.945946	0.986175	0.9	0.955224	0.920635	0.947644	0.925197	0.890947
6180	1	1	0.945946	0.986175	0.9	0.955224	0.920635	0.947644	0.925197	0.890947
6190	1	1	0.945946	0.986175	0.891667	0.955224	0.920635	0.942408	0.92126	0.885567
6200	1	1	0.945946	0.986175	0.9	0.955224	0.920635	0.947644	0.925197	0.890947
6210	1	1	0.945946	0.986175	0.9	0.955224	0.920635	0.947644	0.925197	0.890947
6220	1	1	0.945946	0.986175	0.9	0.955224	0.920635	0.947644	0.925197	0.890947
6230	1	1	0.945946	0.986175	0.9	0.955224	0.920635	0.947644	0.925197	0.890947
6240	1	1	0.945946	0.986175	0.9	0.955224	0.920635	0.947644	0.925197	0.890947
6250	1	1	0.945946	0.986175	0.891667	0.955224	0.920635	0.942408	0.92126	0.885567
6260	1	1	0.945946	0.986175	0.9	0.955224	0.920635	0.947644	0.925197	0.890947
6270	1	1	0.945946	0.986175	0.9	0.955224	0.920635	0.947644	0.925197	0.890947
6280	1	1	0.945946	0.986175	0.9	0.955224	0.920635	0.947644	0.925197	0.890947
6290	1	1	0.945946	0.986175	0.9	0.955224	0.920635	0.947644	0.925197	0.890947
6300	1	1	0.945946	0.986175	0.9	0.955224	0.920635	0.947644	0.925197	0.890947
6310	1	1	0.945946	0.986175	0.9	0.955224	0.920635	0.947644	0.925197	0.890947
6320	1	1	0.945946	0.986175	0.9	0.955224	0.920635	0.947644	0.925197	0.890947
6330	1	1	0.945946	0.986175	0.9	0.955224	0.920635	0.947644	0.925197	0.890947
6340	1	1	0.945946	0.986175	0.891667	0.955224	0.920635	0.942408	0.92126	0.885567
6350	1	1	0.945946	0.986175	0.891667	0.955224	0.920635	0.942408	0.92126	0.885567
6360	1	1	0.945946	0.986175	0.883333	0.955224	0.920635	0.937173	0.917323	0.880237
6370	1	1	0.945946	0.986175	0.883333	0.955224	0.920635	0.937173	0.917323	0.880237
6380	1	1	0.945946	0.986175	0.883333	0.955224	0.920635	0.937173	0.917323	0.880237
6390	1	1	0.945946	0.986175	0.883333	0.955224	0.920635	0.937173	0.917323	0.880237
6400	1	1	0.945946	0.986175	0.883333	0.955224	0.920635	0.937173	0.917323	0.880237
6410	1	1	0.945946	0.986175	0.883333	0.955224	0.920635	0.937173	0.917323	0.880237
6420	1	1	0.945946	0.986175	0.883333	0.955224	0.920635	0.937173	0.917323	0.880237
6430	1	1	0.945946	0.986175	0.875	0.955224	0.920635	0.931937	0.913386	0.874958
6440	1	1	0.945946	0.986175	0.875	0.955224	0.920635	0.931937	0.913386	0.874958
6450	1	1	0.945946	0.986175	0.875	0.955224	0.920635	0.931937	0.913386	0.874958
6460	1	1	0.945946	0.986175	0.875	0.955224	0.920635	0.931937	0.913386	0.874958
6470	1	1	0.945946	0.986175	0.875	0.955224	0.920635	0.931937	0.913386	0.874958
6480	1	1	0.945946	0.986175	0.875	0.955224	0.920635	0.931937	0.913386	0.874958
6490	1	1	0.945946	0.986175	0.875	0.955224	0.920635	0.931937	0.913386	0.874958
6500	1	1	0.945946	0.986175	0.875	0.955224	0.920635	0.931937	0.913386	0.874958
6510	1	1	0.945946	0.986175	0.875	0.955224	0.920635	0.931937	0.913386	0.874958
6520	1	1	0.945946	0.986175	0.875	0.955224	0.920635	0.931937	0.913386	0.874958
6530	1	1	0.945946	0.986175	0.875	0.955224	0.920635	0.931937	0.913386	0.874958
6540	1	1	0.945946	0.986175	0.875	0.955224	0.920635	0.931937	0.913386	0.874958
6550	1	1	0.945946	0.986175	0.875	0.955224	0.920635	0.931937	0.913386	0.874958
6560	1	1	0.945946	0.986175	0.875	0.955224	0.920635	0.931937	0.913386	0.874958
6570	1	1	0.945946	0.986175	0.875	0.955224	0.920635	0.931937	0.913386	0.874958
6580	1	1	0.945946	0.986175	0.875	0.955224	0.920635	0.931937	0.913386	0.874958
6590	1	1	0.945946	0.986175	0.875	0.955224	0.920635	0.931937	0.913386	0.874958
6600	1	1	0.945946	0.986175	0.875	0.955224	0.920635	0.931937	0.913386	0.874958
6610	1	1	0.945946	0.986175	0.875	0.955224	0.920635	0.931937	0.913386	0.874958
6620	1	1	0.945946	0.986175	0.875	0.955224	0.920635	0.931937	0.913386	0.874958
6630	1	1	0.945946	0.986175	0.875	0.955224	0.920635	0.931937	0.913386	0.874958
6640	1	1	0.945946	0.986175	0.875	0.955224	0.920635	0.931937	0.913386	0.874958
6650	1	1	0.945946	0.986175	0.875	0.955224	0.920635	0.931937	0.913386	0.874958
6660	1	1	0.945946	0.986175	0.875	0.955224	0.920635	0.931937	0.913386	0.874958
6670	1	1	0.945946	0.986175	0.875	0.955224	0.920635	0.931937	0.913386	0.874958
6680	1	1	0.945946	0.986175	0.883333	0.955224	0.920635	0.937173	0.917323	0.880237
6690	1	1	0.945946	0.986175	0.883333	0.955224	0.920635	0.937173	0.917323	0.880237
6700	1	1	0.945946	0.986175	0.875	0.955224	0.920635	0.931937	0.913386	0.874958
6710	1	1	0.945946	0.986175	0.883333	0.955224	0.920635	0.937173	0.917323	0.880237
6720	1	1	0.945946	0.986175	0.883333	0.955224	0.920635	0.937173	0.917323	0.880237
6730	1	1	0.945946	0.986175	0.883333	0.955224	0.920635	0.937173	0.917323	0.880237
6740	1	1	0.945946	0.986175	0.883333	0.955224	0.920635	0.937173	0.917323	0.880237
6750	1	1	0.945946	0.986175	0.883333	0.955224	0.920635	0.937173	0.917323	0.880237
6760	1	1	0.945946	0.986175	0.875	0.955224	0.920635	0.931937	0.913386	0.874958
6770	1	1	0.945946	0.986175	0.875	0.955224	0.920635	0.931937	0.913386	0.874958
6780	1	1	0.945946	0.986175	0.875	0.955224	0.920635	0.931937	0.913386	0.874958
6790	1	1	0.945946	0.986175	0.875	0.955224	0.920635	0.931937	0.913386	0.874958
6800	1	1	0.945946	0.986175	0.875	0.955224	0.920635	0.931937	0.913386	0.874958
6810	1	1	0.945946	0.986175	0.883333	0.955224	0.920635	0.937173	0.917323	0.880237
6820	1	1	0.945946	0.986175	0.875	0.955224	0.920635	0.931937	0.913386	0.874958
6830	1	1	0.945946	0.986175	0.875	0.955224	0.920635	0.931937	0.913386	0.874958
6840	1	1	0.945946	0.986175	0.875	0.955224	0.920635	0.931937	0.913386	0.874958
6850	1	1	0.945946	0.986175	0.875	0.955224	0.920635	0.931937	0.913386	0.874958
6860	1	1	0.945946	0.986175	0.875	0.955224	0.920635	0.931937	0.913386	0.874958
6870	1	1	0.945946	0.986175	0.875	0.955224	0.920635	0.931937	0.913386	0.874958
6880	1	1	0.945946	0.986175	0.875	0.955224	0.920635	0.931937	0.913386	0.874958
6890	1	1	0.945946	0.986175	0.875	0.955224	0.920635	0.931937	0.913386	0.874958
6900	1	1	0.945946	0.986175	0.875	0.955224	0.920635	0.931937	0.913386	0.874958
6910	1	1	0.945946	0.986175	0.875	0.955224	0.920635	0.931937	0.913386	0.874958
6920	1	1	0.945946	0.986175	0.883333	0.955224	0.920635	0.937173	0.917323	0.880237
6930	1	1	0.945946	0.986175	0.883333	0.955224	0.920635	0.937173	0.917323	0.880237
6940	1	1	0.945946	0.986175	0.875	0.955224	0.920635	0.931937	0.913386	0.874958
6950	1	1	0.945946	0.986175	0.875	0.955224	0.920635	0.931937	0.913386	0.874958
6960	1	1	0.945946	0.986175	0.875	0.955224	0.920635	0.931937	0.913386	0.874958
6970	1	1	0.945946	0.986175	0.875	0.955224	0.920635	0.931937	0.913386	0.874958
6980	1	1	0.945946	0.986175	0.875	0.955224	0.920635	0.931937	0.913386	0.874958
6990	1	1	0.945946	0.986175	0.875	0.955224	0.920635	0.931937	0.913386	0.874958
7000	1	1	0.945946	0.986175	0.875	0.955224	0.920635	0.931937	0.913386	0.874958
7010	1	1	0.945946	0.986175	0.875	0.955224	0.920635	0.931937	0.913386	0.874958
7020	1	1	0.945946	0.986175	0.875	0.955224	0.920635	0.931937	0.913386	0.874958
7030	1	1	0.945946	0.986175	0.875	0.955224	0.920635	0.931937	0.913386	0.874958
7040	1	1	0.945946	0.986175	0.875	0.955224	0.920635	0.931937	0.913386	0.874958
7050	1	1	0.945946	0.986175	0.875	0.955224	0.920635	0.931937	0.913386	0.874958
7060	1	1	0.945946	0.986175	0.875	0.955224	0.920635	0.931937	0.913386	0.874958
7070	1	1	0.945946	0.986175	0.875	0.955224	0.920635	0.931937	0.913386	0.874958
7080	1	1	0.945946	0.986175	0.875	0.955224	0.920635	0.931937	0.913386	0.874958
7090	1	1	0.945946	0.986175	0.875	0.955224	0.920635	0.931937	0.913386	0.874958
7100	1	1	0.945946	0.986175	0.875	0.955224	0.920635	0.931937	0.913386	0.874958
7110	1	1	0.945946	0.986175	0.875	0.955224	0.920635	0.931937	0.913386	0.874958
7120	1	1	0.945946	0.986175	0.875	0.955224	0.920635	0.931937	0.913386	0.874958
7130	1	1	0.945946	0.986175	0.875	0.955224	0.920635	0.931937	0.913386	0.874958
7140	1	1	0.945946	0.986175	0.875	0.955224	0.920635	0.931937	0.913386	0.874958
7150	1	1	0.945946	0.986175	0.875	0.955224	0.920635	0.931937	0.913386	0.874958
7160	1	1	0.945946	0.986175	0.875	0.955224	0.920635	0.931937	0.913386	0.874958
7170	1	1	0.945946	0.986175	0.875	0.955224	0.920635	0.931937	0.913386	0.874958
7180	1	1	0.945946	0.986175	0.875	0.955224	0.920635	0.931937	0.913386	0.874958
7190	1	1	0.945946	0.986175	0.875	0.955224	0.920635	0.931937	0.913386	0.874958
7200	1	1	0.945946	0.986175	0.875	0.955224	0.920635	0.931937	0.913386	0.874958
7210	1	1	0.945946	0.986175	0.875	0.955224	0.920635	0.931937	0.913386	0.874958
7220	1	1	0.945946	0.986175	0.875	0.955224	0.920635	0.931937	0.913386	0.874958
7230	1	1	0.945946	0.986175	0.875	0.955224	0.920635	0.931937	0.913386	0.874958
7240	1	1	0.945946	0.986175	0.875	0.955224	0.920635	0.931937	0.913386	0.874958
7250	1	1	0.945946	0.986175	0.875	0.955224	0.920635	0.931937	0.913386	0.874958
7260	1	1	0.945946	0.986175	0.875	0.955224	0.920635	0.931937	0.913386	0.874958
7270	1	1	0.945946	0.986175	0.875	0.955224	0.920635	0.931937	0.913386	0.874958
7280	1	1	0.945946	0.986175	0.875	0.955224	0.920635	0.931937	0.913386	0.874958
7290	1	1	0.945946	0.986175	0.875	0.955224	0.920635	0.931937	0.913386	0.874958
7300	1	1	0.945946	0.986175	0.875	0.955224	0.920635	0.931937	0.913386	0.874958
7310	1	1	0.945946	0.986175	0.875	0.955224	0.920635	0.931937	0.913386	0.874958
7320	1	1	0.945946	0.986175	0.875	0.955224	0.920635	0.931937	0.913386	0.874958
7330	1	1	0.945946	0.986175	0.875	0.955224	0.920635	0.931937	0.913386	0.874958
7340	1	1	0.945946	0.986175	0.875	0.955224	0.920635	0.931937	0.913386	0.874958
7350	1	1	0.945946	0.986175	0.875	0.955224	0.920635	0.931937	0.913386	0.874958
7360	1	1	0.945946	0.986175	0.875	0.955224	0.920635	0.931937	0.913386	0.874958
7370	1	1	0.945946	0.986175	0.875	0.955224	0.920635	0.931937	0.913386	0.874958
7380	1	1	0.945946	0.986175	0.875	0.955224	0.920635	0.931937	0.913386	0.874958
7390	1	1	0.945946	0.986175	0.875	0.955224	0.920635	0.931937	0.913386	0.874958
7400	1	1	0.945946	0.986175	0.875	0.955224	0.920635	0.931937	0.913386	0.874958
7410	1	1	0.945946	0.986175	0.875	0.955224	0.920635	0.931937	0.913386	0.874958
7420	1	1	0.945946	0.986175	0.875	0.955224	0.920635	0.931937	0.913386	0.874958
7430	1	1	0.945946	0.986175	0.875	0.955224	0.920635	0.931937	0.913386	0.874958
7440	1	1	0.945946	0.986175	0.875	0.955224	0.920635	0.931937	0.913386	0.874958
7450	1	1	0.945946	0.986175	0.875	0.955224	0.920635	0.931937	0.913386	0.874958
7460	1	1	0.945946	0.986175	0.875	0.955224	0.920635	0.931937	0.913386	0.874958
7470	1	1	0.945946	0.986175	0.875	0.955224	0.920635	0.931937	0.913386	0.874958
7480	1	1	0.945946	0.986175	0.875	0.955224	0.920635	0.931937	0.913386	0.874958
7490	1	1	0.945946	0.986175	0.875	0.955224	0.920635	0.931937	0.913386	0.874958
7500	1	1	0.945946	0.986175	0.875	0.955224	0.920635	0.931937	0.913386	0.874958
7510	1	1	0.945946	0.986175	0.875	0.955224	0.920635	0.931937	0.913386	0.874958
7520	1	1	0.945946	0.986175	0.875	0.955224	0.920635	0.931937	0.913386	0.874958
7530	1	1	0.945946	0.986175	0.875	0.955224	0.920635	0.931937	0.913386	0.874958
7540	1	1	0.945946	0.986175	0.875	0.955224	0.920635	0.931937	0.913386	0.874958
7550	1	1	0.945946	0.986175	0.875	0.955224	0.920635	0.931937	0.913386	0.874958
7560	1	1	0.945946	0.986175	0.875	0.955224	0.920635	0.931937	0.913386	0.874958
7570	1	1	0.945946	0.986175	0.875	0.955224	0.920635	0.931937	0.913386	0.874958
7580	1	1	0.945946	0.986175	0.875	0.955224	0.920635	0.931937	0.913386	0.874958
7590	1	1	0.945946	0.986175	0.875	0.955224	0.920635	0.931937	0.913386	0.874958
7600	1	1	0.945946	0.986175	0.875	0.955224	0.920635	0.931937	0.913386	0.874958
7610	1	1	0.945946	0.986175	0.875	0.955224	0.920635	0.931937	0.913386	0.874958
7620	1	1	0.945946	0.986175	0.875	0.955224	0.920635	0.931937	0.913386	0.874958
7630	1	1	0.945946	0.986175	0.875	0.955224	0.920635	0.931937	0.913386	0.874958
7640	1	1	0.945946	0.986175	0.875	0.955224	0.920635	0.931937	0.913386	0.874958
7650	1	1	0.945946	0.986175	0.875	0.955224	0.920635	0.931937	0.913386	0.874958
7660	1	1	0.945946	0.986175	0.875	0.955224	0.920635	0.931937	0.913386	0.874958
7670	1	1	0.945946	0.986175	0.875	0.955224	0.920635	0.931937	0.913386	0.874958
7680	1	1	0.945946	0.986175	0.875	0.955224	0.920635	0.931937	0.913386	0.874958
7690	1	1	0.945946	0.986175	0.875	0.955224	0.920635	0.931937	0.913386	0.874958
7700	1	1	0.945946	0.986175	0.875	0.955224	0.920635	0.931937	0.913386	0.874958
7710	1	1	0.945946	0.986175	0.875	0.955224	0.920635	0.931937	0.913386	0.874958
7720	1	1	0.945946	0.986175	0.875	0.955224	0.920635	0.931937	0.913386	0.874958
7730	1	1	0.945946	0.986175	0.875	0.955224	0.920635	0.931937	0.913386	0.874958
7740	1	1	0.945946	0.986175	0.875	0.955224	0.920635	0.931937	0.913386	0.874958
7750	1	1	0.945946	0.986175	0.875	0.955224	0.920635	0.931937	0.913386	0.874958
7760	1	1	0.945946	0.986175	0.875	0.955224	0.920635	0.931937	0.913386	0.874958
7770	1	1	0.945946	0.986175	0.875	0.955224	0.920635	0.931937	0.913386	0.874958
7780	1	1	0.945946	0.986175	0.875	0.955224	0.920635	0.931937	0.913386	0.874958
7790	1	1	0.945946	0.986175	0.875	0.955224	0.920635	0.931937	0.913386	0.874958
7800	1	1	0.945946	0.986175	0.875	0.955224	0.920635	0.931937	0.913386	0.874958
7810	1	1	0.945946	0.986175	0.883333	0.955224	0.920635	0.937173	0.917323	0.880237
7820	1	1	0.945946	0.986175	0.883333	0.955224	0.920635	0.937173	0.917323	0.880237
7830	1	1	0.945946	0.986175	0.883333	0.955224	0.920635	0.937173	0.917323	0.880237
7840	1	1	0.945946	0.986175	0.883333	0.955224	0.920635	0.937173	0.917323	0.880237
7850	1	1	0.945946	0.986175	0.883333	0.955224	0.920635	0.937173	0.917323	0.880237
7860	1	1	0.945946	0.986175	0.883333	0.955224	0.920635	0.937173	0.917323	0.880237
7870	1	1	0.945946	0.986175	0.875	0.955224	0.920635	0.931937	0.913386	0.874958
7880	1	1	0.945946	0.986175	0.875	0.955224	0.920635	0.931937	0.913386	0.874958
7890	1	1	0.945946	0.986175	0.875	0.955224	0.920635	0.931937	0.913386	0.874958
7900	1	1	0.945946	0.986175	0.875	0.955224	0.920635	0.931937	0.913386	0.874958
7910	1	1	0.945946	0.986175	0.875	0.955224	0.920635	0.931937	0.913386	0.874958
7920	1	1	0.945946	0.986175	0.883333	0.955224	0.920635	0.937173	0.917323	0.880237
7930	1	1	0.945946	0.986175	0.883333	0.955224	0.920635	0.937173	0.917323	0.880237
7940	1	1	0.945946	0.986175	0.883333	0.955224	0.920635	0.937173	0.917323	0.880237
7950	1	1	0.945946	0.986175	0.883333	0.955224	0.920635	0.937173	0.917323	0.880237
7960	1	1	0.945946	0.986175	0.883333	0.955224	0.920635	0.937173	0.917323	0.880237
7970	1	1	0.945946	0.986175	0.883333	0.955224	0.920635	0.937173	0.917323	0.880237
7980	1	1	0.945946	0.986175	0.883333	0.955224	0.920635	0.937173	0.917323	0.880237
7990	1	1	0.945946	0.986175	0.883333	0.955224	0.920635	0.937173	0.917323	0.880237
8000	1	1	0.945946	0.986175	0.883333	0.955224	0.920635	0.937173	0.917323	0.880237
8010	1	1	0.945946	0.986175	0.883333	0.955224	0.920635	0.937173	0.917323	0.880237
8020	1	1	0.945946	0.986175	0.883333	0.955224	0.920635	0.937173	0.917323	0.880237
8030	1	1	0.945946	0.986175	0.883333	0.955224	0.920635	0.937173	0.917323	0.880237
8040	1	1	0.945946	0.986175	0.883333	0.955224	0.920635	0.937173	0.917323	0.880237
8050	1	1	0.945946	0.986175	0.883333	0.955224	0.920635	0.937173	0.917323	0.880237
8060	1	1	0.945946	0.986175	0.883333	0.955224	0.920635	0.937173	0.917323	0.880237
8070	1	1	0.945946	0.986175	0.883333	0.955224	0.920635	0.937173	0.917323	0.880237
8080	1	1	0.945946	0.986175	0.883333	0.955224	0.920635	0.937173	0.917323	0.880237
8090	1	1	0.945946	0.986175	0.883333	0.955224	0.920635	0.937173	0.917323	0.880237
8100	1	1	0.945946	0.986175	0.883333	0.955224	0.920635	0.937173	0.917323	0.880237
8110	1	1	0.945946	0.986175	0.883333	0.955224	0.920635	0.937173	0.917323	0.880237
8120	1	1	0.945946	0.986175	0.883333	0.955224	0.920635	0.937173	0.917323	0.880237
8130	1	1	0.945946	0.986175	0.883333	0.955224	0.920635	0.937173	0.917323	0.880237
8140	1	1	0.945946	0.986175	0.883333	0.955224	0.920635	0.937173	0.917323	0.880237
8150	1	1	0.945946	0.986175	0.883333	0.955224	0.920635	0.937173	0.917323	0.880237
8160	1	1	0.945946	0.986175	0.883333	0.955224	0.920635	0.937173	0.917323	0.880237
8170	1	1	0.945946	0.986175	0.883333	0.955224	0.920635	0.937173	0.917323	0.880237
8180	1	1	0.945946	0.986175	0.883333	0.955224	0.920635	0.937173	0.917323	0.880237
8190	1	1	0.945946	0.986175	0.883333	0.955224	0.920635	0.937173	0.917323	0.880237
8200	1	1	0.945946	0.986175	0.883333	0.955224	0.920635	0.937173	0.917323	0.880237
8210	1	1	0.945946	0.986175	0.883333	0.955224	0.920635	0.937173	0.917323	0.880237
8220	1	1	0.945946	0.986175	0.883333	0.955224	0.920635	0.937173	0.917323	0.880237
8230	1	1	0.945946	0.986175	0.883333	0.955224	0.920635	0.937173	0.917323	0.880237
8240	1	1	0.945946	0.986175	0.883333	0.955224	0.920635	0.937173	0.917323	0.880237
8250	1	1	0.945946	0.986175	0.883333	0.955224	0.920635	0.937173	0.917323	0.880237
8260	1	1	0.945946	0.986175	0.883333	0.955224	0.920635	0.937173	0.917323	0.880237
8270	1	1	0.945946	0.986175	0.883333	0.955224	0.920635	0.937173	0.917323	0.880237
8280	1	1	0.945946	0.986175	0.883333	0.955224	0.920635	0.937173	0.917323	0.880237
8290	1	1	0.945946	0.986175	0.883333	0.955224	0.920635	0.937173	0.917323	0.880237
8300	1	1	0.945946	0.986175	0.883333	0.955224	0.920635	0.937173	0.917323	0.880237
8310	1	1	0.945946	0.986175	0.883333	0.955224	0.920635	0.937173	0.917323	0.880237
8320	1	1	0.945946	0.986175	0.883333	0.955224	0.920635	0.937173	0.917323	0.880237
8330	1	1	0.945946	0.986175	0.883333	0.955224	0.920635	0.937173	0.917323	0.880237
8340	1	1	0.945946	0.986175	0.883333	0.955224	0.920635	0.937173	0.917323	0.880237
8350	1	1	0.945946	0.986175	0.883333	0.955224	0.920635	0.937173	0.917323	0.880237
8360	1	1	0.945946	0.986175	0.883333	0.955224	0.920635	0.937173	0.917323	0.880237
8370	1	1	0.945946	0.986175	0.883333	0.955224	0.920635	0.937173	0.917323	0.880237
8380	1	1	0.945946	0.981567	0.883333	0.955224	0.904762	0.937173	0.913386	0.874451
8390	1	1	0.945946	0.981567	0.883333	0.955224	0.904762	0.937173	0.913386	0.874451
8400	1	1	0.945946	0.981567	0.883333	0.955224	0.904762	0.937173	0.913386	0.874451
8410	1	1	0.945946	0.981567	0.883333	0.955224	0.904762	0.937173	0.913386	0.874451
8420	1	1	0.945946	0.981567	0.883333	0.955224	0.904762	0.937173	0.913386	0.874451
8430	1	1	0.945946	0.981567	0.883333	0.955224	0.904762	0.937173	0.913386	0.874451
8440	1	1	0.945946	0.981567	0.883333	0.955224	0.904762	0.937173	0.913386	0.874451
8450	1	1	0.945946	0.981567	0.883333	0.955224	0.904762	0.937173	0.913386	0.874451
8460	1	1	0.945946	0.981567	0.883333	0.955224	0.904762	0.937173	0.913386	0.874451
8470	1	1	0.945946	0.981567	0.883333	0.955224	0.904762	0.937173	0.913386	0.874451
8480	1	1	0.945946	0.981567	0.883333	0.955224	0.904762	0.937173	0.913386	0.874451
8490	1	1	0.945946	0.981567	0.883333	0.955224	0.904762	0.937173	0.913386	0.874451
8500	1	1	0.945946	0.981567	0.883333	0.955224	0.904762	0.937173	0.913386	0.874451
8510	1	1	0.945946	0.981567	0.883333	0.955224	0.904762	0.937173	0.913386	0.874451
8520	1	1	0.945946	0.981567	0.883333	0.955224	0.904762	0.937173	0.913386	0.874451
8530	1	1	0.945946	0.981567	0.883333	0.955224	0.904762	0.937173	0.913386	0.874451
8540	1	1	0.945946	0.981567	0.883333	0.955224	0.904762	0.937173	0.913386	0.874451
8550	1	1	0.945946	0.981567	0.883333	0.955224	0.904762	0.937173	0.913386	0.874451
8560	1	1	0.945946	0.981567	0.875	0.955224	0.904762	0.931937	0.909449	0.869162
8570	1	1	0.945946	0.981567	0.875	0.955224	0.904762	0.931937	0.909449	0.869162
8580	1	1	0.945946	0.981567	0.875	0.955224	0.904762	0.931937	0.909449	0.869162
8590	1	1	0.945946	0.981567	0.875	0.955224	0.904762	0.931937	0.909449	0.869162
8600	1	1	0.945946	0.981567	0.875	0.955224	0.904762	0.931937	0.909449	0.869162
8610	1	1	0.945946	0.981567	0.875	0.955224	0.904762	0.931937	0.909449	0.869162
8620	1	1	0.945946	0.981567	0.875	0.955224	0.904762	0.931937	0.909449	0.869162
8630	1	1	0.945946	0.981567	0.875	0.955224	0.904762	0.931937	0.909449	0.869162
8640	1	1	0.945946	0.981567	0.875	0.955224	0.904762	0.931937	0.909449	0.869162
8650	1	1	0.945946	0.981567	0.875	0.955224	0.904762	0.931937	0.909449	0.869162
8660	1	1	0.945946	0.981567	0.875	0.955224	0.904762	0.931937	0.909449	0.869162
8670	1	1	0.945946	0.981567	0.875	0.955224	0.904762	0.931937	0.909449	0.869162
8680	1	1	0.945946	0.981567	0.875	0.955224	0.904762	0.931937	0.909449	0.869162
8690	1	1	0.945946	0.981567	0.875	0.955224	0.904762	0.931937	0.909449	0.869162
8700	1	1	0.945946	0.981567	0.875	0.955224	0.904762	0.931937	0.909449	0.869162
8710	1	1	0.945946	0.981567	0.875	0.955224	0.904762	0.931937	0.909449	0.869162
8720	1	1	0.945946	0.981567	0.875	0.955224	0.904762	0.931937	0.909449	0.869162
8730	1	1	0.945946	0.981567	0.875	0.955224	0.904762	0.931937	0.909449	0.869162
8740	1	1	0.945946	0.981567	0.875	0.955224	0.904762	0.931937	0.909449	0.869162
8750	1	1	0.945946	0.981567	0.875	0.955224	0.904762	0.931937	0.909449	0.869162
8760	1	1	0.945946	0.981567	0.875	0.955224	0.904762	0.931937	0.909449	0.869162
8770	1	1	0.945946	0.981567	0.875	0.955224	0.904762	0.931937	0.909449	0.869162
8780	1	1	0.945946	0.981567	0.875	0.955224	0.904762	0.931937	0.909449	0.869162
8790	1	1	0.945946	0.981567	0.875	0.955224	0.904762	0.931937	0.909449	0.869162
8800	1	1	0.945946	0.981567	0.875	0.955224	0.904762	0.931937	0.909449	0.869162
8810	1	1	0.945946	0.981567	0.875	0.955224	0.904762	0.931937	0.909449	0.869162
8820	1	1	0.945946	0.981567	0.875	0.955224	0.904762	0.931937	0.909449	0.869162
8830	1	1	0.945946	0.981567	0.875	0.955224	0.904762	0.931937	0.909449	0.869162
8840	1	1	0.945946	0.981567	0.875	0.955224	0.904762	0.931937	0.909449	0.869162
8850	1	1	0.945946	0.981567	0.875	0.955224	0.904762	0.931937	0.909449	0.869162
8860	1	1	0.945946	0.981567	0.875	0.955224	0.904762	0.931937	0.909449	0.869162
8870	1	1	0.945946	0.981567	0.875	0.955224	0.904762	0.931937	0.909449	0.869162
8880	1	1	0.945946	0.981567	0.875	0.955224	0.904762	0.931937	0.909449	0.869162
8890	1	1	0.945946	0.981567	0.875	0.955224	0.904762	0.931937	0.909449	0.869162
8900	1	1	0.945946	0.981567	0.875	0.955224	0.904762	0.931937	0.909449	0.869162
8910	1	1	0.945946	0.981567	0.875	0.955224	0.904762	0.931937	0.909449	0.869162
8920	1	1	0.945946	0.981567	0.875	0.955224	0.904762	0.931937	0.909449	0.869162
8930	1	1	0.945946	0.981567	0.875	0.955224	0.904762	0.931937	0.909449	0.869162
8940	1	1	0.945946	0.981567	0.875	0.955224	0.904762	0.931937	0.909449	0.869162
8950	1	1	0.945946	0.981567	0.875	0.955224	0.904762	0.931937	0.909449	0.869162
8960	1	1	0.945946	0.981567	0.875	0.955224	0.904762	0.931937	0.909449	0.869162
8970	1	1	0.945946	0.981567	0.875	0.955224	0.904762	0.931937	0.909449	0.869162
8980	1	1	0.945946	0.981567	0.875	0.955224	0.904762	0.931937	0.909449	0.869162
8990	1	1	0.945946	0.981567	0.875	0.955224	0.904762	0.931937	0.909449	0.869162
9000	1	1	0.945946	0.981567	0.875	0.955224	0.904762	0.931937	0.909449	0.869162
9010	1	1	0.945946	0.981567	0.875	0.955224	0.904762	0.931937	0.909449	0.869162
9020	1	1	0.945946	0.981567	0.875	0.955224	0.904762	0.931937	0.909449	0.869162
9030	1	1	0.945946	0.981567	0.875	0.955224	0.904762	0.931937	0.909449	0.869162
9040	1	1	0.945946	0.981567	0.875	0.955224	0.904762	0.931937	0.909449	0.869162
9050	1	1	0.945946	0.981567	0.875	0.955224	0.904762	0.931937	0.909449	0.869162
9060	1	1	0.945946	0.981567	0.875	0.955224	0.904762	0.931937	0.909449	0.869162
9070	1	1	0.945946	0.981567	0.875	0.955224	0.904762	0.931937	0.909449	0.869162
9080	1	1	0.945946	0.981567	0.875	0.955224	0.904762	0.931937	0.909449	0.869162
9090	1	1	0.945946	0.981567	0.875	0.955224	0.904762	0.931937	0.909449	0.869162
9100	1	1	0.945946	0.981567	0.875	0.955224	0.904762	0.931937	0.909449	0.869162
9110	1	1	0.945946	0.981567	0.875	0.955224	0.904762	0.931937	0.909449	0.869162
9120	1	1	0.945946	0.981567	0.875	0.955224	0.904762	0.931937	0.909449	0.869162
9130	1	1	0.945946	0.981567	0.875	0.955224	0.904762	0.931937	0.909449	0.869162
9140	1	1	0.945946	0.981567	0.875	0.955224	0.904762	0.931937	0.909449	0.869162
9150	1	1	0.945946	0.981567	0.875	0.955224	0.904762	0.931937	0.909449	0.869162
9160	1	1	0.945946	0.981567	0.875	0.947761	0.888889	0.931937	0.905512	0.862926
9170	1	1	0.945946	0.981567	0.875	0.947761	0.888889	0.931937	0.905512	0.862926
9180	1	1	0.945946	0.981567	0.875	0.947761	0.888889	0.931937	0.905512	0.862926
9190	1	1	0.945946	0.981567	0.875	0.947761	0.888889	0.931937	0.905512	0.862926
9200	1	1	0.945946	0.981567	0.875	0.947761	0.888889	0.931937	0.905512	0.862926
9210	1	1	0.945946	0.981567	0.875	0.947761	0.888889	0.931937	0.905512	0.862926
9220	1	1	0.945946	0.981567	0.875	0.947761	0.888889	0.931937	0.905512	0.862926
9230	1	1	0.945946	0.981567	0.875	0.947761	0.888889	0.931937	0.905512	0.862926
9240	1	1	0.945946	0.981567	0.875	0.947761	0.888889	0.931937	0.905512	0.862926
9250	1	1	0.945946	0.981567	0.875	0.947761	0.888889	0.931937	0.905512	0.862926
9260	1	1	0.945946	0.986175	0.875	0.947761	0.904762	0.931937	0.909449	0.868703
9270	1	1	0.945946	0.986175	0.875	0.947761	0.904762	0.931937	0.909449	0.868703
9280	1	1	0.945946	0.981567	0.875	0.947761	0.888889	0.931937	0.905512	0.862926
9290	1	1	0.945946	0.981567	0.875	0.947761	0.888889	0.931937	0.905512	0.862926
9300	1	1	0.945946	0.986175	0.875	0.947761	0.904762	0.931937	0.909449	0.868703
9310	1	1	0.945946	0.986175	0.875	0.947761	0.904762	0.931937	0.909449	0.868703
9320	1	1	0.945946	0.986175	0.875	0.947761	0.904762	0.931937	0.909449	0.868703
9330	1	1	0.945946	0.986175	0.875	0.947761	0.904762	0.931937	0.909449	0.868703
9340	1	1	0.945946	0.986175	0.875	0.947761	0.904762	0.931937	0.909449	0.868703
9350	1	1	0.945946	0.986175	0.875	0.947761	0.904762	0.931937	0.909449	0.868703
9360	1	1	0.945946	0.986175	0.875	0.947761	0.904762	0.931937	0.909449	0.868703
9370	1	1	0.945946	0.986175	0.875	0.947761	0.904762	0.931937	0.909449	0.868703
9380	1	1	0.945946	0.986175	0.875	0.947761	0.904762	0.931937	0.909449	0.868703
9390	1	1	0.945946	0.986175	0.875	0.947761	0.904762	0.931937	0.909449	0.868703
9400	1	1	0.945946	0.986175	0.875	0.947761	0.904762	0.931937	0.909449	0.868703
9410	1	1	0.945946	0.986175	0.875	0.947761	0.904762	0.931937	0.909449	0.868703
9420	1	1	0.945946	0.986175	0.875	0.947761	0.904762	0.931937	0.909449	0.868703
9430	1	1	0.945946	0.986175	0.875	0.947761	0.904762	0.931937	0.909449	0.868703
9440	1	1	0.945946	0.986175	0.875	0.947761	0.904762	0.931937	0.909449	0.868703
9450	1	1	0.945946	0.986175	0.875	0.947761	0.904762	0.931937	0.909449	0.868703
9460	1	1	0.945946	0.986175	0.875	0.947761	0.904762	0.931937	0.909449	0.868703
9470	1	1	0.945946	0.986175	0.875	0.947761	0.904762	0.931937	0.909449	0.868703
9480	1	1	0.945946	0.986175	0.875	0.947761	0.904762	0.931937	0.909449	0.868703
9490	1	1	0.945946	0.986175	0.875	0.947761	0.904762	0.931937	0.909449	0.868703
9500	1	1	0.945946	0.986175	0.875	0.947761	0.904762	0.931937	0.909449	0.868703
9510	1	1	0.945946	0.986175	0.875	0.947761	0.904762	0.931937	0.909449	0.868703
9520	1	1	0.945946	0.986175	0.875	0.947761	0.904762	0.931937	0.909449	0.868703
9530	1	1	0.945946	0.986175	0.875	0.947761	0.904762	0.931937	0.909449	0.868703
9540	1	1	0.945946	0.986175	0.875	0.947761	0.904762	0.931937	0.909449	0.868703
9550	1	1	0.945946	0.986175	0.875	0.947761	0.904762	0.931937	0.909449	0.868703
9560	1	1	0.945946	0.986175	0.875	0.947761	0.904762	0.931937	0.909449	0.868703
9570	1	1	0.945946	0.986175	0.875	0.947761	0.904762	0.931937	0.909449	0.868703
9580	1	1	0.945946	0.986175	0.875	0.947761	0.904762	0.931937	0.909449	0.868703
9590	1	1	0.945946	0.986175	0.875	0.947761	0.904762	0.931937	0.909449	0.868703
9600	1	1	0.945946	0.986175	0.875	0.947761	0.904762	0.931937	0.909449	0.868703
9610	1	1	0.945946	0.986175	0.875	0.947761	0.904762	0.931937	0.909449	0.868703
9620	1	1	0.945946	0.986175	0.875	0.947761	0.904762	0.931937	0.909449	0.868703
9630	1	1	0.945946	0.986175	0.875	0.947761	0.904762	0.931937	0.909449	0.868703
9640	1	1	0.945946	0.986175	0.875	0.947761	0.904762	0.931937	0.909449	0.868703
9650	1	1	0.945946	0.986175	0.875	0.947761	0.904762	0.931937	0.909449	0.868703
9660	1	1	0.945946	0.986175	0.875	0.947761	0.904762	0.931937	0.909449	0.868703
9670	1	1	0.945946	0.986175	0.875	0.947761	0.904762	0.931937	0.909449	0.868703
9680	1	1	0.945946	0.986175	0.875	0.947761	0.904762	0.931937	0.909449	0.868703
9690	1	1	0.945946	0.986175	0.875	0.947761	0.904762	0.931937	0.909449	0.868703
9700	1	1	0.945946	0.986175	0.875	0.947761	0.904762	0.931937	0.909449	0.868703
9710	1	1	0.945946	0.986175	0.875	0.947761	0.904762	0.931937	0.909449	0.868703
9720	1	1	0.945946	0.986175	0.875	0.947761	0.904762	0.931937	0.909449	0.868703
9730	1	1	0.945946	0.981567	0.875	0.947761	0.888889	0.931937	0.905512	0.862926
9740	1	1	0.945946	0.986175	0.875	0.947761	0.904762	0.931937	0.909449	0.868703
9750	1	1	0.945946	0.986175	0.875	0.947761	0.904762	0.931937	0.909449	0.868703
9760	1	1	0.945946	0.986175	0.875	0.947761	0.904762	0.931937	0.909449	0.868703
9770	1	1	0.945946	0.986175	0.875	0.947761	0.904762	0.931937	0.909449	0.868703
