# Supplementary material for: Identifying Methylation Pattern and Genes Associated with Breast Cancer Subtypes
Source: Int J Mol Sci. 2019 Aug 31;20(17):4269. doi: 10.3390/ijms20174269 (PMC6747348; doi:10.3390/ijms20174269)
Supplement: Supplementary file 1 [file ijms-20-04269-s001.zip › Supp_S5.xlsx]

## Sheet: Sheet1
Supplementary Material S5: The 10-fold cross-validation performance (sensitivity and specificity of individual classes, overall accuracy, and MCC) of IFS with RF when using different number of features.
Number of features	Basal		Her2		LumA		LumB		Overall accuracy	MCC
	sensitivity	specificity	sensitivity	specificity	sensitivity	specificity	sensitivity	specificity
10	0.970588	0.995455	0.837838	0.926267	0.641667	0.813433	0.619048	0.832461	0.708661	0.584791
20	0.970588	0.995455	0.945946	0.953917	0.716667	0.902985	0.714286	0.837696	0.783465	0.695141
30	1	1	0.945946	0.97235	0.8	0.88806	0.730159	0.884817	0.830709	0.754213
40	0.970588	0.995455	0.945946	0.981567	0.783333	0.902985	0.809524	0.879581	0.838583	0.768154
50	0.941176	0.990909	0.918919	0.981567	0.825	0.873134	0.746032	0.900524	0.834646	0.757096
60	0.941176	0.990909	0.918919	0.976959	0.85	0.902985	0.793651	0.91623	0.858268	0.792351
70	0.941176	0.990909	0.918919	0.97235	0.833333	0.902985	0.793651	0.910995	0.850394	0.781824
80	0.941176	0.995455	0.945946	0.981567	0.841667	0.895522	0.793651	0.910995	0.858268	0.792282
90	0.941176	0.990909	0.918919	0.981567	0.841667	0.91791	0.84127	0.910995	0.866142	0.805268
100	0.941176	0.990909	0.918919	0.981567	0.858333	0.902985	0.809524	0.921466	0.866142	0.803423
110	0.970588	0.990909	0.918919	0.981567	0.85	0.910448	0.825397	0.921466	0.870079	0.810108
120	0.970588	0.990909	0.918919	0.976959	0.85	0.880597	0.746032	0.921466	0.850394	0.779817
130	0.970588	0.990909	0.918919	0.981567	0.866667	0.902985	0.809524	0.931937	0.874016	0.814754
140	0.941176	0.990909	0.918919	0.976959	0.85	0.902985	0.825397	0.926702	0.866142	0.803913
150	1	0.990909	0.918919	0.981567	0.841667	0.902985	0.809524	0.921466	0.866142	0.804431
160	0.970588	0.990909	0.918919	0.981567	0.85	0.91791	0.857143	0.926702	0.877953	0.822099
170	1	0.990909	0.918919	0.976959	0.841667	0.902985	0.809524	0.926702	0.866142	0.804533
180	0.970588	0.990909	0.918919	0.976959	0.883333	0.910448	0.84127	0.95288	0.889764	0.837792
190	0.970588	0.990909	0.918919	0.976959	0.841667	0.910448	0.825397	0.921466	0.866142	0.804861
200	0.970588	0.990909	0.918919	0.986175	0.858333	0.895522	0.809524	0.926702	0.870079	0.808863
210	0.970588	0.990909	0.918919	0.976959	0.875	0.91791	0.857143	0.947644	0.889764	0.838339
220	0.941176	0.990909	0.918919	0.976959	0.858333	0.910448	0.84127	0.931937	0.874016	0.815474
230	1	0.990909	0.918919	0.97235	0.85	0.925373	0.84127	0.931937	0.877953	0.822775
240	0.970588	0.990909	0.918919	0.981567	0.841667	0.895522	0.809524	0.921466	0.862205	0.798128
250	0.970588	0.990909	0.891892	0.976959	0.825	0.902985	0.825397	0.910995	0.854331	0.788006
260	1	0.990909	0.918919	0.97235	0.858333	0.932836	0.857143	0.937173	0.885827	0.834277
270	1	0.990909	0.918919	0.976959	0.841667	0.895522	0.793651	0.926702	0.862205	0.79837
280	0.970588	0.990909	0.918919	0.981567	0.858333	0.895522	0.809524	0.931937	0.870079	0.808961
290	1	0.990909	0.918919	0.976959	0.866667	0.910448	0.825397	0.942408	0.88189	0.826909
300	1	0.990909	0.918919	0.981567	0.85	0.902985	0.793651	0.921466	0.866142	0.804024
310	0.970588	0.990909	0.918919	0.981567	0.866667	0.902985	0.825397	0.937173	0.877953	0.820548
320	1	0.990909	0.918919	0.976959	0.858333	0.880597	0.761905	0.937173	0.862205	0.79715
330	0.970588	0.990909	0.918919	0.981567	0.825	0.895522	0.809524	0.910995	0.854331	0.787491
340	0.970588	0.986364	0.918919	0.97235	0.85	0.902985	0.809524	0.937173	0.866142	0.804299
350	1	0.990909	0.918919	0.976959	0.825	0.902985	0.809524	0.91623	0.858268	0.793912
360	1	0.990909	0.918919	0.976959	0.875	0.902985	0.809524	0.947644	0.88189	0.826371
370	0.970588	0.990909	0.918919	0.976959	0.866667	0.895522	0.809524	0.942408	0.874016	0.814602
380	0.970588	0.990909	0.891892	0.976959	0.866667	0.940299	0.888889	0.931937	0.889764	0.839867
390	0.970588	0.990909	0.918919	0.981567	0.85	0.895522	0.809524	0.926702	0.866142	0.803519
400	1	0.990909	0.918919	0.97235	0.858333	0.910448	0.809524	0.937173	0.874016	0.815839
410	1	0.990909	0.918919	0.986175	0.833333	0.910448	0.809524	0.905759	0.862205	0.799563
420	0.970588	0.990909	0.918919	0.976959	0.875	0.932836	0.873016	0.942408	0.893701	0.84481
430	1	0.990909	0.918919	0.986175	0.866667	0.902985	0.809524	0.931937	0.877953	0.820579
440	0.970588	0.990909	0.918919	0.976959	0.85	0.895522	0.809524	0.931937	0.866142	0.803639
450	0.970588	0.990909	0.918919	0.976959	0.875	0.925373	0.857143	0.942408	0.889764	0.83867
460	1	0.995455	0.945946	0.981567	0.875	0.902985	0.793651	0.937173	0.88189	0.826197
470	0.970588	0.986364	0.918919	0.981567	0.883333	0.895522	0.793651	0.947644	0.877953	0.819974
480	1	0.990909	0.918919	0.976959	0.816667	0.910448	0.825397	0.910995	0.858268	0.794965
490	1	0.990909	0.918919	0.981567	0.866667	0.940299	0.888889	0.937173	0.897638	0.851419
500	1	0.990909	0.918919	0.976959	0.841667	0.902985	0.809524	0.926702	0.866142	0.804533
510	0.970588	0.990909	0.918919	0.97235	0.841667	0.910448	0.809524	0.921466	0.862205	0.799202
520	1	0.990909	0.918919	0.976959	0.841667	0.910448	0.825397	0.926702	0.870079	0.810719
530	1	0.990909	0.918919	0.976959	0.85	0.910448	0.809524	0.926702	0.870079	0.810299
540	1	0.990909	0.891892	0.976959	0.858333	0.932836	0.84127	0.921466	0.877953	0.822629
550	0.970588	0.990909	0.918919	0.976959	0.841667	0.925373	0.857143	0.921466	0.874016	0.817362
560	0.970588	0.990909	0.918919	0.976959	0.866667	0.880597	0.761905	0.937173	0.862205	0.79671
570	0.970588	0.990909	0.918919	0.97235	0.841667	0.88806	0.777778	0.926702	0.854331	0.786454
580	0.970588	0.990909	0.918919	0.976959	0.866667	0.88806	0.777778	0.937173	0.866142	0.802746
590	0.970588	0.990909	0.918919	0.981567	0.875	0.902985	0.825397	0.942408	0.88189	0.826054
600	0.970588	0.990909	0.918919	0.976959	0.858333	0.902985	0.809524	0.931937	0.870079	0.809422
610	0.970588	0.990909	0.918919	0.981567	0.858333	0.902985	0.793651	0.921466	0.866142	0.803519
620	1	0.990909	0.918919	0.976959	0.866667	0.902985	0.793651	0.937173	0.874016	0.815047
630	1	0.990909	0.918919	0.97235	0.816667	0.902985	0.793651	0.910995	0.850394	0.783023
640	0.970588	0.990909	0.918919	0.97235	0.841667	0.91791	0.84127	0.926702	0.870079	0.81118
650	1	0.990909	0.891892	0.986175	0.875	0.910448	0.825397	0.931937	0.88189	0.826304
660	0.970588	0.995455	0.945946	0.976959	0.858333	0.895522	0.793651	0.931937	0.870079	0.809118
670	1	0.990909	0.891892	0.981567	0.875	0.880597	0.761905	0.937173	0.866142	0.80216
680	1	0.990909	0.891892	0.976959	0.875	0.910448	0.809524	0.937173	0.877953	0.820688
690	1	0.990909	0.918919	0.976959	0.891667	0.910448	0.809524	0.95288	0.889764	0.837762
700	1	0.995455	0.918919	0.981567	0.866667	0.910448	0.825397	0.931937	0.88189	0.826666
710	1	0.990909	0.918919	0.976959	0.875	0.910448	0.809524	0.942408	0.88189	0.826621
720	0.970588	0.990909	0.891892	0.976959	0.9	0.932836	0.857143	0.947644	0.897638	0.849516
730	1	0.990909	0.918919	0.976959	0.866667	0.910448	0.825397	0.942408	0.88189	0.826909
740	1	0.990909	0.891892	0.97235	0.866667	0.902985	0.793651	0.937173	0.870079	0.809261
750	1	0.990909	0.918919	0.976959	0.866667	0.902985	0.777778	0.931937	0.870079	0.809261
760	1	0.990909	0.918919	0.981567	0.891667	0.932836	0.857143	0.947644	0.901575	0.855699
770	1	0.990909	0.891892	0.981567	0.85	0.895522	0.793651	0.921466	0.862205	0.797765
780	0.970588	0.990909	0.918919	0.976959	0.866667	0.91791	0.825397	0.931937	0.877953	0.82134
790	0.970588	0.990909	0.918919	0.967742	0.858333	0.91791	0.809524	0.931937	0.870079	0.810457
800	0.970588	0.990909	0.918919	0.981567	0.875	0.895522	0.809524	0.942408	0.877953	0.819997
810	0.970588	0.990909	0.918919	0.976959	0.85	0.910448	0.84127	0.931937	0.874016	0.815958
820	1	0.990909	0.891892	0.981567	0.883333	0.902985	0.809524	0.942408	0.88189	0.825836
830	0.970588	0.990909	0.918919	0.976959	0.866667	0.88806	0.777778	0.937173	0.866142	0.802746
840	1	0.990909	0.891892	0.981567	0.916667	0.91791	0.84127	0.963351	0.905512	0.860395
850	0.970588	0.990909	0.918919	0.986175	0.883333	0.910448	0.84127	0.942408	0.889764	0.837557
860	1	0.990909	0.891892	0.97235	0.858333	0.910448	0.793651	0.926702	0.866142	0.804143
870	1	0.990909	0.918919	0.976959	0.858333	0.910448	0.809524	0.931937	0.874016	0.815689
880	0.970588	0.990909	0.918919	0.981567	0.883333	0.902985	0.809524	0.942408	0.88189	0.825805
890	0.970588	0.986364	0.918919	0.981567	0.858333	0.88806	0.793651	0.937173	0.866142	0.80302
900	0.970588	0.990909	0.918919	0.981567	0.908333	0.873134	0.746032	0.958115	0.877953	0.819288
910	0.970588	0.995455	0.945946	0.976959	0.866667	0.932836	0.873016	0.937173	0.893701	0.845238
920	0.970588	0.990909	0.891892	0.981567	0.875	0.91791	0.857143	0.937173	0.885827	0.832389
930	0.941176	0.990909	0.918919	0.97235	0.858333	0.902985	0.809524	0.931937	0.866142	0.803661
940	1	0.990909	0.918919	0.976959	0.85	0.932836	0.84127	0.921466	0.877953	0.823164
950	1	0.990909	0.918919	0.976959	0.841667	0.910448	0.793651	0.91623	0.862205	0.799198
960	0.970588	0.990909	0.891892	0.986175	0.883333	0.910448	0.84127	0.937173	0.885827	0.83169
970	1	0.990909	0.918919	0.97235	0.9	0.91791	0.793651	0.95288	0.889764	0.837975
980	0.970588	0.995455	0.918919	0.981567	0.875	0.895522	0.809524	0.937173	0.877953	0.819858
990	0.970588	0.990909	0.918919	0.981567	0.883333	0.873134	0.761905	0.947644	0.870079	0.807675
1000	1	0.986364	0.918919	0.981567	0.841667	0.91791	0.825397	0.921466	0.870079	0.811207
1010	1	0.990909	0.918919	0.981567	0.875	0.910448	0.825397	0.942408	0.885827	0.832268
1020	0.941176	0.995455	0.945946	0.97235	0.883333	0.902985	0.825397	0.95288	0.885827	0.831862
1030	0.970588	0.990909	0.891892	0.97235	0.883333	0.932836	0.857143	0.942408	0.889764	0.83867
1040	1	0.990909	0.918919	0.976959	0.866667	0.925373	0.84127	0.937173	0.885827	0.833365
1050	0.970588	0.990909	0.891892	0.97235	0.866667	0.91791	0.825397	0.931937	0.874016	0.815563
1060	1	0.990909	0.891892	0.986175	0.858333	0.902985	0.809524	0.921466	0.870079	0.809277
1070	1	0.990909	0.891892	0.97235	0.833333	0.902985	0.793651	0.91623	0.854331	0.787678
1080	0.970588	0.990909	0.891892	0.97235	0.875	0.91791	0.84127	0.942408	0.88189	0.826772
1090	1	0.990909	0.918919	0.97235	0.85	0.88806	0.746032	0.926702	0.854331	0.786314
1100	1	0.990909	0.918919	0.976959	0.875	0.91791	0.809524	0.937173	0.88189	0.826909
1110	0.970588	0.995455	0.918919	0.97235	0.9	0.91791	0.809524	0.947644	0.889764	0.837604
1120	1	0.986364	0.891892	0.976959	0.841667	0.910448	0.825397	0.926702	0.866142	0.804991
1130	1	0.990909	0.918919	0.981567	0.833333	0.895522	0.793651	0.91623	0.858268	0.792891
1140	0.970588	0.990909	0.918919	0.981567	0.875	0.88806	0.793651	0.942408	0.874016	0.813963
1150	1	0.990909	0.918919	0.981567	0.858333	0.902985	0.809524	0.931937	0.874016	0.815218
1160	1	0.995455	0.945946	0.976959	0.866667	0.880597	0.746032	0.937173	0.866142	0.802751
1170	1	0.990909	0.891892	0.986175	0.875	0.895522	0.793651	0.931937	0.874016	0.814109
1180	1	0.995455	0.918919	0.976959	0.858333	0.925373	0.84127	0.926702	0.88189	0.827918
1190	1	0.990909	0.918919	0.981567	0.866667	0.91791	0.84127	0.937173	0.885827	0.832905
1200	0.970588	0.990909	0.918919	0.97235	0.866667	0.895522	0.793651	0.942408	0.870079	0.808993
1210	1	0.990909	0.918919	0.967742	0.866667	0.932836	0.825397	0.937173	0.88189	0.82825
1220	1	0.990909	0.891892	0.97235	0.866667	0.902985	0.793651	0.937173	0.870079	0.809261
1230	0.970588	0.990909	0.891892	0.976959	0.891667	0.902985	0.793651	0.942408	0.877953	0.819779
1240	1	0.990909	0.918919	0.976959	0.883333	0.925373	0.84127	0.947644	0.893701	0.844248
1250	1	0.990909	0.918919	0.976959	0.85	0.910448	0.809524	0.926702	0.870079	0.810299
1260	0.970588	0.995455	0.945946	0.976959	0.866667	0.910448	0.825397	0.937173	0.88189	0.826797
1270	0.970588	0.990909	0.918919	0.981567	0.85	0.91791	0.857143	0.926702	0.877953	0.822099
1280	1	0.990909	0.891892	0.976959	0.858333	0.932836	0.857143	0.926702	0.88189	0.828387
1290	0.970588	0.990909	0.918919	0.976959	0.9	0.910448	0.825397	0.958115	0.893701	0.843213
1300	0.970588	0.990909	0.864865	0.97235	0.875	0.91791	0.809524	0.926702	0.870079	0.809306
1310	0.970588	0.990909	0.864865	0.967742	0.875	0.91791	0.825397	0.937173	0.874016	0.815205
1320	1	0.990909	0.918919	0.97235	0.85	0.902985	0.793651	0.931937	0.866142	0.804299
1330	0.970588	0.990909	0.891892	0.97235	0.825	0.910448	0.809524	0.905759	0.850394	0.782845
1340	1	0.986364	0.918919	0.97235	0.85	0.902985	0.793651	0.937173	0.866142	0.804487
1350	1	0.990909	0.918919	0.981567	0.883333	0.902985	0.809524	0.947644	0.885827	0.831783
1360	0.970588	0.990909	0.864865	0.97235	0.858333	0.902985	0.809524	0.926702	0.862205	0.797733
1370	1	0.990909	0.864865	0.976959	0.875	0.91791	0.84127	0.937173	0.88189	0.826697
1380	1	0.990909	0.918919	0.97235	0.833333	0.895522	0.777778	0.921466	0.854331	0.787381
1390	1	0.995455	0.945946	0.981567	0.891667	0.91791	0.825397	0.947644	0.897638	0.849387
1400	1	0.990909	0.918919	0.963134	0.85	0.91791	0.809524	0.937173	0.870079	0.811179
1410	0.970588	0.990909	0.891892	0.976959	0.833333	0.91791	0.857143	0.91623	0.866142	0.805827
1420	1	0.990909	0.918919	0.97235	0.841667	0.91791	0.809524	0.921466	0.866142	0.805523
1430	0.970588	0.990909	0.918919	0.981567	0.833333	0.902985	0.825397	0.91623	0.862205	0.799027
1440	0.970588	0.990909	0.891892	0.97235	0.9	0.91791	0.825397	0.95288	0.889764	0.837577
1450	1	0.990909	0.864865	0.976959	0.891667	0.91791	0.809524	0.937173	0.88189	0.826085
1460	1	0.990909	0.918919	0.976959	0.875	0.902985	0.809524	0.947644	0.88189	0.826371
1470	1	0.990909	0.864865	0.981567	0.908333	0.902985	0.793651	0.947644	0.885827	0.830996
1480	1	0.990909	0.918919	0.981567	0.9	0.91791	0.84127	0.958115	0.901575	0.855002
1490	0.970588	0.995455	0.918919	0.981567	0.858333	0.895522	0.793651	0.921466	0.866142	0.803052
1500	0.970588	0.990909	0.918919	0.981567	0.875	0.88806	0.793651	0.942408	0.874016	0.813963
1510	0.970588	0.990909	0.918919	0.97235	0.875	0.91791	0.825397	0.942408	0.88189	0.826916
1520	0.970588	0.990909	0.918919	0.976959	0.866667	0.895522	0.793651	0.937173	0.870079	0.808804
1530	1	0.986364	0.891892	0.97235	0.866667	0.940299	0.873016	0.942408	0.889764	0.840039
1540	1	0.990909	0.918919	0.981567	0.875	0.88806	0.761905	0.937173	0.870079	0.808349
1550	0.970588	0.990909	0.864865	0.981567	0.883333	0.925373	0.857143	0.931937	0.885827	0.832362
1560	1	0.986364	0.891892	0.976959	0.875	0.910448	0.825397	0.947644	0.88189	0.826652
1570	0.970588	0.990909	0.891892	0.97235	0.858333	0.91791	0.84127	0.931937	0.874016	0.815958
1580	1	0.990909	0.891892	0.97235	0.866667	0.910448	0.793651	0.931937	0.870079	0.80957
1590	1	0.990909	0.891892	0.981567	0.866667	0.932836	0.84127	0.921466	0.88189	0.827898
1600	1	0.990909	0.918919	0.986175	0.875	0.910448	0.825397	0.937173	0.885827	0.832166
1610	1	0.995455	0.945946	0.97235	0.833333	0.910448	0.809524	0.921466	0.866142	0.805545
1620	0.970588	0.995455	0.918919	0.976959	0.858333	0.902985	0.809524	0.926702	0.870079	0.809311
1630	1	0.990909	0.864865	0.981567	0.891667	0.91791	0.84127	0.942408	0.889764	0.837607
1640	0.970588	0.990909	0.891892	0.981567	0.866667	0.932836	0.873016	0.926702	0.885827	0.833627
1650	1	0.990909	0.891892	0.976959	0.841667	0.91791	0.825397	0.91623	0.866142	0.805355
1660	0.970588	0.990909	0.891892	0.97235	0.841667	0.910448	0.809524	0.91623	0.858268	0.793332
1670	1	0.990909	0.918919	0.981567	0.883333	0.91791	0.84127	0.947644	0.893701	0.843848
1680	0.970588	0.990909	0.891892	0.976959	0.883333	0.91791	0.84127	0.942408	0.885827	0.832135
1690	0.970588	0.986364	0.918919	0.976959	0.85	0.91791	0.84127	0.931937	0.874016	0.816479
1700	0.970588	0.990909	0.918919	0.97235	0.858333	0.932836	0.84127	0.926702	0.877953	0.822689
1710	0.970588	0.990909	0.891892	0.97235	0.866667	0.925373	0.857143	0.937173	0.88189	0.827499
1720	0.970588	0.990909	0.891892	0.986175	0.883333	0.91791	0.84127	0.931937	0.885827	0.832007
1730	0.970588	0.990909	0.918919	0.97235	0.858333	0.902985	0.793651	0.931937	0.866142	0.803795
1740	0.970588	0.990909	0.864865	0.976959	0.841667	0.895522	0.809524	0.91623	0.854331	0.786491
1750	1	0.986364	0.864865	0.967742	0.858333	0.925373	0.825397	0.931937	0.870079	0.810849
1760	0.970588	0.986364	0.918919	0.976959	0.866667	0.925373	0.84127	0.937173	0.88189	0.827599
1770	0.970588	0.990909	0.891892	0.976959	0.85	0.910448	0.84127	0.926702	0.870079	0.810108
1780	0.970588	0.986364	0.918919	0.97235	0.85	0.902985	0.809524	0.937173	0.866142	0.804299
1790	0.970588	0.990909	0.891892	0.97235	0.85	0.910448	0.809524	0.921466	0.862205	0.798647
1800	0.970588	0.990909	0.918919	0.981567	0.866667	0.91791	0.857143	0.937173	0.885827	0.83281
1810	1	0.990909	0.918919	0.976959	0.875	0.895522	0.793651	0.947644	0.877953	0.820357
1820	0.970588	0.990909	0.891892	0.976959	0.9	0.932836	0.857143	0.947644	0.897638	0.849516
1830	0.970588	0.990909	0.918919	0.976959	0.875	0.895522	0.793651	0.942408	0.874016	0.814356
1840	0.970588	0.995455	0.891892	0.976959	0.858333	0.902985	0.809524	0.921466	0.866142	0.803423
1850	1	0.990909	0.918919	0.981567	0.866667	0.91791	0.84127	0.937173	0.885827	0.832905
1860	1	0.986364	0.891892	0.976959	0.858333	0.940299	0.857143	0.926702	0.88189	0.828944
1870	0.970588	0.990909	0.918919	0.986175	0.875	0.910448	0.84127	0.937173	0.885827	0.832052
1880	1	0.990909	0.918919	0.976959	0.866667	0.91791	0.825397	0.937173	0.88189	0.827235
1890	0.970588	0.990909	0.918919	0.976959	0.908333	0.910448	0.809524	0.958115	0.893701	0.843085
1900	1	0.990909	0.891892	0.986175	0.883333	0.910448	0.825397	0.937173	0.885827	0.831803
1910	0.970588	0.990909	0.918919	0.967742	0.891667	0.925373	0.84127	0.958115	0.893701	0.84418
1920	1	0.990909	0.891892	0.97235	0.858333	0.925373	0.825397	0.926702	0.874016	0.816479
1930	1	0.990909	0.918919	0.976959	0.858333	0.91791	0.809524	0.926702	0.874016	0.816066
1940	1	0.990909	0.891892	0.976959	0.866667	0.91791	0.825397	0.931937	0.877953	0.821353
1950	0.970588	0.986364	0.918919	0.97235	0.825	0.88806	0.777778	0.921466	0.846457	0.775855
1960	0.970588	0.990909	0.918919	0.981567	0.841667	0.902985	0.825397	0.921466	0.866142	0.804334
1970	0.970588	0.990909	0.891892	0.97235	0.866667	0.925373	0.84127	0.931937	0.877953	0.821728
1980	1	0.990909	0.891892	0.976959	0.875	0.910448	0.809524	0.937173	0.877953	0.820688
1990	1	0.990909	0.945946	0.981567	0.866667	0.902985	0.809524	0.942408	0.88189	0.826621
2000	0.970588	0.990909	0.918919	0.976959	0.866667	0.895522	0.809524	0.942408	0.874016	0.814602
2010	1	0.990909	0.918919	0.976959	0.85	0.902985	0.809524	0.931937	0.870079	0.809916
2020	0.970588	0.995455	0.918919	0.976959	0.85	0.902985	0.809524	0.921466	0.866142	0.803913
2030	0.970588	0.986364	0.918919	0.981567	0.85	0.91791	0.84127	0.926702	0.874016	0.816403
2040	0.970588	0.995455	0.945946	0.976959	0.875	0.91791	0.825397	0.937173	0.885827	0.832581
2050	0.970588	0.990909	0.891892	0.976959	0.825	0.895522	0.793651	0.905759	0.846457	0.775955
2060	1	0.990909	0.891892	0.97235	0.85	0.91791	0.825397	0.926702	0.870079	0.810719
2070	1	0.990909	0.918919	0.981567	0.85	0.91791	0.84127	0.926702	0.877953	0.822166
2080	0.970588	0.990909	0.918919	0.967742	0.85	0.895522	0.777778	0.931937	0.858268	0.792432
2090	0.970588	0.995455	0.945946	0.986175	0.891667	0.895522	0.809524	0.947644	0.889764	0.836905
2100	0.970588	0.990909	0.864865	0.976959	0.858333	0.902985	0.809524	0.921466	0.862205	0.797646
2110	1	0.995455	0.918919	0.976959	0.883333	0.925373	0.84127	0.942408	0.893701	0.844122
2120	0.970588	0.986364	0.864865	0.976959	0.833333	0.925373	0.857143	0.910995	0.862205	0.800677
2130	0.970588	0.986364	0.891892	0.976959	0.85	0.932836	0.873016	0.926702	0.877953	0.823128
2140	1	0.990909	0.891892	0.976959	0.858333	0.925373	0.825397	0.921466	0.874016	0.816403
2150	1	0.990909	0.864865	0.981567	0.858333	0.910448	0.825397	0.921466	0.870079	0.809677
2160	0.970588	0.995455	0.918919	0.981567	0.841667	0.91791	0.857143	0.91623	0.874016	0.816802
2170	0.970588	0.986364	0.891892	0.981567	0.883333	0.88806	0.793651	0.947644	0.874016	0.813807
2180	1	0.990909	0.918919	0.981567	0.85	0.910448	0.809524	0.921466	0.870079	0.810201
2190	0.970588	0.990909	0.891892	0.976959	0.816667	0.895522	0.809524	0.905759	0.846457	0.776482
2200	1	0.990909	0.918919	0.981567	0.858333	0.902985	0.793651	0.926702	0.870079	0.809435
2210	0.970588	0.990909	0.918919	0.97235	0.841667	0.895522	0.793651	0.926702	0.858268	0.792601
2220	0.970588	0.990909	0.945946	0.97235	0.858333	0.91791	0.825397	0.937173	0.877953	0.821985
2230	0.970588	0.995455	0.945946	0.976959	0.883333	0.910448	0.809524	0.942408	0.885827	0.832021
2240	0.970588	0.995455	0.918919	0.967742	0.833333	0.925373	0.84127	0.91623	0.866142	0.806496
2250	0.970588	0.986364	0.864865	0.976959	0.858333	0.910448	0.825397	0.926702	0.866142	0.80394
2260	0.941176	0.990909	0.891892	0.981567	0.858333	0.895522	0.809524	0.921466	0.862205	0.797169
2270	0.970588	0.990909	0.918919	0.981567	0.85	0.895522	0.809524	0.926702	0.866142	0.803519
2280	0.970588	0.986364	0.864865	0.981567	0.816667	0.925373	0.857143	0.895288	0.854331	0.790512
2290	0.970588	0.990909	0.864865	0.976959	0.883333	0.932836	0.873016	0.937173	0.889764	0.838548
2300	0.970588	0.986364	0.891892	0.976959	0.85	0.895522	0.793651	0.926702	0.858268	0.792087
2310	1	0.986364	0.891892	0.981567	0.841667	0.910448	0.809524	0.91623	0.862205	0.799161
2320	0.970588	0.986364	0.918919	0.97235	0.85	0.910448	0.809524	0.931937	0.866142	0.804671
2330	0.970588	0.990909	0.891892	0.976959	0.875	0.91791	0.825397	0.931937	0.877953	0.82088
2340	0.970588	0.990909	0.891892	0.97235	0.858333	0.910448	0.809524	0.926702	0.866142	0.80401
2350	1	0.990909	0.891892	0.97235	0.891667	0.932836	0.84127	0.947644	0.893701	0.844248
2360	1	0.990909	0.864865	0.97235	0.866667	0.91791	0.809524	0.926702	0.870079	0.8098
2370	0.970588	0.986364	0.918919	0.976959	0.833333	0.895522	0.793651	0.921466	0.854331	0.787234
2380	0.970588	0.995455	0.891892	0.981567	0.883333	0.91791	0.825397	0.926702	0.88189	0.826175
2390	1	0.990909	0.864865	0.976959	0.875	0.902985	0.809524	0.937173	0.874016	0.814484
2400	0.970588	0.995455	0.918919	0.97235	0.841667	0.902985	0.793651	0.91623	0.858268	0.792898
2410	1	0.990909	0.918919	0.976959	0.866667	0.880597	0.761905	0.942408	0.866142	0.802747
2420	1	0.986364	0.864865	0.976959	0.866667	0.895522	0.761905	0.926702	0.858268	0.791477
2430	0.970588	0.990909	0.864865	0.976959	0.816667	0.902985	0.825397	0.900524	0.846457	0.777028
2440	0.970588	0.990909	0.891892	0.967742	0.858333	0.932836	0.857143	0.931937	0.877953	0.822689
2450	1	0.990909	0.891892	0.986175	0.9	0.88806	0.761905	0.942408	0.877953	0.819205
2460	0.970588	0.990909	0.891892	0.976959	0.883333	0.902985	0.825397	0.947644	0.88189	0.825805
2470	1	0.990909	0.891892	0.981567	0.85	0.925373	0.84127	0.91623	0.874016	0.816849
2480	0.970588	0.990909	0.918919	0.976959	0.866667	0.91791	0.84127	0.937173	0.88189	0.827117
2490	1	0.990909	0.864865	0.967742	0.825	0.91791	0.809524	0.905759	0.850394	0.783479
2500	1	0.990909	0.891892	0.981567	0.841667	0.902985	0.809524	0.91623	0.862205	0.798592
2510	0.970588	0.986364	0.864865	0.976959	0.85	0.910448	0.857143	0.931937	0.870079	0.810139
2520	1	0.990909	0.891892	0.976959	0.833333	0.910448	0.825397	0.91623	0.862205	0.799597
2530	1	0.990909	0.945946	0.976959	0.816667	0.925373	0.857143	0.91623	0.870079	0.813386
2540	1	0.990909	0.891892	0.976959	0.883333	0.895522	0.777778	0.942408	0.874016	0.814162
2550	0.941176	0.986364	0.864865	0.97235	0.816667	0.88806	0.777778	0.900524	0.830709	0.752883
2560	1	0.990909	0.891892	0.976959	0.85	0.91791	0.84127	0.926702	0.874016	0.816403
2570	1	0.990909	0.864865	0.976959	0.858333	0.910448	0.809524	0.921466	0.866142	0.80394
2580	0.970588	0.990909	0.891892	0.981567	0.883333	0.91791	0.857143	0.942408	0.889764	0.837849
2590	0.970588	0.986364	0.891892	0.976959	0.875	0.925373	0.84127	0.937173	0.88189	0.827129
2600	0.970588	0.990909	0.891892	0.97235	0.85	0.902985	0.809524	0.926702	0.862205	0.798233
2610	0.970588	0.986364	0.918919	0.981567	0.866667	0.902985	0.809524	0.937173	0.874016	0.814898
2620	1	0.990909	0.891892	0.97235	0.858333	0.925373	0.825397	0.926702	0.874016	0.816479
2630	0.970588	0.990909	0.891892	0.97235	0.866667	0.925373	0.84127	0.931937	0.877953	0.821728
2640	0.970588	0.990909	0.918919	0.981567	0.875	0.88806	0.777778	0.937173	0.870079	0.808147
2650	0.970588	0.990909	0.891892	0.967742	0.875	0.910448	0.793651	0.937173	0.870079	0.809265
2660	0.970588	0.990909	0.891892	0.981567	0.883333	0.91791	0.84127	0.937173	0.885827	0.832052
2670	0.970588	0.990909	0.891892	0.97235	0.866667	0.88806	0.777778	0.937173	0.862205	0.796941
2680	0.970588	0.986364	0.891892	0.976959	0.858333	0.902985	0.809524	0.931937	0.866142	0.803653
2690	0.970588	0.990909	0.891892	0.981567	0.883333	0.873134	0.746032	0.937173	0.862205	0.795781
2700	1	0.990909	0.918919	0.976959	0.875	0.940299	0.857143	0.937173	0.893701	0.84528
2710	1	0.990909	0.891892	0.97235	0.841667	0.932836	0.84127	0.91623	0.870079	0.812195
2720	0.970588	0.990909	0.891892	0.981567	0.866667	0.91791	0.857143	0.931937	0.88189	0.82698
2730	1	0.990909	0.864865	0.981567	0.875	0.91791	0.825397	0.926702	0.877953	0.820858
2740	0.970588	0.990909	0.918919	0.976959	0.875	0.873134	0.761905	0.947644	0.866142	0.80219
2750	1	0.995455	0.891892	0.97235	0.875	0.91791	0.825397	0.937173	0.88189	0.826772
2760	0.970588	0.986364	0.864865	0.976959	0.841667	0.902985	0.809524	0.91623	0.854331	0.787045
2770	1	0.990909	0.891892	0.97235	0.841667	0.910448	0.793651	0.91623	0.858268	0.793438
2780	0.970588	0.990909	0.864865	0.97235	0.858333	0.895522	0.793651	0.926702	0.858268	0.79158
2790	1	0.990909	0.918919	0.981567	0.875	0.880597	0.746032	0.937173	0.866142	0.802351
2800	1	0.990909	0.864865	0.97235	0.841667	0.925373	0.825397	0.910995	0.862205	0.800118
2810	0.970588	0.990909	0.864865	0.976959	0.866667	0.91791	0.84127	0.926702	0.874016	0.815412
2820	0.941176	0.990909	0.837838	0.97235	0.866667	0.88806	0.777778	0.921466	0.850394	0.779043
2830	0.941176	0.990909	0.918919	0.958525	0.841667	0.91791	0.809524	0.926702	0.858268	0.794279
2840	0.941176	0.986364	0.918919	0.97235	0.841667	0.902985	0.809524	0.926702	0.858268	0.793003
2850	1	0.990909	0.918919	0.981567	0.866667	0.925373	0.857143	0.937173	0.889764	0.839051
2860	0.970588	0.990909	0.864865	0.976959	0.85	0.925373	0.873016	0.921466	0.874016	0.816815
2870	0.970588	0.990909	0.891892	0.981567	0.858333	0.895522	0.809524	0.926702	0.866142	0.803066
2880	1	0.995455	0.945946	0.976959	0.866667	0.91791	0.84127	0.942408	0.889764	0.838788
2890	0.970588	0.990909	0.864865	0.967742	0.833333	0.925373	0.84127	0.910995	0.858268	0.794913
2900	0.970588	0.990909	0.891892	0.976959	0.866667	0.902985	0.825397	0.937173	0.874016	0.814754
2910	1	0.990909	0.891892	0.981567	0.866667	0.91791	0.825397	0.926702	0.877953	0.82128
2920	1	0.986364	0.864865	0.976959	0.85	0.91791	0.825397	0.921466	0.866142	0.804925
2930	1	0.990909	0.918919	0.976959	0.858333	0.925373	0.825397	0.926702	0.877953	0.822239
2940	1	0.995455	0.891892	0.967742	0.858333	0.910448	0.793651	0.926702	0.866142	0.804148
2950	1	0.990909	0.918919	0.967742	0.875	0.947761	0.84127	0.937173	0.889764	0.840147
2960	1	0.990909	0.864865	0.967742	0.816667	0.91791	0.809524	0.900524	0.846457	0.778331
2970	0.941176	0.986364	0.918919	0.967742	0.866667	0.910448	0.809524	0.942408	0.870079	0.809764
2980	1	0.990909	0.891892	0.986175	0.858333	0.902985	0.809524	0.921466	0.870079	0.809277
2990	1	0.986364	0.918919	0.97235	0.866667	0.940299	0.857143	0.942408	0.889764	0.84014
3000	1	0.986364	0.864865	0.981567	0.858333	0.895522	0.777778	0.921466	0.858268	0.791681
3010	1	0.990909	0.864865	0.976959	0.841667	0.925373	0.825397	0.905759	0.862205	0.800102
3020	0.970588	0.986364	0.864865	0.976959	0.883333	0.88806	0.777778	0.942408	0.866142	0.80216
3030	0.970588	0.990909	0.891892	0.976959	0.85	0.880597	0.761905	0.921466	0.850394	0.779648
3040	1	0.986364	0.864865	0.981567	0.858333	0.91791	0.825397	0.921466	0.870079	0.810208
3050	1	0.995455	0.945946	0.981567	0.875	0.902985	0.809524	0.942408	0.885827	0.831994
3060	0.970588	0.986364	0.918919	0.986175	0.866667	0.910448	0.84127	0.937173	0.88189	0.826697
3070	1	0.990909	0.864865	0.981567	0.891667	0.925373	0.84127	0.937173	0.889764	0.837898
3080	0.970588	0.995455	0.945946	0.976959	0.85	0.925373	0.857143	0.926702	0.88189	0.828399
3090	0.970588	0.986364	0.918919	0.981567	0.858333	0.895522	0.793651	0.931937	0.866142	0.803318
3100	1	0.990909	0.891892	0.981567	0.866667	0.91791	0.84127	0.931937	0.88189	0.82706
3110	0.970588	0.990909	0.864865	0.976959	0.833333	0.895522	0.809524	0.910995	0.850394	0.781175
3120	0.970588	0.990909	0.891892	0.976959	0.866667	0.88806	0.777778	0.931937	0.862205	0.796765
3130	0.970588	0.990909	0.891892	0.97235	0.858333	0.910448	0.793651	0.921466	0.862205	0.798233
3140	0.970588	0.990909	0.891892	0.967742	0.841667	0.902985	0.793651	0.921466	0.854331	0.787236
3150	1	0.990909	0.891892	0.976959	0.85	0.902985	0.809524	0.926702	0.866142	0.804024
3160	0.970588	0.986364	0.891892	0.981567	0.866667	0.895522	0.793651	0.931937	0.866142	0.802883
3170	0.970588	0.990909	0.864865	0.976959	0.866667	0.902985	0.793651	0.921466	0.862205	0.797269
3180	0.970588	0.990909	0.837838	0.981567	0.866667	0.910448	0.825397	0.91623	0.866142	0.803381
3190	1	0.990909	0.864865	0.981567	0.875	0.925373	0.84127	0.926702	0.88189	0.827029
3200	0.970588	0.990909	0.864865	0.976959	0.866667	0.902985	0.809524	0.926702	0.866142	0.803066
3210	0.970588	0.990909	0.891892	0.976959	0.858333	0.925373	0.857143	0.926702	0.877953	0.822099
3220	0.970588	0.990909	0.864865	0.97235	0.891667	0.91791	0.809524	0.937173	0.877953	0.820253
3230	1	0.990909	0.891892	0.981567	0.891667	0.895522	0.793651	0.947644	0.88189	0.825454
3240	1	0.990909	0.891892	0.981567	0.875	0.925373	0.857143	0.937173	0.889764	0.83862
3250	1	0.990909	0.864865	0.967742	0.85	0.925373	0.825397	0.921466	0.866142	0.805421
3260	1	0.990909	0.918919	0.981567	0.875	0.895522	0.793651	0.942408	0.877953	0.820174
3270	0.970588	0.990909	0.891892	0.981567	0.816667	0.895522	0.809524	0.900524	0.846457	0.77645
3280	1	0.986364	0.864865	0.967742	0.841667	0.91791	0.809524	0.921466	0.858268	0.794036
3290	1	0.986364	0.891892	0.976959	0.841667	0.902985	0.793651	0.921466	0.858268	0.793032
3300	1	0.995455	0.891892	0.976959	0.85	0.910448	0.793651	0.910995	0.862205	0.79856
3310	1	0.990909	0.864865	0.976959	0.858333	0.910448	0.825397	0.926702	0.870079	0.80972
3320	0.970588	0.990909	0.864865	0.981567	0.866667	0.88806	0.793651	0.926702	0.862205	0.796521
3330	1	0.986364	0.891892	0.976959	0.875	0.932836	0.84127	0.937173	0.885827	0.833396
3340	0.970588	0.990909	0.864865	0.981567	0.891667	0.902985	0.809524	0.937173	0.877953	0.819526
3350	0.970588	0.990909	0.864865	0.981567	0.825	0.902985	0.809524	0.895288	0.846457	0.776453
3360	1	0.990909	0.891892	0.981567	0.858333	0.932836	0.857143	0.921466	0.88189	0.828373
3370	0.970588	0.990909	0.891892	0.981567	0.85	0.88806	0.793651	0.921466	0.858268	0.791472
3380	0.970588	0.986364	0.891892	0.97235	0.816667	0.910448	0.825397	0.910995	0.850394	0.783479
3390	0.970588	0.995455	0.891892	0.976959	0.875	0.910448	0.84127	0.937173	0.88189	0.826243
3400	0.970588	0.995455	0.891892	0.981567	0.883333	0.910448	0.825397	0.931937	0.88189	0.825851
3410	0.970588	0.990909	0.864865	0.981567	0.841667	0.91791	0.84127	0.905759	0.862205	0.799537
3420	0.970588	0.990909	0.891892	0.976959	0.85	0.902985	0.809524	0.921466	0.862205	0.798128
3430	1	0.990909	0.864865	0.963134	0.825	0.932836	0.825397	0.905759	0.854331	0.790469
3440	0.970588	0.995455	0.891892	0.976959	0.883333	0.910448	0.84127	0.942408	0.885827	0.831742
3450	1	0.990909	0.837838	0.967742	0.816667	0.910448	0.809524	0.900524	0.84252	0.771938
3460	0.970588	0.990909	0.891892	0.97235	0.841667	0.895522	0.777778	0.91623	0.850394	0.780903
3470	0.970588	0.990909	0.918919	0.976959	0.883333	0.925373	0.84127	0.942408	0.889764	0.838339
3480	1	0.990909	0.918919	0.986175	0.866667	0.895522	0.793651	0.931937	0.874016	0.814484
3490	1	0.995455	0.891892	0.976959	0.85	0.910448	0.793651	0.910995	0.862205	0.79856
3500	0.970588	0.986364	0.891892	0.990783	0.858333	0.88806	0.793651	0.921466	0.862205	0.796911
3510	0.970588	0.990909	0.891892	0.986175	0.858333	0.88806	0.793651	0.921466	0.862205	0.796843
3520	0.970588	0.990909	0.891892	0.976959	0.858333	0.902985	0.809524	0.926702	0.866142	0.803519
3530	0.970588	0.986364	0.891892	0.976959	0.858333	0.88806	0.793651	0.937173	0.862205	0.797223
3540	0.970588	0.990909	0.864865	0.97235	0.858333	0.91791	0.809524	0.91623	0.862205	0.79856
3550	0.970588	0.990909	0.918919	0.97235	0.858333	0.932836	0.825397	0.921466	0.874016	0.816934
3560	1	0.986364	0.891892	0.97235	0.825	0.910448	0.809524	0.91623	0.854331	0.788783
3570	0.970588	0.995455	0.918919	0.97235	0.85	0.88806	0.777778	0.926702	0.858268	0.791745
3580	1	0.995455	0.945946	0.981567	0.85	0.910448	0.825397	0.926702	0.877953	0.821728
3590	1	0.990909	0.891892	0.976959	0.866667	0.925373	0.825397	0.926702	0.877953	0.821741
3600	1	0.990909	0.864865	0.976959	0.858333	0.91791	0.84127	0.926702	0.874016	0.815913
3610	1	0.990909	0.864865	0.967742	0.833333	0.902985	0.761905	0.905759	0.84252	0.770397
3620	0.970588	0.986364	0.864865	0.967742	0.841667	0.910448	0.809524	0.921466	0.854331	0.787678
3630	0.970588	0.990909	0.864865	0.97235	0.833333	0.88806	0.761905	0.905759	0.838583	0.763447
3640	1	0.990909	0.891892	0.97235	0.866667	0.91791	0.809524	0.931937	0.874016	0.815689
3650	0.970588	0.995455	0.918919	0.976959	0.866667	0.91791	0.84127	0.931937	0.88189	0.827036
3660	1	0.986364	0.891892	0.976959	0.858333	0.88806	0.761905	0.931937	0.858268	0.791638
3670	0.970588	0.990909	0.864865	0.963134	0.841667	0.91791	0.809524	0.91623	0.854331	0.78816
3680	1	0.990909	0.864865	0.976959	0.891667	0.910448	0.809524	0.942408	0.88189	0.825836
3690	1	0.986364	0.891892	0.976959	0.866667	0.910448	0.825397	0.942408	0.877953	0.821161
3700	0.941176	0.990909	0.891892	0.986175	0.816667	0.902985	0.84127	0.895288	0.850394	0.782825
3710	0.970588	0.990909	0.864865	0.976959	0.841667	0.902985	0.825397	0.91623	0.858268	0.792731
3720	0.970588	0.990909	0.891892	0.981567	0.85	0.902985	0.809524	0.91623	0.862205	0.798059
3730	0.970588	0.990909	0.891892	0.976959	0.841667	0.925373	0.857143	0.91623	0.870079	0.811584
3740	1	0.995455	0.891892	0.97235	0.858333	0.910448	0.793651	0.921466	0.866142	0.80401
3750	0.970588	0.990909	0.891892	0.976959	0.825	0.910448	0.825397	0.905759	0.854331	0.788556
3760	0.970588	0.995455	0.945946	0.976959	0.85	0.902985	0.809524	0.926702	0.870079	0.80981
3770	0.970588	0.990909	0.891892	0.981567	0.866667	0.910448	0.84127	0.931937	0.877953	0.820808
3780	0.970588	0.986364	0.891892	0.981567	0.858333	0.873134	0.761905	0.931937	0.854331	0.784917
3790	0.970588	0.990909	0.891892	0.97235	0.866667	0.910448	0.793651	0.926702	0.866142	0.803639
3800	0.970588	0.990909	0.864865	0.976959	0.883333	0.902985	0.809524	0.937173	0.874016	0.814059
3810	0.970588	0.995455	0.918919	0.981567	0.883333	0.910448	0.825397	0.937173	0.885827	0.831742
3820	0.970588	0.990909	0.864865	0.967742	0.8	0.895522	0.793651	0.895288	0.830709	0.754679
3830	1	0.995455	0.918919	0.981567	0.833333	0.91791	0.809524	0.900524	0.862205	0.80007
3840	1	0.990909	0.864865	0.981567	0.875	0.91791	0.825397	0.926702	0.877953	0.820858
3850	0.970588	0.995455	0.891892	0.976959	0.875	0.910448	0.809524	0.926702	0.874016	0.814647
3860	0.970588	0.995455	0.918919	0.963134	0.841667	0.925373	0.84127	0.926702	0.870079	0.811829
3870	1	0.990909	0.864865	0.976959	0.866667	0.925373	0.825397	0.921466	0.874016	0.815913
3880	0.970588	0.990909	0.864865	0.97235	0.891667	0.880597	0.761905	0.947644	0.866142	0.801834
3890	0.970588	0.990909	0.864865	0.981567	0.883333	0.910448	0.825397	0.931937	0.877953	0.820074
3900	0.970588	0.986364	0.918919	0.97235	0.85	0.925373	0.84127	0.931937	0.874016	0.817024
3910	0.970588	0.990909	0.891892	0.976959	0.841667	0.910448	0.84127	0.921466	0.866142	0.804795
3920	0.970588	0.990909	0.864865	0.976959	0.85	0.910448	0.809524	0.910995	0.858268	0.792731
3930	0.970588	0.986364	0.864865	0.97235	0.875	0.91791	0.825397	0.937173	0.874016	0.815218
3940	1	0.986364	0.891892	0.981567	0.825	0.910448	0.809524	0.905759	0.854331	0.788663
3950	0.970588	0.990909	0.864865	0.976959	0.858333	0.902985	0.809524	0.921466	0.862205	0.797646
3960	1	0.990909	0.864865	0.97235	0.833333	0.910448	0.809524	0.910995	0.854331	0.78808
3970	0.970588	0.990909	0.891892	0.967742	0.858333	0.910448	0.809524	0.931937	0.866142	0.804148
3980	0.970588	0.986364	0.864865	0.976959	0.858333	0.88806	0.793651	0.931937	0.858268	0.791282
3990	0.970588	0.986364	0.864865	0.976959	0.85	0.895522	0.793651	0.921466	0.854331	0.786192
4000	0.970588	0.986364	0.837838	0.981567	0.833333	0.910448	0.857143	0.910995	0.858268	0.793834
4010	1	0.986364	0.864865	0.97235	0.875	0.925373	0.825397	0.937173	0.877953	0.821493
4020	1	0.990909	0.891892	0.976959	0.858333	0.902985	0.793651	0.926702	0.866142	0.803653
4030	1	0.986364	0.864865	0.976959	0.825	0.925373	0.825397	0.900524	0.854331	0.789832
4040	0.970588	0.990909	0.864865	0.97235	0.841667	0.895522	0.793651	0.91623	0.850394	0.780787
4050	1	0.986364	0.891892	0.981567	0.858333	0.925373	0.84127	0.926702	0.877953	0.822216
4060	1	0.990909	0.891892	0.981567	0.85	0.902985	0.809524	0.921466	0.866142	0.80394
4070	0.970588	0.986364	0.864865	0.976959	0.841667	0.873134	0.761905	0.921466	0.84252	0.768081
4080	0.970588	0.986364	0.891892	0.97235	0.816667	0.91791	0.84127	0.910995	0.854331	0.789807
4090	0.970588	0.990909	0.891892	0.967742	0.841667	0.932836	0.84127	0.91623	0.866142	0.806456
4100	1	0.990909	0.918919	0.976959	0.841667	0.91791	0.825397	0.921466	0.870079	0.811175
4110	0.970588	0.986364	0.864865	0.976959	0.825	0.91791	0.84127	0.905759	0.854331	0.789174
4120	0.970588	0.990909	0.864865	0.981567	0.825	0.925373	0.857143	0.895288	0.858268	0.795611
4130	0.970588	0.986364	0.864865	0.981567	0.866667	0.88806	0.777778	0.926702	0.858268	0.790864
4140	0.970588	0.990909	0.891892	0.97235	0.841667	0.910448	0.809524	0.91623	0.858268	0.793332
4150	0.970588	0.990909	0.864865	0.976959	0.866667	0.910448	0.809524	0.921466	0.866142	0.803436
4160	0.970588	0.995455	0.891892	0.976959	0.833333	0.910448	0.84127	0.910995	0.862205	0.799501
4170	1	0.990909	0.891892	0.976959	0.825	0.925373	0.825397	0.900524	0.858268	0.795524
4180	1	0.995455	0.891892	0.976959	0.816667	0.91791	0.825397	0.895288	0.854331	0.789761
4190	1	0.990909	0.891892	0.976959	0.866667	0.902985	0.793651	0.931937	0.870079	0.809108
4200	0.970588	0.986364	0.918919	0.976959	0.85	0.91791	0.84127	0.931937	0.874016	0.816479
4210	1	0.995455	0.891892	0.986175	0.825	0.895522	0.793651	0.895288	0.850394	0.781669
4220	0.970588	0.990909	0.891892	0.981567	0.816667	0.910448	0.825397	0.895288	0.850394	0.783397
4230	1	0.986364	0.864865	0.97235	0.825	0.88806	0.761905	0.910995	0.838583	0.764201
4240	0.970588	0.990909	0.918919	0.967742	0.825	0.895522	0.777778	0.91623	0.846457	0.776313
4250	0.941176	0.990909	0.891892	0.981567	0.841667	0.895522	0.809524	0.910995	0.854331	0.786418
4260	0.970588	0.995455	0.891892	0.976959	0.875	0.880597	0.761905	0.931937	0.862205	0.796114
4270	1	0.990909	0.891892	0.981567	0.833333	0.932836	0.857143	0.905759	0.870079	0.81278
4280	0.970588	0.990909	0.864865	0.967742	0.841667	0.910448	0.809524	0.91623	0.854331	0.787568
4290	1	0.990909	0.945946	0.97235	0.866667	0.91791	0.825397	0.947644	0.885827	0.833327
4300	0.970588	0.995455	0.918919	0.976959	0.816667	0.91791	0.825397	0.895288	0.854331	0.789763
4310	1	0.995455	0.891892	0.97235	0.841667	0.91791	0.825397	0.91623	0.866142	0.805341
4320	0.970588	0.995455	0.918919	0.981567	0.858333	0.910448	0.825397	0.921466	0.874016	0.815399
4330	0.970588	0.990909	0.891892	0.976959	0.875	0.88806	0.761905	0.931937	0.862205	0.796516
4340	1	0.986364	0.891892	0.976959	0.841667	0.895522	0.793651	0.926702	0.858268	0.79263
4350	0.970588	0.990909	0.864865	0.981567	0.825	0.910448	0.84127	0.900524	0.854331	0.78858
4360	0.970588	0.990909	0.891892	0.976959	0.85	0.902985	0.825397	0.926702	0.866142	0.803908
4370	0.970588	0.986364	0.864865	0.976959	0.841667	0.925373	0.84127	0.910995	0.862205	0.800102
4380	1	0.990909	0.891892	0.986175	0.825	0.910448	0.825397	0.900524	0.858268	0.794362
4390	1	0.995455	0.918919	0.981567	0.85	0.91791	0.825397	0.91623	0.874016	0.816331
4400	1	0.990909	0.891892	0.976959	0.85	0.925373	0.825397	0.91623	0.870079	0.811113
4410	0.970588	0.990909	0.864865	0.981567	0.891667	0.910448	0.84127	0.942408	0.885827	0.831411
4420	1	0.990909	0.891892	0.976959	0.833333	0.910448	0.809524	0.910995	0.858268	0.793839
4430	0.970588	0.986364	0.864865	0.97235	0.825	0.925373	0.84127	0.905759	0.854331	0.789782
4440	1	0.990909	0.864865	0.981567	0.858333	0.895522	0.793651	0.921466	0.862205	0.797319
4450	0.970588	0.990909	0.864865	0.981567	0.875	0.895522	0.793651	0.926702	0.866142	0.802336
4460	0.970588	0.986364	0.864865	0.967742	0.833333	0.910448	0.825397	0.921466	0.854331	0.788158
4470	0.970588	0.990909	0.864865	0.976959	0.858333	0.88806	0.777778	0.921466	0.854331	0.78532
4480	0.970588	0.995455	0.864865	0.981567	0.85	0.880597	0.793651	0.91623	0.854331	0.785119
4490	0.970588	0.990909	0.891892	0.990783	0.816667	0.91791	0.857143	0.890052	0.858268	0.795718
4500	0.970588	0.990909	0.864865	0.976959	0.866667	0.925373	0.84127	0.921466	0.874016	0.815843
4510	0.970588	0.986364	0.918919	0.976959	0.841667	0.910448	0.809524	0.921466	0.862205	0.799198
4520	1	0.990909	0.891892	0.97235	0.858333	0.932836	0.84127	0.926702	0.877953	0.822683
4530	0.970588	0.986364	0.891892	0.976959	0.808333	0.88806	0.793651	0.905759	0.838583	0.765048
4540	0.970588	0.986364	0.891892	0.97235	0.825	0.91791	0.84127	0.91623	0.858268	0.794965
4550	0.941176	0.986364	0.891892	0.976959	0.85	0.88806	0.793651	0.926702	0.854331	0.785786
4560	1	0.990909	0.918919	0.976959	0.833333	0.910448	0.809524	0.91623	0.862205	0.799666
4570	0.970588	0.986364	0.891892	0.967742	0.858333	0.925373	0.825397	0.931937	0.870079	0.810836
4580	1	0.990909	0.891892	0.981567	0.85	0.902985	0.809524	0.921466	0.866142	0.80394
4590	0.970588	0.986364	0.891892	0.976959	0.85	0.91791	0.84127	0.926702	0.870079	0.810639
4600	0.970588	0.990909	0.891892	0.97235	0.85	0.902985	0.809524	0.926702	0.862205	0.798233
4610	0.970588	0.990909	0.891892	0.981567	0.883333	0.91791	0.825397	0.931937	0.88189	0.826255
4620	1	0.995455	0.891892	0.976959	0.85	0.895522	0.777778	0.91623	0.858268	0.791946
4630	1	0.990909	0.918919	0.976959	0.85	0.91791	0.825397	0.926702	0.874016	0.816479
4640	0.970588	0.990909	0.864865	0.976959	0.816667	0.910448	0.825397	0.895288	0.846457	0.77764
4650	0.970588	0.990909	0.918919	0.976959	0.85	0.910448	0.825397	0.926702	0.870079	0.810188
4660	1	0.990909	0.864865	0.981567	0.908333	0.91791	0.825397	0.947644	0.893701	0.842959
4670	0.970588	0.990909	0.864865	0.976959	0.841667	0.895522	0.793651	0.910995	0.850394	0.780707
4680	0.970588	0.986364	0.891892	0.976959	0.841667	0.91791	0.84127	0.921466	0.866142	0.805355
4690	0.970588	0.990909	0.891892	0.981567	0.858333	0.910448	0.825397	0.921466	0.870079	0.809627
4700	0.970588	0.986364	0.891892	0.97235	0.85	0.902985	0.793651	0.926702	0.858268	0.792597
4710	0.970588	0.986364	0.891892	0.967742	0.875	0.895522	0.777778	0.947644	0.866142	0.80318
4720	1	0.990909	0.891892	0.976959	0.85	0.895522	0.777778	0.921466	0.858268	0.792087
4730	1	0.986364	0.891892	0.97235	0.85	0.91791	0.825397	0.931937	0.870079	0.810849
4740	0.970588	0.990909	0.837838	0.967742	0.825	0.925373	0.84127	0.900524	0.850394	0.784014
4750	1	0.990909	0.837838	0.976959	0.816667	0.910448	0.825397	0.895288	0.846457	0.777691
4760	0.970588	0.990909	0.918919	0.976959	0.883333	0.910448	0.825397	0.947644	0.885827	0.831994
4770	0.970588	0.990909	0.864865	0.97235	0.808333	0.895522	0.777778	0.890052	0.830709	0.754015
4780	0.970588	0.990909	0.918919	0.97235	0.883333	0.895522	0.777778	0.947644	0.874016	0.814372
4790	1	0.995455	0.891892	0.967742	0.841667	0.925373	0.825397	0.91623	0.866142	0.805923
4800	1	0.990909	0.891892	0.981567	0.816667	0.91791	0.825397	0.895288	0.854331	0.789793
4810	1	0.990909	0.864865	0.986175	0.858333	0.895522	0.793651	0.91623	0.862205	0.79727
4820	1	0.990909	0.891892	0.97235	0.85	0.910448	0.793651	0.921466	0.862205	0.798766
4830	0.970588	0.990909	0.864865	0.97235	0.841667	0.88806	0.777778	0.91623	0.846457	0.774585
4840	0.970588	0.995455	0.918919	0.967742	0.866667	0.88806	0.777778	0.942408	0.866142	0.802998
4850	1	0.986364	0.864865	0.97235	0.883333	0.88806	0.746032	0.942408	0.862205	0.796794
4860	1	0.990909	0.891892	0.986175	0.875	0.925373	0.857143	0.931937	0.889764	0.838597
4870	1	0.986364	0.891892	0.97235	0.85	0.902985	0.793651	0.931937	0.862205	0.798544
4880	0.970588	0.986364	0.864865	0.97235	0.858333	0.910448	0.825397	0.931937	0.866142	0.804024
4890	1	0.986364	0.891892	0.986175	0.85	0.910448	0.825397	0.921466	0.870079	0.810208
4900	0.970588	0.986364	0.864865	0.976959	0.816667	0.910448	0.809524	0.895288	0.84252	0.771919
4910	1	0.990909	0.864865	0.976959	0.866667	0.88806	0.777778	0.931937	0.862205	0.796797
4920	0.970588	0.990909	0.864865	0.97235	0.85	0.88806	0.761905	0.91623	0.846457	0.774199
4930	1	0.986364	0.891892	0.97235	0.841667	0.91791	0.809524	0.921466	0.862205	0.799786
4940	1	0.986364	0.891892	0.97235	0.866667	0.925373	0.84127	0.942408	0.88189	0.827736
4950	0.970588	0.990909	0.864865	0.97235	0.866667	0.91791	0.825397	0.926702	0.870079	0.809689
4960	0.970588	0.990909	0.918919	0.976959	0.866667	0.910448	0.809524	0.931937	0.874016	0.815205
4970	1	0.986364	0.864865	0.986175	0.8	0.910448	0.825397	0.884817	0.84252	0.773357
4980	1	0.986364	0.864865	0.976959	0.8	0.91791	0.84127	0.895288	0.846457	0.779675
4990	1	0.990909	0.864865	0.976959	0.841667	0.895522	0.777778	0.910995	0.850394	0.78082
5000	0.970588	0.986364	0.864865	0.986175	0.875	0.895522	0.809524	0.931937	0.870079	0.80822
5010	0.970588	0.990909	0.864865	0.97235	0.841667	0.91791	0.84127	0.91623	0.862205	0.799531
5020	0.970588	0.990909	0.891892	0.97235	0.85	0.91791	0.825397	0.921466	0.866142	0.804861
5030	1	0.986364	0.891892	0.967742	0.841667	0.910448	0.793651	0.926702	0.858268	0.793725
5040	1	0.990909	0.918919	0.981567	0.866667	0.910448	0.809524	0.931937	0.877953	0.821001
5050	0.970588	0.986364	0.864865	0.981567	0.858333	0.88806	0.793651	0.926702	0.858268	0.791175
5060	0.970588	0.986364	0.891892	0.97235	0.858333	0.88806	0.761905	0.931937	0.854331	0.785812
5070	0.941176	0.990909	0.918919	0.976959	0.858333	0.895522	0.809524	0.931937	0.866142	0.803171
5080	1	0.986364	0.918919	0.97235	0.841667	0.91791	0.809524	0.926702	0.866142	0.805657
5090	0.970588	0.990909	0.891892	0.97235	0.833333	0.88806	0.761905	0.910995	0.84252	0.769349
5100	0.970588	0.986364	0.891892	0.963134	0.866667	0.902985	0.777778	0.942408	0.862205	0.798113
5110	1	0.986364	0.864865	0.967742	0.841667	0.902985	0.777778	0.921466	0.850394	0.781634
5120	1	0.990909	0.864865	0.97235	0.841667	0.902985	0.777778	0.910995	0.850394	0.781351
5130	0.970588	0.986364	0.891892	0.97235	0.841667	0.91791	0.825397	0.921466	0.862205	0.799666
5140	1	0.990909	0.891892	0.967742	0.833333	0.902985	0.809524	0.926702	0.858268	0.793565
5150	1	0.990909	0.918919	0.97235	0.825	0.925373	0.84127	0.91623	0.866142	0.80707
5160	1	0.986364	0.864865	0.97235	0.85	0.910448	0.777778	0.91623	0.854331	0.787266
5170	0.970588	0.986364	0.891892	0.97235	0.808333	0.880597	0.761905	0.905759	0.830709	0.753117
5180	0.970588	0.990909	0.945946	0.97235	0.841667	0.910448	0.825397	0.931937	0.870079	0.810859
5190	0.970588	0.990909	0.891892	0.981567	0.85	0.902985	0.809524	0.91623	0.862205	0.798059
5200	0.970588	0.995455	0.891892	0.986175	0.858333	0.910448	0.84127	0.91623	0.874016	0.815359
5210	0.970588	0.990909	0.864865	0.981567	0.841667	0.902985	0.793651	0.900524	0.850394	0.781148
5220	0.970588	0.990909	0.864865	0.963134	0.833333	0.925373	0.825397	0.910995	0.854331	0.789225
5230	0.970588	0.990909	0.918919	0.981567	0.866667	0.910448	0.825397	0.931937	0.877953	0.82088
5240	0.970588	0.990909	0.891892	0.976959	0.858333	0.910448	0.825397	0.926702	0.870079	0.809689
5250	0.970588	0.995455	0.891892	0.97235	0.85	0.902985	0.793651	0.91623	0.858268	0.792351
5260	1	0.986364	0.864865	0.976959	0.85	0.895522	0.777778	0.921466	0.854331	0.786354
5270	1	0.990909	0.891892	0.976959	0.858333	0.910448	0.793651	0.921466	0.866142	0.804024
5280	0.970588	0.986364	0.864865	0.963134	0.808333	0.902985	0.777778	0.900524	0.830709	0.754863
5290	0.970588	0.995455	0.891892	0.97235	0.866667	0.88806	0.777778	0.931937	0.862205	0.796769
5300	1	0.990909	0.891892	0.97235	0.858333	0.895522	0.777778	0.931937	0.862205	0.797687
5310	0.970588	0.990909	0.891892	0.976959	0.875	0.902985	0.809524	0.937173	0.874016	0.814453
5320	0.970588	0.990909	0.891892	0.976959	0.833333	0.902985	0.825397	0.91623	0.858268	0.793259
5330	1	0.990909	0.864865	0.976959	0.833333	0.88806	0.777778	0.910995	0.846457	0.77504
5340	0.970588	0.990909	0.891892	0.967742	0.858333	0.902985	0.793651	0.931937	0.862205	0.798014
5350	0.970588	0.986364	0.891892	0.963134	0.841667	0.91791	0.809524	0.926702	0.858268	0.794166
5360	1	0.986364	0.891892	0.97235	0.816667	0.91791	0.809524	0.905759	0.850394	0.784148
5370	0.970588	0.990909	0.891892	0.97235	0.85	0.910448	0.825397	0.926702	0.866142	0.804417
5380	1	0.990909	0.891892	0.976959	0.816667	0.91791	0.825397	0.900524	0.854331	0.789782
5390	0.970588	0.986364	0.891892	0.967742	0.833333	0.895522	0.793651	0.926702	0.850394	0.781618
5400	0.970588	0.990909	0.891892	0.97235	0.833333	0.910448	0.809524	0.910995	0.854331	0.788065
5410	1	0.990909	0.891892	0.97235	0.891667	0.925373	0.809524	0.942408	0.885827	0.832408
5420	0.970588	0.995455	0.918919	0.986175	0.875	0.902985	0.825397	0.931937	0.88189	0.825851
5430	0.970588	0.990909	0.864865	0.981567	0.858333	0.910448	0.825397	0.91623	0.866142	0.803815
5440	0.970588	0.986364	0.891892	0.986175	0.833333	0.902985	0.825397	0.910995	0.858268	0.793273
5450	1	0.990909	0.864865	0.976959	0.858333	0.91791	0.809524	0.91623	0.866142	0.804366
5460	1	0.986364	0.864865	0.976959	0.858333	0.895522	0.761905	0.921466	0.854331	0.785999
5470	0.970588	0.990909	0.864865	0.981567	0.841667	0.91791	0.857143	0.910995	0.866142	0.805308
5480	1	0.990909	0.864865	0.981567	0.866667	0.880597	0.761905	0.926702	0.858268	0.790589
5490	0.970588	0.990909	0.891892	0.986175	0.85	0.880597	0.777778	0.91623	0.854331	0.785227
5500	1	0.990909	0.864865	0.97235	0.841667	0.91791	0.809524	0.910995	0.858268	0.793839
5510	1	0.990909	0.891892	0.967742	0.833333	0.91791	0.809524	0.91623	0.858268	0.794513
5520	0.970588	0.986364	0.864865	0.963134	0.816667	0.895522	0.761905	0.905759	0.830709	0.753765
5530	0.970588	0.990909	0.891892	0.97235	0.841667	0.880597	0.761905	0.921466	0.846457	0.774353
5540	0.970588	0.995455	0.918919	0.981567	0.875	0.88806	0.793651	0.937173	0.874016	0.813802
5550	0.970588	0.986364	0.864865	0.97235	0.883333	0.91791	0.825397	0.942408	0.877953	0.820688
5560	1	0.986364	0.891892	0.981567	0.833333	0.910448	0.809524	0.910995	0.858268	0.793889
5570	0.970588	0.990909	0.864865	0.976959	0.866667	0.902985	0.809524	0.926702	0.866142	0.803066
5580	1	0.990909	0.891892	0.976959	0.833333	0.902985	0.793651	0.910995	0.854331	0.787583
5590	1	0.995455	0.918919	0.976959	0.841667	0.925373	0.84127	0.91623	0.874016	0.817362
5600	1	0.986364	0.891892	0.986175	0.858333	0.895522	0.793651	0.926702	0.866142	0.803267
5610	0.941176	0.990909	0.918919	0.986175	0.866667	0.880597	0.793651	0.931937	0.866142	0.802027
5620	0.970588	0.986364	0.891892	0.97235	0.841667	0.902985	0.793651	0.921466	0.854331	0.787234
5630	1	0.995455	0.891892	0.97235	0.841667	0.902985	0.793651	0.91623	0.858268	0.792877
5640	0.970588	0.990909	0.864865	0.97235	0.85	0.88806	0.761905	0.91623	0.846457	0.774199
5650	0.970588	0.986364	0.864865	0.97235	0.833333	0.925373	0.84127	0.910995	0.858268	0.794927
5660	0.970588	0.990909	0.864865	0.97235	0.8	0.902985	0.809524	0.890052	0.834646	0.761027
5670	0.970588	0.990909	0.891892	0.981567	0.858333	0.925373	0.84127	0.91623	0.874016	0.81631
5680	1	0.986364	0.864865	0.97235	0.833333	0.925373	0.84127	0.91623	0.862205	0.800741
5690	0.941176	0.990909	0.864865	0.97235	0.841667	0.910448	0.84127	0.91623	0.858268	0.793208
5700	1	0.986364	0.864865	0.986175	0.808333	0.91791	0.84127	0.890052	0.850394	0.784851
5710	0.970588	0.990909	0.891892	0.976959	0.833333	0.895522	0.793651	0.910995	0.850394	0.781238
5720	0.970588	0.990909	0.864865	0.97235	0.841667	0.88806	0.761905	0.910995	0.84252	0.768799
5730	1	0.990909	0.891892	0.967742	0.833333	0.925373	0.825397	0.91623	0.862205	0.800779
5740	0.970588	0.990909	0.837838	0.976959	0.858333	0.880597	0.777778	0.921466	0.850394	0.779076
5750	0.970588	0.986364	0.864865	0.981567	0.833333	0.910448	0.825397	0.905759	0.854331	0.788033
5760	0.970588	0.990909	0.891892	0.97235	0.816667	0.880597	0.761905	0.905759	0.834646	0.758255
5770	1	0.995455	0.891892	0.967742	0.866667	0.925373	0.825397	0.931937	0.877953	0.821838
5780	0.941176	0.990909	0.864865	0.97235	0.833333	0.895522	0.793651	0.905759	0.84252	0.769603
5790	0.970588	0.990909	0.891892	0.986175	0.816667	0.895522	0.809524	0.895288	0.846457	0.776453
5800	0.970588	0.990909	0.891892	0.981567	0.875	0.910448	0.84127	0.937173	0.88189	0.826255
5810	1	0.990909	0.864865	0.986175	0.833333	0.902985	0.809524	0.900524	0.854331	0.787513
5820	0.970588	0.990909	0.864865	0.981567	0.858333	0.88806	0.793651	0.921466	0.858268	0.791035
5830	0.970588	0.995455	0.891892	0.981567	0.825	0.902985	0.825397	0.900524	0.854331	0.787962
5840	0.970588	0.986364	0.918919	0.976959	0.833333	0.910448	0.825397	0.921466	0.862205	0.799666
5850	0.970588	0.986364	0.891892	0.976959	0.825	0.91791	0.825397	0.905759	0.854331	0.78918
5860	0.970588	0.990909	0.864865	0.981567	0.841667	0.902985	0.825397	0.910995	0.858268	0.792712
5870	0.970588	0.986364	0.864865	0.976959	0.85	0.902985	0.809524	0.921466	0.858268	0.79238
5880	0.970588	0.986364	0.837838	0.976959	0.85	0.880597	0.793651	0.926702	0.850394	0.779567
5890	1	0.986364	0.891892	0.976959	0.825	0.91791	0.809524	0.905759	0.854331	0.789255
5900	0.970588	0.986364	0.864865	0.976959	0.816667	0.88806	0.777778	0.900524	0.834646	0.758685
5910	0.970588	0.986364	0.891892	0.963134	0.816667	0.910448	0.809524	0.91623	0.846457	0.77794
5920	0.970588	0.990909	0.864865	0.976959	0.841667	0.925373	0.84127	0.905759	0.862205	0.800072
5930	0.941176	0.990909	0.891892	0.97235	0.841667	0.895522	0.793651	0.91623	0.850394	0.78079
5940	0.970588	0.990909	0.864865	0.97235	0.841667	0.91791	0.825397	0.910995	0.858268	0.793769
5950	0.970588	0.990909	0.891892	0.976959	0.858333	0.902985	0.825397	0.931937	0.870079	0.809306
5960	1	0.990909	0.918919	0.97235	0.833333	0.925373	0.825397	0.91623	0.866142	0.806518
5970	0.970588	0.990909	0.864865	0.97235	0.875	0.880597	0.746032	0.931937	0.854331	0.784656
5980	1	0.986364	0.891892	0.981567	0.816667	0.91791	0.825397	0.900524	0.854331	0.789832
5990	0.970588	0.990909	0.891892	0.981567	0.85	0.880597	0.761905	0.91623	0.850394	0.779516
6000	0.970588	0.986364	0.864865	0.967742	0.85	0.910448	0.793651	0.921466	0.854331	0.787234
6010	0.970588	0.990909	0.864865	0.963134	0.85	0.91791	0.793651	0.91623	0.854331	0.787681
6020	1	0.990909	0.891892	0.976959	0.85	0.91791	0.809524	0.91623	0.866142	0.804875
6030	0.970588	0.990909	0.891892	0.986175	0.825	0.88806	0.793651	0.900524	0.846457	0.775366
6040	0.970588	0.995455	0.891892	0.981567	0.825	0.902985	0.809524	0.895288	0.850394	0.782191
6050	0.970588	0.990909	0.891892	0.981567	0.833333	0.895522	0.809524	0.910995	0.854331	0.786953
6060	0.970588	0.990909	0.891892	0.97235	0.833333	0.895522	0.793651	0.91623	0.850394	0.781336
6070	0.970588	0.990909	0.864865	0.976959	0.85	0.925373	0.857143	0.91623	0.870079	0.811049
6080	0.970588	0.986364	0.864865	0.986175	0.858333	0.865672	0.761905	0.926702	0.850394	0.778566
6090	0.970588	0.995455	0.891892	0.97235	0.833333	0.88806	0.761905	0.905759	0.84252	0.769228
6100	0.970588	0.995455	0.891892	0.976959	0.841667	0.895522	0.793651	0.910995	0.854331	0.786476
6110	0.970588	0.990909	0.891892	0.976959	0.85	0.902985	0.809524	0.921466	0.862205	0.798128
6120	0.970588	0.990909	0.891892	0.986175	0.808333	0.895522	0.793651	0.884817	0.838583	0.765517
6130	0.970588	0.990909	0.891892	0.976959	0.875	0.895522	0.777778	0.931937	0.866142	0.802573
6140	0.970588	0.990909	0.891892	0.97235	0.8	0.902985	0.825397	0.900524	0.84252	0.772539
6150	1	0.986364	0.891892	0.97235	0.8	0.91791	0.809524	0.895288	0.84252	0.773947
6160	1	0.995455	0.918919	0.981567	0.833333	0.910448	0.809524	0.905759	0.862205	0.799531
6170	0.970588	0.990909	0.864865	0.97235	0.85	0.910448	0.809524	0.91623	0.858268	0.792786
6180	0.970588	0.995455	0.891892	0.976959	0.875	0.880597	0.746032	0.926702	0.858268	0.790287
6190	0.970588	0.986364	0.864865	0.976959	0.841667	0.910448	0.825397	0.91623	0.858268	0.793292
6200	0.970588	0.995455	0.918919	0.986175	0.841667	0.91791	0.857143	0.910995	0.874016	0.816818
6210	0.970588	0.986364	0.891892	0.976959	0.858333	0.895522	0.793651	0.931937	0.862205	0.797528
6220	0.970588	0.990909	0.891892	0.986175	0.858333	0.895522	0.809524	0.921466	0.866142	0.803002
6230	0.970588	0.986364	0.864865	0.967742	0.841667	0.895522	0.777778	0.921466	0.846457	0.775279
6240	0.970588	0.986364	0.864865	0.97235	0.825	0.902985	0.809524	0.910995	0.846457	0.776564
6250	0.970588	0.990909	0.891892	0.967742	0.85	0.925373	0.84127	0.926702	0.870079	0.81118
6260	1	0.986364	0.864865	0.976959	0.833333	0.902985	0.777778	0.905759	0.846457	0.776106
6270	0.970588	0.990909	0.864865	0.981567	0.866667	0.902985	0.809524	0.921466	0.866142	0.803002
6280	0.970588	0.990909	0.864865	0.967742	0.775	0.895522	0.793651	0.879581	0.818898	0.739475
6290	1	0.990909	0.891892	0.976959	0.85	0.895522	0.777778	0.921466	0.858268	0.792087
6300	0.970588	0.990909	0.918919	0.976959	0.85	0.895522	0.793651	0.926702	0.862205	0.797855
6310	0.970588	0.990909	0.891892	0.976959	0.858333	0.902985	0.809524	0.926702	0.866142	0.803519
6320	1	0.990909	0.891892	0.963134	0.816667	0.91791	0.809524	0.910995	0.850394	0.784231
6330	0.970588	0.986364	0.864865	0.981567	0.816667	0.88806	0.777778	0.895288	0.834646	0.758641
6340	1	0.990909	0.864865	0.967742	0.833333	0.932836	0.825397	0.905759	0.858268	0.795545
6350	1	0.990909	0.864865	0.967742	0.85	0.910448	0.793651	0.921466	0.858268	0.793
6360	0.970588	0.990909	0.864865	0.981567	0.85	0.910448	0.825397	0.910995	0.862205	0.798494
6370	0.970588	0.990909	0.891892	0.976959	0.816667	0.91791	0.825397	0.895288	0.850394	0.784014
6380	0.970588	0.990909	0.864865	0.97235	0.858333	0.88806	0.777778	0.926702	0.854331	0.785449
6390	0.970588	0.995455	0.918919	0.981567	0.833333	0.895522	0.793651	0.905759	0.854331	0.786938
6400	1	0.990909	0.918919	0.97235	0.791667	0.902985	0.793651	0.895288	0.838583	0.767551
6410	1	0.986364	0.864865	0.976959	0.825	0.902985	0.793651	0.905759	0.846457	0.776615
6420	0.970588	0.986364	0.864865	0.97235	0.808333	0.910448	0.825397	0.900524	0.84252	0.772556
6430	0.970588	0.990909	0.864865	0.97235	0.875	0.902985	0.777778	0.926702	0.862205	0.797051
6440	0.970588	0.986364	0.891892	0.97235	0.825	0.910448	0.809524	0.910995	0.850394	0.782924
6450	1	0.990909	0.864865	0.976959	0.85	0.910448	0.825397	0.921466	0.866142	0.804366
6460	0.970588	0.990909	0.864865	0.981567	0.866667	0.895522	0.793651	0.921466	0.862205	0.796843
6470	1	0.990909	0.864865	0.97235	0.841667	0.91791	0.809524	0.910995	0.858268	0.793839
6480	1	0.986364	0.864865	0.976959	0.833333	0.925373	0.825397	0.905759	0.858268	0.794977
6490	0.970588	0.990909	0.864865	0.976959	0.841667	0.895522	0.777778	0.905759	0.846457	0.774923
6500	0.970588	0.986364	0.918919	0.967742	0.816667	0.91791	0.84127	0.921466	0.858268	0.795693
6510	0.941176	0.986364	0.864865	0.963134	0.816667	0.895522	0.777778	0.905759	0.830709	0.753631
6520	1	0.990909	0.918919	0.986175	0.85	0.902985	0.809524	0.921466	0.870079	0.80972
6530	1	0.995455	0.918919	0.986175	0.816667	0.895522	0.793651	0.895288	0.850394	0.782216
6540	1	0.986364	0.864865	0.976959	0.833333	0.925373	0.825397	0.905759	0.858268	0.794977
6550	0.970588	0.990909	0.891892	0.981567	0.85	0.902985	0.809524	0.91623	0.862205	0.798059
6560	0.970588	0.986364	0.891892	0.976959	0.858333	0.880597	0.761905	0.931937	0.854331	0.785346
6570	0.970588	0.990909	0.864865	0.97235	0.841667	0.902985	0.809524	0.91623	0.854331	0.787012
6580	1	0.990909	0.864865	0.976959	0.85	0.910448	0.793651	0.910995	0.858268	0.792818
6590	0.970588	0.990909	0.891892	0.976959	0.85	0.910448	0.825397	0.921466	0.866142	0.804334
6600	0.970588	0.986364	0.891892	0.976959	0.825	0.880597	0.761905	0.910995	0.838583	0.763589
6610	0.970588	0.990909	0.891892	0.97235	0.808333	0.902985	0.793651	0.895288	0.838583	0.766175
6620	0.941176	0.990909	0.891892	0.967742	0.841667	0.910448	0.825397	0.921466	0.858268	0.793354
6630	1	0.990909	0.891892	0.97235	0.825	0.925373	0.84127	0.910995	0.862205	0.801283
6640	0.970588	0.990909	0.864865	0.976959	0.833333	0.91791	0.857143	0.910995	0.862205	0.800072
6650	0.970588	0.990909	0.891892	0.981567	0.891667	0.925373	0.857143	0.942408	0.893701	0.843646
6660	0.970588	0.986364	0.864865	0.976959	0.858333	0.910448	0.809524	0.921466	0.862205	0.79816
6670	0.970588	0.986364	0.891892	0.967742	0.8	0.902985	0.793651	0.900524	0.834646	0.761195
6680	0.970588	0.990909	0.891892	0.976959	0.883333	0.88806	0.777778	0.942408	0.870079	0.807952
6690	1	0.986364	0.864865	0.97235	0.833333	0.880597	0.730159	0.910995	0.834646	0.757587
6700	1	0.986364	0.864865	0.981567	0.816667	0.902985	0.809524	0.900524	0.846457	0.777144
6710	1	0.995455	0.891892	0.97235	0.808333	0.902985	0.809524	0.900524	0.846457	0.77767
6720	0.970588	0.986364	0.891892	0.97235	0.8	0.895522	0.777778	0.895288	0.830709	0.754763
6730	1	0.990909	0.891892	0.97235	0.841667	0.925373	0.825397	0.91623	0.866142	0.805918
6740	0.970588	0.990909	0.891892	0.976959	0.85	0.895522	0.777778	0.91623	0.854331	0.786159
6750	1	0.995455	0.891892	0.981567	0.875	0.895522	0.761905	0.921466	0.866142	0.802436
6760	1	0.986364	0.837838	0.97235	0.825	0.91791	0.825397	0.905759	0.850394	0.783483
6770	0.970588	0.986364	0.864865	0.97235	0.816667	0.910448	0.809524	0.900524	0.84252	0.771938
6780	0.970588	0.995455	0.891892	0.967742	0.816667	0.902985	0.777778	0.895288	0.838583	0.765604
6790	0.970588	0.986364	0.891892	0.976959	0.825	0.925373	0.84127	0.905759	0.858268	0.795524
6800	0.970588	0.986364	0.864865	0.967742	0.866667	0.880597	0.746032	0.937173	0.850394	0.779508
6810	0.970588	0.990909	0.864865	0.976959	0.833333	0.895522	0.777778	0.900524	0.84252	0.769619
6820	1	0.990909	0.918919	0.976959	0.825	0.910448	0.809524	0.910995	0.858268	0.794421
6830	1	0.990909	0.864865	0.97235	0.825	0.91791	0.809524	0.900524	0.850394	0.783433
6840	1	0.990909	0.864865	0.967742	0.825	0.910448	0.793651	0.905759	0.846457	0.777175
6850	1	0.986364	0.864865	0.976959	0.85	0.902985	0.809524	0.926702	0.862205	0.798297
6860	0.970588	0.990909	0.837838	0.967742	0.875	0.910448	0.809524	0.931937	0.866142	0.803167
6870	0.970588	0.995455	0.891892	0.967742	0.816667	0.925373	0.84127	0.900524	0.854331	0.790424
6880	1	0.995455	0.891892	0.981567	0.833333	0.902985	0.793651	0.900524	0.854331	0.78745
6890	1	0.990909	0.864865	0.981567	0.841667	0.91791	0.84127	0.910995	0.866142	0.805332
6900	0.970588	0.990909	0.864865	0.967742	0.841667	0.91791	0.809524	0.910995	0.854331	0.788065
6910	0.970588	0.986364	0.864865	0.981567	0.833333	0.880597	0.777778	0.910995	0.84252	0.768745
6920	1	0.995455	0.891892	0.976959	0.816667	0.925373	0.84127	0.895288	0.858268	0.796157
6930	0.970588	0.990909	0.891892	0.981567	0.866667	0.895522	0.793651	0.926702	0.866142	0.802733
6940	0.970588	0.990909	0.864865	0.976959	0.841667	0.873134	0.746032	0.910995	0.838583	0.762103
6950	1	0.990909	0.891892	0.97235	0.775	0.91791	0.809524	0.874346	0.830709	0.758949
6960	1	0.990909	0.891892	0.981567	0.858333	0.932836	0.84127	0.91623	0.877953	0.822611
6970	0.970588	0.990909	0.864865	0.976959	0.825	0.895522	0.793651	0.900524	0.84252	0.770134
6980	0.970588	0.990909	0.891892	0.963134	0.775	0.910448	0.793651	0.879581	0.822835	0.746768
6990	0.970588	0.990909	0.891892	0.97235	0.841667	0.902985	0.809524	0.921466	0.858268	0.792877
7000	1	0.986364	0.864865	0.976959	0.833333	0.925373	0.825397	0.905759	0.858268	0.794977
7010	0.970588	0.990909	0.837838	0.976959	0.833333	0.865672	0.746032	0.905759	0.830709	0.75038
7020	1	0.986364	0.864865	0.981567	0.833333	0.91791	0.825397	0.905759	0.858268	0.794413
7030	0.970588	0.990909	0.891892	0.97235	0.858333	0.902985	0.793651	0.926702	0.862205	0.797855
7040	0.941176	0.990909	0.864865	0.967742	0.841667	0.902985	0.777778	0.905759	0.84252	0.769691
7050	1	0.990909	0.864865	0.976959	0.858333	0.910448	0.825397	0.926702	0.870079	0.80972
7060	0.970588	0.990909	0.891892	0.981567	0.8	0.880597	0.777778	0.890052	0.830709	0.753384
7070	0.970588	0.986364	0.864865	0.967742	0.85	0.895522	0.761905	0.921466	0.846457	0.774892
7080	0.970588	0.986364	0.891892	0.976959	0.816667	0.91791	0.84127	0.905759	0.854331	0.789782
7090	0.970588	0.990909	0.891892	0.981567	0.85	0.895522	0.793651	0.91623	0.858268	0.791856
7100	0.970588	0.990909	0.891892	0.967742	0.841667	0.902985	0.793651	0.921466	0.854331	0.787236
7110	0.970588	0.986364	0.864865	0.97235	0.791667	0.925373	0.857143	0.890052	0.84252	0.775363
7120	1	0.986364	0.864865	0.976959	0.858333	0.91791	0.809524	0.921466	0.866142	0.804481
7130	0.970588	0.990909	0.864865	0.976959	0.841667	0.910448	0.825397	0.910995	0.858268	0.793222
7140	1	0.986364	0.864865	0.963134	0.766667	0.902985	0.793651	0.884817	0.818898	0.7411
7150	0.970588	0.990909	0.837838	0.97235	0.841667	0.902985	0.809524	0.910995	0.850394	0.781175
7160	0.970588	0.986364	0.864865	0.97235	0.833333	0.873134	0.746032	0.91623	0.834646	0.756999
7170	0.970588	0.986364	0.864865	0.976959	0.825	0.910448	0.825397	0.905759	0.850394	0.782832
7180	0.970588	0.986364	0.891892	0.981567	0.833333	0.902985	0.825397	0.91623	0.858268	0.793292
7190	0.970588	0.986364	0.891892	0.976959	0.841667	0.895522	0.793651	0.921466	0.854331	0.786695
7200	1	0.986364	0.864865	0.981567	0.825	0.902985	0.793651	0.900524	0.846457	0.776583
7210	0.970588	0.990909	0.864865	0.97235	0.833333	0.910448	0.825397	0.910995	0.854331	0.788006
7220	0.970588	0.990909	0.891892	0.967742	0.808333	0.895522	0.777778	0.900524	0.834646	0.759929
7230	0.970588	0.990909	0.864865	0.958525	0.816667	0.902985	0.793651	0.910995	0.838583	0.765805
7240	1	0.986364	0.864865	0.967742	0.833333	0.910448	0.777778	0.910995	0.846457	0.776785
7250	0.970588	0.986364	0.864865	0.97235	0.858333	0.902985	0.793651	0.926702	0.858268	0.792087
7260	0.970588	0.986364	0.891892	0.976959	0.808333	0.88806	0.777778	0.900524	0.834646	0.75929
7270	0.970588	0.986364	0.864865	0.963134	0.783333	0.910448	0.793651	0.884817	0.822835	0.746014
7280	0.970588	0.986364	0.864865	0.97235	0.866667	0.902985	0.793651	0.931937	0.862205	0.797528
7290	0.970588	0.995455	0.864865	0.97235	0.858333	0.858209	0.746032	0.931937	0.846457	0.77258
7300	1	0.986364	0.891892	0.981567	0.841667	0.910448	0.809524	0.91623	0.862205	0.799161
7310	0.970588	0.986364	0.864865	0.981567	0.833333	0.88806	0.793651	0.910995	0.846457	0.774974
7320	0.970588	0.995455	0.891892	0.967742	0.816667	0.902985	0.793651	0.900524	0.84252	0.771358
7330	0.970588	0.986364	0.837838	0.949309	0.841667	0.910448	0.793651	0.931937	0.846457	0.776673
7340	1	0.990909	0.864865	0.97235	0.841667	0.910448	0.809524	0.91623	0.858268	0.793347
7350	1	0.990909	0.864865	0.976959	0.833333	0.88806	0.777778	0.910995	0.846457	0.77504
7360	0.970588	0.986364	0.891892	0.976959	0.816667	0.902985	0.809524	0.905759	0.846457	0.777108
7370	0.970588	0.986364	0.891892	0.976959	0.808333	0.91791	0.84127	0.900524	0.850394	0.784682
7380	1	0.986364	0.864865	0.967742	0.833333	0.925373	0.825397	0.91623	0.858268	0.795054
7390	0.941176	0.990909	0.864865	0.981567	0.85	0.910448	0.857143	0.91623	0.866142	0.804253
7400	0.970588	0.986364	0.891892	0.967742	0.841667	0.91791	0.825397	0.926702	0.862205	0.799772
7410	0.970588	0.990909	0.891892	0.97235	0.816667	0.895522	0.777778	0.900524	0.838583	0.765032
7420	0.970588	0.986364	0.891892	0.986175	0.841667	0.88806	0.793651	0.91623	0.854331	0.786116
7430	1	0.986364	0.891892	0.981567	0.833333	0.947761	0.888889	0.910995	0.877953	0.825538
7440	0.970588	0.986364	0.864865	0.976959	0.85	0.902985	0.809524	0.921466	0.858268	0.79238
7450	1	0.986364	0.891892	0.981567	0.841667	0.902985	0.793651	0.91623	0.858268	0.792941
7460	1	0.986364	0.891892	0.97235	0.841667	0.880597	0.746032	0.926702	0.846457	0.774762
7470	0.970588	0.995455	0.918919	0.97235	0.816667	0.925373	0.84127	0.900524	0.858268	0.796163
7480	0.970588	0.990909	0.891892	0.976959	0.85	0.902985	0.793651	0.91623	0.858268	0.792348
7490	0.970588	0.990909	0.918919	0.976959	0.858333	0.910448	0.793651	0.921466	0.866142	0.80401
7500	0.970588	0.990909	0.864865	0.963134	0.85	0.925373	0.793651	0.910995	0.854331	0.78816
7510	0.970588	0.990909	0.864865	0.976959	0.816667	0.902985	0.809524	0.895288	0.84252	0.771267
7520	0.970588	0.990909	0.864865	0.981567	0.841667	0.88806	0.793651	0.910995	0.850394	0.780213
7530	0.970588	0.986364	0.891892	0.97235	0.808333	0.902985	0.777778	0.895288	0.834646	0.760506
7540	0.970588	0.986364	0.918919	0.97235	0.85	0.895522	0.793651	0.937173	0.862205	0.798188
7550	0.970588	0.986364	0.891892	0.97235	0.808333	0.910448	0.809524	0.900524	0.84252	0.772592
7560	0.970588	0.986364	0.864865	0.976959	0.808333	0.895522	0.777778	0.890052	0.830709	0.754049
7570	0.970588	0.990909	0.891892	0.976959	0.841667	0.902985	0.809524	0.91623	0.858268	0.792786
7580	0.970588	0.990909	0.864865	0.981567	0.808333	0.880597	0.777778	0.890052	0.830709	0.752787
7590	0.970588	0.986364	0.891892	0.981567	0.8	0.895522	0.793651	0.890052	0.834646	0.760416
7600	0.941176	0.990909	0.864865	0.963134	0.833333	0.910448	0.793651	0.905759	0.84252	0.770809
7610	1	0.986364	0.891892	0.976959	0.85	0.932836	0.857143	0.926702	0.877953	0.823195
7620	0.970588	0.986364	0.891892	0.97235	0.8	0.895522	0.777778	0.895288	0.830709	0.754763
7630	1	0.986364	0.891892	0.97235	0.816667	0.88806	0.761905	0.910995	0.838583	0.764797
7640	0.970588	0.986364	0.864865	0.97235	0.825	0.902985	0.793651	0.905759	0.84252	0.770806
7650	0.941176	0.990909	0.891892	0.97235	0.8	0.88806	0.793651	0.895288	0.830709	0.754014
7660	0.970588	0.986364	0.891892	0.967742	0.808333	0.902985	0.809524	0.910995	0.84252	0.772081
7670	0.970588	0.990909	0.891892	0.981567	0.866667	0.902985	0.809524	0.926702	0.870079	0.808863
7680	0.970588	0.986364	0.864865	0.981567	0.841667	0.895522	0.793651	0.910995	0.850394	0.780758
7690	0.970588	0.986364	0.864865	0.976959	0.866667	0.910448	0.809524	0.926702	0.866142	0.803551
7700	0.970588	0.995455	0.891892	0.976959	0.858333	0.88806	0.761905	0.91623	0.854331	0.785305
7710	0.970588	0.986364	0.891892	0.976959	0.808333	0.88806	0.777778	0.900524	0.834646	0.75929
7720	0.970588	0.986364	0.864865	0.976959	0.791667	0.902985	0.825397	0.890052	0.834646	0.761738
7730	0.970588	0.986364	0.864865	0.976959	0.841667	0.88806	0.777778	0.91623	0.846457	0.774619
7740	1	0.986364	0.864865	0.967742	0.8	0.895522	0.777778	0.900524	0.830709	0.75488
7750	0.970588	0.990909	0.891892	0.97235	0.883333	0.902985	0.793651	0.942408	0.874016	0.814356
7760	1	0.990909	0.891892	0.981567	0.866667	0.910448	0.809524	0.926702	0.874016	0.815124
7770	0.970588	0.990909	0.891892	0.976959	0.808333	0.902985	0.809524	0.895288	0.84252	0.771886
7780	0.970588	0.990909	0.891892	0.967742	0.85	0.88806	0.761905	0.926702	0.850394	0.780329
7790	0.970588	0.990909	0.864865	0.97235	0.825	0.91791	0.825397	0.900524	0.850394	0.783389
7800	0.941176	0.986364	0.864865	0.97235	0.8	0.880597	0.761905	0.890052	0.818898	0.736146
7810	1	0.995455	0.918919	0.981567	0.875	0.91791	0.825397	0.931937	0.885827	0.832453
7820	0.970588	0.990909	0.864865	0.976959	0.833333	0.902985	0.793651	0.900524	0.846457	0.775906
7830	0.970588	0.990909	0.864865	0.967742	0.825	0.902985	0.793651	0.905759	0.84252	0.77079
7840	1	0.990909	0.891892	0.963134	0.866667	0.91791	0.809524	0.942408	0.874016	0.816026
7850	0.970588	0.986364	0.891892	0.97235	0.791667	0.88806	0.793651	0.900524	0.830709	0.754763
7860	0.941176	0.986364	0.891892	0.967742	0.833333	0.880597	0.761905	0.921466	0.838583	0.763333
7870	0.970588	0.990909	0.891892	0.963134	0.808333	0.880597	0.761905	0.910995	0.830709	0.753283
7880	1	0.986364	0.864865	0.976959	0.8	0.895522	0.761905	0.884817	0.826772	0.749001
7890	0.970588	0.986364	0.837838	0.976959	0.825	0.910448	0.825397	0.900524	0.846457	0.777079
7900	0.970588	0.990909	0.891892	0.967742	0.833333	0.910448	0.793651	0.910995	0.850394	0.782405
7910	0.970588	0.990909	0.891892	0.976959	0.85	0.895522	0.777778	0.91623	0.854331	0.786159
7920	0.970588	0.986364	0.864865	0.981567	0.841667	0.902985	0.825397	0.91623	0.858268	0.792781
7930	1	0.986364	0.891892	0.967742	0.825	0.910448	0.777778	0.910995	0.846457	0.777413
7940	0.970588	0.986364	0.891892	0.97235	0.85	0.88806	0.761905	0.926702	0.850394	0.780327
7950	1	0.990909	0.864865	0.976959	0.841667	0.910448	0.809524	0.910995	0.858268	0.793292
7960	0.970588	0.986364	0.891892	0.97235	0.825	0.880597	0.761905	0.91623	0.838583	0.763733
7970	0.970588	0.990909	0.864865	0.97235	0.825	0.880597	0.793651	0.91623	0.84252	0.769227
7980	1	0.986364	0.891892	0.981567	0.85	0.902985	0.777778	0.91623	0.858268	0.792521
7990	1	0.986364	0.864865	0.963134	0.816667	0.940299	0.825397	0.900524	0.850394	0.7861
8000	0.970588	0.986364	0.837838	0.97235	0.8	0.902985	0.809524	0.890052	0.830709	0.755314
8010	0.970588	0.990909	0.864865	0.958525	0.841667	0.902985	0.761905	0.91623	0.84252	0.77011
8020	0.970588	0.986364	0.864865	0.976959	0.8	0.895522	0.777778	0.884817	0.826772	0.748913
8030	1	0.990909	0.864865	0.981567	0.85	0.925373	0.84127	0.910995	0.870079	0.811098
8040	0.970588	0.990909	0.864865	0.967742	0.833333	0.910448	0.809524	0.910995	0.850394	0.782307
8050	1	0.990909	0.918919	0.981567	0.858333	0.910448	0.825397	0.931937	0.877953	0.821353
8060	0.970588	0.990909	0.864865	0.97235	0.833333	0.902985	0.809524	0.910995	0.850394	0.781723
8070	0.970588	0.986364	0.864865	0.97235	0.808333	0.895522	0.761905	0.890052	0.826772	0.748345
8080	1	0.990909	0.837838	0.963134	0.841667	0.91791	0.793651	0.910995	0.850394	0.782403
8090	0.970588	0.986364	0.864865	0.967742	0.85	0.910448	0.793651	0.921466	0.854331	0.787234
8100	0.970588	0.990909	0.864865	0.963134	0.825	0.910448	0.793651	0.905759	0.84252	0.771428
8110	1	0.986364	0.891892	0.97235	0.833333	0.902985	0.793651	0.921466	0.854331	0.787823
8120	1	0.990909	0.891892	0.981567	0.808333	0.88806	0.777778	0.895288	0.838583	0.764991
8130	0.970588	0.990909	0.864865	0.97235	0.875	0.902985	0.809524	0.937173	0.870079	0.808652
8140	0.970588	0.990909	0.891892	0.967742	0.841667	0.910448	0.777778	0.910995	0.850394	0.78192
8150	1	0.990909	0.891892	0.963134	0.833333	0.902985	0.761905	0.91623	0.846457	0.776466
8160	1	0.986364	0.837838	0.981567	0.816667	0.902985	0.809524	0.895288	0.84252	0.771403
8170	1	0.986364	0.864865	0.97235	0.858333	0.925373	0.825397	0.926702	0.870079	0.810751
8180	0.970588	0.990909	0.864865	0.967742	0.85	0.895522	0.793651	0.926702	0.854331	0.786289
8190	0.941176	0.990909	0.891892	0.97235	0.816667	0.910448	0.825397	0.900524	0.846457	0.777639
8200	0.970588	0.986364	0.864865	0.97235	0.8	0.910448	0.825397	0.895288	0.838583	0.767469
8210	0.970588	0.990909	0.864865	0.976959	0.866667	0.902985	0.793651	0.921466	0.862205	0.797269
8220	0.970588	0.986364	0.891892	0.976959	0.875	0.880597	0.746032	0.937173	0.858268	0.79071
8230	0.970588	0.990909	0.891892	0.97235	0.841667	0.895522	0.793651	0.921466	0.854331	0.78668
8240	1	0.990909	0.891892	0.97235	0.808333	0.910448	0.809524	0.900524	0.846457	0.778331
8250	0.941176	0.990909	0.864865	0.976959	0.816667	0.895522	0.809524	0.895288	0.838583	0.764878
8260	0.970588	0.990909	0.837838	0.976959	0.833333	0.910448	0.84127	0.905759	0.854331	0.787995
8270	0.970588	0.990909	0.864865	0.981567	0.833333	0.902985	0.809524	0.900524	0.850394	0.781669
8280	0.970588	0.990909	0.864865	0.967742	0.808333	0.895522	0.793651	0.900524	0.834646	0.759833
8290	0.970588	0.990909	0.864865	0.97235	0.816667	0.932836	0.857143	0.895288	0.854331	0.791104
8300	0.970588	0.990909	0.918919	0.97235	0.808333	0.895522	0.793651	0.905759	0.84252	0.771428
8310	0.970588	0.986364	0.891892	0.967742	0.808333	0.88806	0.761905	0.905759	0.830709	0.753765
8320	1	0.990909	0.891892	0.97235	0.841667	0.925373	0.825397	0.91623	0.866142	0.805918
8330	0.970588	0.990909	0.891892	0.981567	0.858333	0.873134	0.761905	0.926702	0.854331	0.78472
8340	1	0.986364	0.864865	0.97235	0.833333	0.902985	0.777778	0.910995	0.846457	0.776191
8350	1	0.990909	0.891892	0.97235	0.816667	0.925373	0.809524	0.895288	0.850394	0.784693
8360	1	0.986364	0.891892	0.963134	0.808333	0.88806	0.730159	0.905759	0.826772	0.748373
8370	0.970588	0.990909	0.864865	0.986175	0.841667	0.895522	0.825397	0.910995	0.858268	0.792239
8380	0.970588	0.986364	0.891892	0.967742	0.8	0.910448	0.809524	0.900524	0.838583	0.767551
8390	0.970588	0.990909	0.837838	0.97235	0.833333	0.865672	0.730159	0.905759	0.826772	0.744691
8400	0.970588	0.990909	0.891892	0.976959	0.841667	0.88806	0.761905	0.910995	0.846457	0.774585
8410	0.970588	0.986364	0.864865	0.981567	0.841667	0.91791	0.857143	0.91623	0.866142	0.805332
8420	1	0.986364	0.864865	0.967742	0.85	0.932836	0.84127	0.926702	0.870079	0.811761
8430	1	0.990909	0.891892	0.967742	0.833333	0.88806	0.746032	0.91623	0.84252	0.76968
8440	0.970588	0.986364	0.891892	0.958525	0.825	0.91791	0.777778	0.910995	0.84252	0.772362
8450	1	0.990909	0.891892	0.976959	0.808333	0.902985	0.793651	0.895288	0.84252	0.771938
8460	0.970588	0.986364	0.864865	0.97235	0.808333	0.88806	0.761905	0.895288	0.826772	0.747774
8470	0.970588	0.986364	0.864865	0.97235	0.833333	0.910448	0.809524	0.910995	0.850394	0.782322
8480	1	0.986364	0.891892	0.97235	0.775	0.910448	0.793651	0.879581	0.826772	0.752486
8490	1	0.990909	0.891892	0.967742	0.8	0.925373	0.825397	0.895288	0.846457	0.780335
8500	0.970588	0.986364	0.891892	0.976959	0.791667	0.902985	0.825397	0.895288	0.838583	0.767469
8510	1	0.990909	0.864865	0.981567	0.833333	0.910448	0.825397	0.905759	0.858268	0.793799
8520	1	0.986364	0.864865	0.967742	0.8	0.910448	0.793651	0.895288	0.834646	0.761839
8530	0.970588	0.986364	0.864865	0.976959	0.841667	0.902985	0.809524	0.91623	0.854331	0.787045
8540	1	0.990909	0.891892	0.967742	0.825	0.910448	0.793651	0.910995	0.850394	0.783023
8550	0.970588	0.990909	0.864865	0.963134	0.85	0.88806	0.746032	0.921466	0.84252	0.768754
8560	0.970588	0.990909	0.891892	0.981567	0.85	0.902985	0.825397	0.921466	0.866142	0.803843
8570	1	0.986364	0.864865	0.967742	0.85	0.91791	0.793651	0.921466	0.858268	0.79358
8580	0.970588	0.990909	0.864865	0.97235	0.841667	0.895522	0.793651	0.91623	0.850394	0.780787
8590	1	0.986364	0.891892	0.97235	0.825	0.895522	0.761905	0.910995	0.84252	0.770554
8600	0.970588	0.990909	0.891892	0.976959	0.883333	0.88806	0.777778	0.942408	0.870079	0.807952
8610	1	0.990909	0.837838	0.97235	0.841667	0.925373	0.857143	0.91623	0.866142	0.805859
8620	1	0.986364	0.864865	0.97235	0.875	0.925373	0.825397	0.937173	0.877953	0.821493
8630	0.970588	0.986364	0.864865	0.967742	0.85	0.902985	0.777778	0.921466	0.850394	0.781052
8640	0.970588	0.986364	0.864865	0.976959	0.808333	0.910448	0.809524	0.890052	0.838583	0.766807
8650	0.970588	0.986364	0.864865	0.976959	0.841667	0.895522	0.761905	0.905759	0.84252	0.76926
8660	0.970588	0.986364	0.864865	0.97235	0.783333	0.880597	0.761905	0.884817	0.814961	0.731708
8670	0.970588	0.986364	0.864865	0.967742	0.825	0.91791	0.825397	0.910995	0.850394	0.783479
8680	0.970588	0.990909	0.864865	0.976959	0.833333	0.895522	0.809524	0.910995	0.850394	0.781175
8690	0.970588	0.986364	0.864865	0.97235	0.8	0.88806	0.777778	0.895288	0.826772	0.748345
8700	0.970588	0.990909	0.891892	0.967742	0.816667	0.902985	0.793651	0.905759	0.84252	0.771428
8710	0.970588	0.986364	0.864865	0.97235	0.841667	0.910448	0.809524	0.91623	0.854331	0.787583
8720	1	0.990909	0.918919	0.97235	0.816667	0.902985	0.793651	0.910995	0.850394	0.783023
8730	0.970588	0.986364	0.837838	0.976959	0.8	0.88806	0.809524	0.895288	0.830709	0.754034
8740	0.970588	0.990909	0.891892	0.97235	0.816667	0.895522	0.793651	0.905759	0.84252	0.77079
8750	1	0.990909	0.864865	0.97235	0.858333	0.91791	0.809524	0.921466	0.866142	0.804431
8760	0.970588	0.990909	0.891892	0.976959	0.833333	0.88806	0.761905	0.905759	0.84252	0.769227
8770	0.970588	0.986364	0.864865	0.97235	0.85	0.895522	0.777778	0.921466	0.850394	0.780521
8780	0.970588	0.990909	0.864865	0.976959	0.875	0.902985	0.809524	0.931937	0.870079	0.808537
8790	0.970588	0.986364	0.864865	0.976959	0.825	0.873134	0.730159	0.900524	0.826772	0.745686
8800	1	0.990909	0.864865	0.97235	0.833333	0.910448	0.793651	0.905759	0.850394	0.782322
8810	1	0.990909	0.864865	0.967742	0.833333	0.910448	0.777778	0.905759	0.846457	0.776649
8820	0.970588	0.990909	0.864865	0.967742	0.816667	0.895522	0.793651	0.905759	0.838583	0.765032
8830	0.970588	0.986364	0.891892	0.981567	0.816667	0.895522	0.793651	0.900524	0.84252	0.770753
8840	0.970588	0.990909	0.891892	0.97235	0.858333	0.910448	0.809524	0.926702	0.866142	0.80401
8850	0.970588	0.990909	0.864865	0.976959	0.841667	0.910448	0.825397	0.910995	0.858268	0.793222
8860	0.970588	0.990909	0.864865	0.986175	0.85	0.865672	0.761905	0.91623	0.846457	0.772846
8870	1	0.990909	0.891892	0.97235	0.85	0.925373	0.809524	0.91623	0.866142	0.805421
8880	1	0.990909	0.864865	0.967742	0.816667	0.925373	0.809524	0.895288	0.846457	0.778959
8890	1	0.986364	0.891892	0.97235	0.85	0.895522	0.746032	0.921466	0.850394	0.780873
8900	0.970588	0.986364	0.837838	0.981567	0.8	0.88806	0.809524	0.890052	0.830709	0.754054
8910	1	0.990909	0.864865	0.967742	0.783333	0.895522	0.777778	0.884817	0.822835	0.74456
8920	0.970588	0.986364	0.837838	0.986175	0.833333	0.88806	0.793651	0.900524	0.84252	0.769155
8930	0.970588	0.986364	0.864865	0.967742	0.841667	0.895522	0.777778	0.921466	0.846457	0.775279
8940	0.970588	0.986364	0.864865	0.981567	0.808333	0.895522	0.809524	0.895288	0.838583	0.765557
8950	0.970588	0.986364	0.837838	0.97235	0.85	0.880597	0.761905	0.921466	0.84252	0.768081
8960	0.970588	0.990909	0.891892	0.963134	0.766667	0.91791	0.809524	0.874346	0.822835	0.748342
8970	0.970588	0.986364	0.864865	0.976959	0.808333	0.895522	0.793651	0.895288	0.834646	0.759806
8980	0.970588	0.990909	0.864865	0.976959	0.85	0.880597	0.761905	0.91623	0.846457	0.773712
8990	0.970588	0.986364	0.864865	0.981567	0.841667	0.910448	0.825397	0.910995	0.858268	0.793273
9000	0.970588	0.990909	0.891892	0.97235	0.833333	0.895522	0.761905	0.905759	0.84252	0.769795
9010	0.970588	0.990909	0.864865	0.981567	0.858333	0.88806	0.777778	0.91623	0.854331	0.785227
9020	0.970588	0.990909	0.891892	0.976959	0.858333	0.88806	0.777778	0.926702	0.858268	0.79125
9030	1	0.986364	0.864865	0.97235	0.808333	0.895522	0.761905	0.895288	0.830709	0.754215
9040	0.970588	0.990909	0.864865	0.976959	0.841667	0.902985	0.793651	0.905759	0.850394	0.781175
9050	1	0.986364	0.864865	0.981567	0.85	0.895522	0.777778	0.91623	0.854331	0.78626
9060	0.970588	0.990909	0.864865	0.967742	0.825	0.88806	0.761905	0.905759	0.834646	0.758255
9070	0.970588	0.990909	0.891892	0.981567	0.833333	0.895522	0.793651	0.905759	0.850394	0.781175
9080	1	0.986364	0.864865	0.976959	0.833333	0.910448	0.809524	0.910995	0.854331	0.788131
9090	0.970588	0.990909	0.864865	0.963134	0.841667	0.902985	0.761905	0.910995	0.84252	0.769935
9100	0.941176	0.990909	0.864865	0.97235	0.833333	0.88806	0.793651	0.910995	0.84252	0.769123
9110	0.970588	0.986364	0.864865	0.981567	0.808333	0.88806	0.793651	0.895288	0.834646	0.759202
9120	1	0.990909	0.864865	0.963134	0.85	0.91791	0.761905	0.910995	0.850394	0.782051
9130	0.970588	0.990909	0.891892	0.976959	0.816667	0.895522	0.793651	0.900524	0.84252	0.770719
9140	0.970588	0.990909	0.864865	0.981567	0.816667	0.902985	0.809524	0.890052	0.84252	0.771283
9150	0.970588	0.990909	0.864865	0.981567	0.825	0.902985	0.809524	0.895288	0.846457	0.776453
9160	1	0.986364	0.891892	0.981567	0.833333	0.91791	0.825397	0.910995	0.862205	0.800168
9170	0.970588	0.990909	0.864865	0.976959	0.791667	0.880597	0.761905	0.879581	0.818898	0.7367
9180	0.970588	0.986364	0.864865	0.97235	0.825	0.932836	0.84127	0.900524	0.854331	0.790419
9190	1	0.986364	0.864865	0.963134	0.816667	0.895522	0.761905	0.910995	0.834646	0.75968
9200	0.970588	0.990909	0.891892	0.97235	0.833333	0.88806	0.730159	0.900524	0.834646	0.757796
9210	1	0.990909	0.864865	0.967742	0.808333	0.88806	0.761905	0.900524	0.830709	0.753632
9220	0.970588	0.986364	0.891892	0.97235	0.858333	0.910448	0.809524	0.931937	0.866142	0.804143
9230	1	0.986364	0.864865	0.976959	0.816667	0.88806	0.777778	0.905759	0.838583	0.764579
9240	0.941176	0.995455	0.864865	0.958525	0.808333	0.895522	0.761905	0.890052	0.822835	0.742638
9250	0.970588	0.986364	0.864865	0.976959	0.808333	0.880597	0.777778	0.900524	0.830709	0.752918
9260	0.970588	0.986364	0.864865	0.976959	0.875	0.865672	0.730159	0.937173	0.850394	0.778504
9270	0.970588	0.990909	0.891892	0.981567	0.85	0.895522	0.777778	0.910995	0.854331	0.786065
9280	0.970588	0.986364	0.891892	0.981567	0.825	0.880597	0.761905	0.905759	0.838583	0.76348
9290	1	0.986364	0.864865	0.976959	0.808333	0.895522	0.793651	0.900524	0.838583	0.765654
9300	0.970588	0.990909	0.864865	0.967742	0.791667	0.873134	0.730159	0.884817	0.811024	0.724723
9310	0.970588	0.986364	0.864865	0.97235	0.825	0.91791	0.84127	0.910995	0.854331	0.78918
9320	1	0.990909	0.864865	0.963134	0.833333	0.910448	0.777778	0.910995	0.846457	0.776769
9330	0.970588	0.990909	0.891892	0.9447	0.791667	0.910448	0.761905	0.900524	0.822835	0.745949
9340	0.970588	0.990909	0.891892	0.981567	0.841667	0.88806	0.777778	0.910995	0.850394	0.780275
9350	1	0.986364	0.864865	0.976959	0.816667	0.902985	0.793651	0.900524	0.84252	0.771406
9360	0.970588	0.990909	0.864865	0.97235	0.833333	0.88806	0.793651	0.91623	0.846457	0.775007
9370	1	0.990909	0.864865	0.967742	0.816667	0.932836	0.809524	0.890052	0.846457	0.779623
9380	0.970588	0.986364	0.837838	0.981567	0.816667	0.865672	0.761905	0.900524	0.826772	0.745515
9390	0.941176	0.990909	0.837838	0.981567	0.808333	0.88806	0.809524	0.884817	0.830709	0.753377
9400	0.970588	0.986364	0.864865	0.981567	0.833333	0.880597	0.777778	0.910995	0.84252	0.768745
9410	1	0.990909	0.864865	0.976959	0.833333	0.910448	0.825397	0.910995	0.858268	0.793801
9420	1	0.986364	0.864865	0.981567	0.825	0.88806	0.777778	0.905759	0.84252	0.769792
9430	0.941176	0.986364	0.864865	0.981567	0.841667	0.902985	0.825397	0.910995	0.854331	0.78693
9440	0.970588	0.986364	0.864865	0.97235	0.841667	0.902985	0.793651	0.91623	0.850394	0.781351
9450	0.970588	0.990909	0.864865	0.963134	0.783333	0.902985	0.809524	0.890052	0.826772	0.750978
9460	0.970588	0.990909	0.864865	0.967742	0.85	0.91791	0.809524	0.91623	0.858268	0.793332
9470	1	0.990909	0.891892	0.981567	0.833333	0.902985	0.793651	0.905759	0.854331	0.787524
9480	0.970588	0.986364	0.864865	0.981567	0.808333	0.895522	0.809524	0.895288	0.838583	0.765557
9490	1	0.986364	0.891892	0.963134	0.816667	0.91791	0.809524	0.91623	0.850394	0.784346
9500	0.970588	0.990909	0.864865	0.967742	0.841667	0.910448	0.809524	0.91623	0.854331	0.787568
9510	0.970588	0.990909	0.864865	0.97235	0.783333	0.873134	0.761905	0.884817	0.814961	0.730987
9520	0.970588	0.990909	0.864865	0.963134	0.8	0.91791	0.809524	0.890052	0.834646	0.762436
9530	0.970588	0.990909	0.891892	0.981567	0.866667	0.873134	0.746032	0.926702	0.854331	0.784474
9540	0.970588	0.986364	0.864865	0.97235	0.833333	0.910448	0.809524	0.910995	0.850394	0.782322
9550	0.970588	0.990909	0.864865	0.967742	0.841667	0.895522	0.777778	0.91623	0.846457	0.775126
9560	0.970588	0.990909	0.864865	0.963134	0.808333	0.895522	0.761905	0.895288	0.826772	0.748431
9570	1	0.986364	0.864865	0.976959	0.85	0.895522	0.761905	0.91623	0.850394	0.780571
9580	0.970588	0.990909	0.891892	0.967742	0.808333	0.88806	0.761905	0.900524	0.830709	0.753631
9590	0.970588	0.990909	0.864865	0.976959	0.833333	0.910448	0.825397	0.905759	0.854331	0.787983
9600	1	0.990909	0.864865	0.967742	0.816667	0.91791	0.793651	0.895288	0.84252	0.772592
9610	0.970588	0.986364	0.864865	0.963134	0.791667	0.902985	0.793651	0.895288	0.826772	0.750363
9620	0.970588	0.990909	0.891892	0.976959	0.833333	0.88806	0.777778	0.910995	0.846457	0.775007
9630	0.970588	0.990909	0.864865	0.981567	0.85	0.902985	0.809524	0.910995	0.858268	0.792239
9640	0.970588	0.986364	0.891892	0.97235	0.791667	0.910448	0.809524	0.890052	0.834646	0.762436
9650	1	0.986364	0.864865	0.967742	0.816667	0.91791	0.825397	0.910995	0.850394	0.784148
9660	0.970588	0.986364	0.864865	0.97235	0.766667	0.902985	0.777778	0.863874	0.811024	0.729563
9670	1	0.990909	0.891892	0.976959	0.858333	0.910448	0.793651	0.921466	0.866142	0.804024
9680	1	0.986364	0.837838	0.97235	0.825	0.910448	0.809524	0.905759	0.846457	0.777158
9690	1	0.990909	0.864865	0.97235	0.816667	0.910448	0.793651	0.895288	0.84252	0.771938
9700	1	0.986364	0.837838	0.981567	0.816667	0.880597	0.777778	0.900524	0.834646	0.7582
9710	0.970588	0.990909	0.837838	0.97235	0.825	0.880597	0.761905	0.900524	0.830709	0.751787
9720	0.941176	0.986364	0.837838	0.981567	0.825	0.895522	0.825397	0.900524	0.84252	0.770133
9730	0.970588	0.986364	0.837838	0.967742	0.791667	0.88806	0.777778	0.890052	0.818898	0.737455
9740	1	0.990909	0.864865	0.97235	0.808333	0.902985	0.793651	0.895288	0.838583	0.766191
9750	0.970588	0.986364	0.864865	0.976959	0.816667	0.88806	0.777778	0.900524	0.834646	0.758685
9760	0.970588	0.986364	0.864865	0.981567	0.816667	0.880597	0.777778	0.900524	0.834646	0.758115
9770	0.970588	0.990909	0.864865	0.976959	0.825	0.910448	0.809524	0.895288	0.846457	0.777028
