# Supplementary material for: Identifying Methylation Pattern and Genes Associated with Breast Cancer Subtypes
Source: Int J Mol Sci. 2019 Aug 31;20(17):4269. doi: 10.3390/ijms20174269 (PMC6747348; doi:10.3390/ijms20174269)
Supplement: Supplementary file 1 [file ijms-20-04269-s001.zip › Supp_S6.xlsx]

## Sheet: Sheet1
Supplementary Material S6: The feature list yielded by MCFS method on the dataset without LumB samples
Rank	Feature name	RI
1	cg01815912	0.533018
2	cg21010202	0.42785
3	cg14283447	0.345041
4	cg23284609	0.331422
5	cg02695677	0.326302
6	cg16239216	0.294802
7	cg24454374	0.278137
8	cg19803952	0.272615
9	cg00061031	0.253199
10	cg20379593	0.245039
11	cg24315421	0.209367
12	cg03441279	0.186629
13	cg00929635	0.183777
14	cg19061112	0.182414
15	cg04920385	0.178316
16	cg10625365	0.176759
17	cg26942801	0.175257
18	cg11719784	0.174331
19	cg05327192	0.154307
20	cg15827285	0.139044
21	cg27608999	0.133556
22	cg16025492	0.130173
23	cg04807036	0.129182
24	cg07309820	0.128267
25	cg03403880	0.126726
26	cg03172947	0.12542
27	cg02880679	0.125371
28	cg17752089	0.122336
29	cg14652095	0.120296
30	cg02213663	0.120081
31	cg04326566	0.118415
32	cg27395342	0.116113
33	cg05739476	0.108804
34	cg10090241	0.106829
35	cg14462124	0.105235
36	cg10187713	0.101332
37	cg16650073	0.101226
38	cg14220777	0.0993538
39	cg13081014	0.097998
40	cg18346398	0.094077
41	cg27292264	0.0928894
42	cg12636882	0.0919207
43	cg26562921	0.0896901
44	cg13975098	0.0838794
45	cg04619882	0.0828313
46	cg14125707	0.0789005
47	cg14800014	0.0778719
48	cg25602543	0.0765255
49	cg14094320	0.0758354
50	cg12642725	0.0747566
51	cg26562638	0.0744883
52	cg27313201	0.0743491
53	cg05369926	0.0741109
54	cg04764812	0.0723436
55	cg24484138	0.0723243
56	cg16171771	0.0711127
57	cg18162908	0.0694271
58	cg11584200	0.0689692
59	cg23397909	0.0680831
60	cg21521230	0.0677771
61	cg13054534	0.0674905
62	cg25352714	0.0668129
63	cg01431992	0.0666044
64	cg20035127	0.066391
65	cg21424090	0.0657982
66	cg09996597	0.0656351
67	cg16626875	0.0653861
68	cg03190578	0.065351
69	cg22885332	0.0653231
70	cg11598821	0.0647974
71	cg18289306	0.0645142
72	cg08836954	0.0641281
73	cg26803993	0.0633002
74	cg12427162	0.0629208
75	cg22512292	0.0614561
76	cg27554556	0.0610834
77	cg26937038	0.0610636
78	cg18174530	0.0605055
79	cg09147400	0.0580224
80	cg15754660	0.0579294
81	cg02915215	0.0560902
82	cg23470139	0.0557867
83	cg00996847	0.0554718
84	cg20152871	0.0552487
85	cg25979244	0.0551708
86	cg23004031	0.0546635
87	cg08351085	0.0545114
88	cg03387103	0.053946
89	cg03772567	0.0536167
90	cg24183566	0.0535441
91	cg01493379	0.053473
92	cg17542333	0.0531701
93	cg19864468	0.0521058
94	cg24921140	0.0519915
95	cg11071242	0.0518899
96	cg18991240	0.0516083
97	cg08764914	0.0510976
98	cg13956645	0.05106
99	cg20669414	0.0504686
100	cg24291461	0.0500373
101	cg03905369	0.0497944
102	cg21342728	0.0491117
103	cg19165640	0.0484198
104	cg00629117	0.0480092
105	cg15227682	0.0478445
106	cg07704235	0.0474079
107	cg01203286	0.0472714
108	cg09054960	0.0467523
109	cg01570265	0.0466387
110	cg13937905	0.0466341
111	cg08393516	0.0459715
112	cg03507326	0.0459448
113	cg08462372	0.0458696
114	cg11615607	0.0447264
115	cg26607528	0.0447007
116	cg12098441	0.0446759
117	cg07701018	0.0441633
118	cg16811650	0.0437325
119	cg26093148	0.0431208
120	cg03281139	0.0429188
121	cg03228065	0.0425778
122	cg27639662	0.0422236
123	cg04465154	0.0421165
124	cg26588612	0.0420835
125	cg08729686	0.0417766
126	cg22395624	0.0415774
127	cg17100158	0.041545
128	cg14324800	0.0410738
129	cg25425705	0.0409127
130	cg26837708	0.040681
131	cg25928881	0.0405064
132	cg24657085	0.0404221
133	cg24953703	0.040403
134	cg13468772	0.0403249
135	cg21806580	0.0398842
136	cg13924834	0.0398457
137	cg22753611	0.0396715
138	cg06963182	0.0395591
139	cg18346576	0.0392625
140	cg06122825	0.039177
141	cg19077494	0.0385725
142	cg02712474	0.0385447
143	cg10986043	0.038532
144	cg24635971	0.0385087
145	cg16375820	0.0377589
146	cg15629311	0.037341
147	cg20366458	0.0373077
148	cg07530599	0.0368648
149	cg03830929	0.0366791
150	cg03756485	0.0364451
151	cg12301619	0.0362742
152	cg04453352	0.0362088
153	cg26690744	0.0360631
154	cg04526361	0.0359403
155	cg18975416	0.0354971
156	cg14171486	0.0354698
157	cg24354924	0.0354623
158	cg13225166	0.0354593
159	cg02416536	0.035416
160	cg09353705	0.035346
161	cg04399147	0.0345859
162	cg24509898	0.0344582
163	cg15326297	0.0342448
164	cg00577847	0.0342389
165	cg22716262	0.0337775
166	cg02197277	0.0337379
167	cg08731068	0.03328
168	cg00438284	0.0329777
169	cg26501139	0.0329139
170	cg11947712	0.0327306
171	cg02609724	0.0324868
172	cg05119754	0.0324583
173	cg26530341	0.0322895
174	cg26206598	0.0320451
175	cg10283674	0.0311755
176	cg22830638	0.0311238
177	cg02291439	0.0306851
178	cg13780428	0.0303985
179	cg11548446	0.0302353
180	cg15944856	0.0301036
181	cg09077126	0.0297208
182	cg02385230	0.0292953
183	cg16762849	0.0292906
184	cg27024515	0.0290636
185	cg18645642	0.0289818
186	cg05710032	0.0288739
187	cg15996882	0.028855
188	cg04277677	0.0287572
189	cg24448167	0.0287412
190	cg08654288	0.028575
191	cg11704513	0.0285442
192	cg22138219	0.0283251
193	cg03957108	0.0282357
194	cg00574958	0.0280939
195	cg13689006	0.0279524
196	cg13345122	0.0277411
197	cg08738280	0.0277083
198	cg06542282	0.0276382
199	cg23738708	0.0276371
200	cg12301814	0.0272642
201	cg16498391	0.0271476
202	cg01200965	0.0270179
203	cg24023258	0.0268281
204	cg09737197	0.0265727
205	cg06359931	0.0265021
206	cg02811627	0.0264002
207	cg03564606	0.026393
208	cg09334636	0.0262538
209	cg22291189	0.0261437
210	cg01296395	0.0261232
211	cg02737619	0.0260159
212	cg06527318	0.0258422
213	cg07134632	0.0258055
214	cg19891728	0.025574
215	cg14568971	0.0255216
216	cg26137103	0.0254693
217	cg26703758	0.0254089
218	cg07965110	0.0253689
219	cg23440816	0.0250017
220	cg10330955	0.0245496
221	cg03724368	0.0245443
222	cg27123859	0.0244684
223	cg18390865	0.0243713
224	cg27248029	0.02437
225	cg00657780	0.0243108
226	cg06266582	0.0242798
227	cg15625104	0.0241595
228	cg24928687	0.0241061
229	cg06639874	0.0240766
230	cg13985135	0.023944
231	cg09795127	0.0237284
232	cg14055195	0.0235501
233	cg01824349	0.0231323
234	cg01467882	0.023047
235	cg02612270	0.0230332
236	cg21391373	0.0229439
237	cg16045390	0.0229429
238	cg26205890	0.0228267
239	cg02212575	0.0228136
240	cg16246488	0.0227765
241	cg14112601	0.0226981
242	cg07039149	0.0226701
243	cg16000018	0.0225368
244	cg07891911	0.0223953
245	cg11513002	0.0222927
246	cg22728904	0.0222138
247	cg05610097	0.0219818
248	cg06740440	0.0219042
249	cg24296761	0.0218803
250	cg20250250	0.0218308
251	cg25682080	0.0218199
252	cg12039611	0.0216334
253	cg13027851	0.0216238
254	cg23493787	0.0215399
255	cg27226320	0.0214756
256	cg22225577	0.0214334
257	cg22996440	0.0213334
258	cg23526329	0.0212901
259	cg21616051	0.0212843
260	cg01184492	0.0212757
261	cg20904336	0.0212742
262	cg12510999	0.0211313
263	cg09757353	0.021129
264	cg23031103	0.0210623
265	cg03791955	0.0210334
266	cg25124300	0.0208594
267	cg04464446	0.0208506
268	cg01013023	0.020838
269	cg22793897	0.0208176
270	cg17989496	0.0206936
271	cg20776543	0.0206765
272	cg15127656	0.0206711
273	cg06372718	0.0205075
274	cg26839871	0.0203656
275	cg13007701	0.020315
276	cg07803218	0.0200476
277	cg25162826	0.019762
278	cg16315106	0.0197492
279	cg19246018	0.0196953
280	cg10890681	0.0194776
281	cg01893963	0.0194462
282	cg23911291	0.0194408
283	cg17516247	0.0193369
284	cg26153688	0.0192854
285	cg00601836	0.0191829
286	cg15254238	0.0191027
287	cg17827208	0.0190707
288	cg11353547	0.0190409
289	cg06444374	0.018978
290	cg01966459	0.018923
291	cg25286679	0.0188466
292	cg04010248	0.0188429
293	cg14228182	0.0188423
294	cg15221831	0.0188418
295	cg04536856	0.0187439
296	cg13932450	0.0186988
297	cg10592478	0.0185152
298	cg09859564	0.0184973
299	cg01781018	0.0184612
300	cg24498636	0.0184244
301	cg13488570	0.018391
302	cg26272088	0.0182673
303	cg01549977	0.0181577
304	cg20289911	0.0181466
305	cg13049992	0.0180927
306	cg05673731	0.0180019
307	cg07964754	0.0179406
308	cg23541926	0.017914
309	cg09215582	0.0178798
310	cg11002709	0.017828
311	cg10261735	0.0175043
312	cg11871050	0.0172286
313	cg25649765	0.0172234
314	cg15928347	0.0171218
315	cg26827247	0.0170899
316	cg18792528	0.0170114
317	cg03517776	0.0167357
318	cg06247837	0.0167166
319	cg19243330	0.0166706
320	cg24536349	0.0166294
321	cg11693986	0.016607
322	cg12694224	0.016568
323	cg25926515	0.0165583
324	cg23044391	0.0165535
325	cg18749309	0.0165323
326	cg01901579	0.0165089
327	cg17572056	0.016456
328	cg17251196	0.0163287
329	cg04216235	0.0162304
330	cg16018972	0.0162252
331	cg25373630	0.0162063
332	cg07223632	0.0162048
333	cg21201357	0.0161562
334	cg05575150	0.0160671
335	cg13419087	0.015954
336	cg16688582	0.0158748
337	cg18623216	0.0158544
338	cg05976283	0.0158135
339	cg02858808	0.0157851
340	cg26112871	0.0157305
341	cg20584157	0.0156756
342	cg17808631	0.0156536
343	cg04324821	0.0155169
344	cg22075146	0.0155038
345	cg03240473	0.0154998
346	cg25743819	0.0154782
347	cg08766770	0.0153612
348	cg13706784	0.0152107
349	cg18548165	0.0151997
350	cg25426350	0.0151469
351	cg05208483	0.0150679
352	cg17128799	0.0150327
353	cg12911556	0.0150141
354	cg25518132	0.0149857
355	cg08855504	0.0148873
356	cg25856228	0.0147945
357	cg01201782	0.0146789
358	cg12551029	0.0146021
359	cg04122815	0.0145646
360	cg16773115	0.0145189
361	cg25214310	0.0144913
362	cg13508949	0.0144828
363	cg12944572	0.0144338
364	cg23456739	0.0144155
365	cg02734505	0.0143772
366	cg16601494	0.0143707
367	cg12449813	0.0143567
368	cg10577511	0.014327
369	cg17365725	0.0143216
370	cg19348484	0.0142806
371	cg07206676	0.0142553
372	cg11197206	0.0141016
373	cg14081251	0.0140894
374	cg10168494	0.0140046
375	cg04609801	0.0139663
376	cg11691825	0.0139128
377	cg09669754	0.0138633
378	cg23363832	0.0137311
379	cg23199335	0.0136857
380	cg11855555	0.0136853
381	cg07858195	0.0134207
382	cg08593676	0.0133823
383	cg18668327	0.0133805
384	cg04059696	0.0133669
385	cg03633268	0.0132591
386	cg18149207	0.0132388
387	cg01071185	0.0131691
388	cg20892245	0.0131627
389	cg04847649	0.0131577
390	cg04305062	0.0130935
391	cg14093255	0.0130623
392	cg06974428	0.0130296
393	cg23205034	0.0129458
394	cg20907051	0.0129267
395	cg16251079	0.0128614
396	cg02389084	0.0127949
397	cg21800232	0.012785
398	cg05954918	0.0127699
399	cg12819011	0.0127612
400	cg04800142	0.0127461
401	cg04858834	0.0126666
402	cg10244976	0.012648
403	cg09579310	0.0125562
404	cg06430465	0.0124791
405	cg19758173	0.0124712
406	cg00076325	0.0124325
407	cg19645221	0.01241
408	cg23296792	0.0123713
409	cg00238662	0.0123682
410	cg22245096	0.012343
411	cg01434562	0.0123204
412	cg09107344	0.0123183
413	cg13604445	0.012244
414	cg24046017	0.0121735
415	cg21900624	0.0120889
416	cg01287376	0.012074
417	cg04590036	0.012056
418	cg14534279	0.0120302
419	cg02902186	0.0120026
420	cg06706813	0.0119963
421	cg00252149	0.0119927
422	cg10857250	0.0119794
423	cg07756483	0.0119659
424	cg24242290	0.0119461
425	cg09853702	0.0119265
426	cg16392797	0.0119231
427	cg07589202	0.0118851
428	cg26716103	0.011858
429	cg26966828	0.0118514
430	cg09759289	0.0118329
431	cg25118167	0.0118054
432	cg18564167	0.0118003
433	cg10707565	0.0117389
434	cg04896706	0.0117199
435	cg18042806	0.0116656
436	cg04899273	0.011561
437	cg02097203	0.0115268
438	cg07030373	0.0114826
439	cg04016621	0.0114719
440	cg24216908	0.0113872
441	cg06115679	0.0113046
442	cg00613113	0.0112914
443	cg21447620	0.0112797
444	cg24889207	0.0112447
445	cg14250336	0.0112382
446	cg25296938	0.0112174
447	cg24873022	0.0111739
448	cg22745440	0.011168
449	cg14848450	0.0111114
450	cg16027267	0.0110779
451	cg25985504	0.0110628
452	cg17015506	0.0110467
453	cg14511866	0.0109518
454	cg19728382	0.010936
455	cg16683508	0.0109201
456	cg24084504	0.0109119
457	cg23912429	0.0109011
458	cg10655236	0.0108602
459	cg03781727	0.0108077
460	cg03407631	0.0107862
461	cg10352205	0.0107377
462	cg07859138	0.0107205
463	cg06165470	0.0106596
464	cg23391785	0.0106432
465	cg07160602	0.0106329
466	cg05638165	0.0106256
467	cg02982237	0.0106197
468	cg04920032	0.0106188
469	cg06893172	0.0105876
470	cg15400101	0.0105707
471	cg09973986	0.0105537
472	cg25252561	0.0105492
473	cg16444607	0.0104256
474	cg16924010	0.0104089
475	cg11072113	0.0103887
476	cg05371908	0.0103493
477	cg05180182	0.0103399
478	cg21700723	0.0103349
479	cg15861089	0.010211
480	cg19078037	0.0101989
481	cg00394261	0.0101798
482	cg12442385	0.0101467
483	cg19614919	0.0101373
484	cg00071391	0.010137
485	cg13555519	0.010101
486	cg08126807	0.010094
487	cg16848717	0.0100828
488	cg09638407	0.0100441
489	cg09171692	0.0100323
490	cg03284308	0.0100253
491	cg01081168	0.0100029
492	cg22414262	0.00996126
493	cg14565651	0.00995107
494	cg15637254	0.00993309
495	cg15487867	0.00992908
496	cg02268674	0.00991958
497	cg26025557	0.00988276
498	cg14823429	0.00987294
499	cg19763108	0.00987251
500	cg01438056	0.00986525
501	cg00949661	0.00984259
502	cg12531953	0.00982304
503	cg06919312	0.00982138
504	cg10084383	0.00981287
505	cg00733115	0.00981011
506	cg07051221	0.0097957
507	cg21723245	0.00977206
508	cg27428104	0.00972381
509	cg21579399	0.00972154
510	cg07185041	0.00972042
511	cg01850245	0.00971021
512	cg16261572	0.00970486
513	cg06900494	0.00966906
514	cg23910430	0.00966356
515	cg18263455	0.00952125
516	cg14181111	0.00949089
517	cg20608215	0.00946766
518	cg11157127	0.00944862
519	cg10981439	0.0094372
520	cg27109006	0.00941746
521	cg20078879	0.00937441
522	cg08858437	0.0093339
523	cg14420245	0.00932053
524	cg25941751	0.00929104
525	cg03493123	0.00928454
526	cg08275953	0.00925339
527	cg21197958	0.00923077
528	cg14522302	0.00921502
529	cg20584546	0.0091986
530	cg20608990	0.00918245
531	cg23463099	0.00917286
532	cg11802027	0.00915774
533	cg06271630	0.00901393
534	cg11516654	0.00897765
535	cg07905975	0.00896223
536	cg14014720	0.00891771
537	cg04209766	0.00891316
538	cg11644402	0.00888476
539	cg24376689	0.00880698
540	cg11661512	0.00878662
541	cg02959939	0.008777
542	cg16311740	0.00876929
543	cg18068256	0.00874181
544	cg02711212	0.00871802
545	cg16082644	0.00870715
546	cg09365002	0.00867386
547	cg18055067	0.00863339
548	cg27268104	0.00859836
549	cg08853735	0.00851312
550	cg09548241	0.00848796
551	cg03515829	0.00841596
552	cg01923020	0.00839497
553	cg06206881	0.0083548
554	cg24796272	0.00835247
555	cg06784545	0.00832778
556	cg09453076	0.00832468
557	cg06785999	0.0083155
558	cg25738116	0.00830693
559	cg21213593	0.00830232
560	cg12212453	0.00825077
561	cg00328227	0.00825048
562	cg27442349	0.00824036
563	cg16438182	0.00823251
564	cg01647729	0.00822534
565	cg21861233	0.00820932
566	cg27143688	0.00819931
567	cg15741721	0.00819359
568	cg19296305	0.00818603
569	cg06865255	0.00817658
570	cg26826183	0.00812432
571	cg26472938	0.00806788
572	cg02571436	0.00804851
573	cg21205392	0.00802504
574	cg17028443	0.00799913
575	cg01727651	0.00797914
576	cg13007207	0.00797901
577	cg07815521	0.00796663
578	cg05060976	0.00793939
579	cg19300195	0.00793878
580	cg11931953	0.00793861
581	cg23252698	0.00793318
582	cg19437852	0.00789916
583	cg14743748	0.00789497
584	cg05816193	0.00788095
585	cg01111006	0.00784982
586	cg18695800	0.00783037
587	cg18921776	0.00777646
588	cg03930153	0.00776095
589	cg22920417	0.00775756
590	cg03700143	0.00775274
591	cg08988420	0.00774651
592	cg14703002	0.00774372
593	cg12323063	0.00774071
594	cg09597022	0.00772895
595	cg23253991	0.00772894
596	cg09889477	0.00771392
597	cg01236933	0.00771058
598	cg02374294	0.00767209
599	cg07810039	0.00766618
600	cg08284233	0.00761409
601	cg00830285	0.00759423
602	cg19755714	0.00759233
603	cg13681701	0.00753702
604	cg08889114	0.00750313
605	cg09739165	0.00742947
606	cg15583072	0.00736521
607	cg10166277	0.00736345
608	cg04269689	0.00735035
609	cg21211585	0.00734444
610	cg09144398	0.00732335
611	cg16491547	0.00731319
612	cg22940848	0.0072861
613	cg12349181	0.00726682
614	cg04557423	0.00726653
615	cg17199658	0.00722629
616	cg27585641	0.007218
617	cg20251943	0.00718948
618	cg13199963	0.00717018
619	cg00154957	0.00716266
620	cg21331386	0.00715237
621	cg09322899	0.00711952
622	cg04176246	0.00711782
623	cg13493766	0.00711769
624	cg20186588	0.00710553
625	cg26959655	0.00708731
626	cg07404527	0.00707579
627	cg26504229	0.00707405
628	cg18500085	0.00705781
629	cg05890898	0.00705662
630	cg26444282	0.00702444
631	cg00040708	0.00700406
632	cg25199372	0.00696314
633	cg07292311	0.0069593
634	cg22544679	0.00695521
635	cg07470207	0.00695355
636	cg00231085	0.0069456
637	cg18692070	0.00694046
638	cg24848787	0.00691417
639	cg19753864	0.00691337
640	cg14354168	0.00689601
641	cg03962451	0.0068926
642	cg21644489	0.00687808
643	cg01940425	0.00686428
644	cg13085403	0.00686339
645	cg09978996	0.00685585
646	cg20164964	0.0068461
647	cg20664445	0.00684587
648	cg18966140	0.00684307
649	cg14405839	0.00683386
650	cg16449219	0.00683117
651	cg09208942	0.00681001
652	cg22507354	0.00679733
653	cg02568716	0.00678473
654	cg16459265	0.00678201
655	cg12313969	0.0067727
656	cg26575450	0.00676535
657	cg27409129	0.00675198
658	cg12151221	0.00675036
659	cg05418508	0.00673747
660	cg05255811	0.00673142
661	cg23082281	0.00671652
662	cg09132058	0.00671115
663	cg26948870	0.00670697
664	cg02764722	0.00669295
665	cg06986734	0.00664706
666	cg00731304	0.00664504
667	cg15803221	0.00663112
668	cg13609694	0.00662436
669	cg16276108	0.0065996
670	cg11965634	0.00659484
671	cg03185794	0.00657559
672	cg09380135	0.00657168
673	cg08819431	0.00656419
674	cg07456201	0.00655283
675	cg13656752	0.00654268
676	cg23067466	0.00653309
677	cg15325704	0.00653172
678	cg05864261	0.00651824
679	cg19702675	0.00646798
680	cg03862787	0.0064644
681	cg25197194	0.006454
682	cg16935734	0.0064413
683	cg23262213	0.00643668
684	cg20432350	0.00640817
685	cg16375358	0.00637047
686	cg23631385	0.00635533
687	cg07234437	0.00631859
688	cg02520707	0.00629396
689	cg26645879	0.00628935
690	cg20128672	0.0062858
691	cg07534892	0.00628402
692	cg05021291	0.00628053
693	cg23232188	0.00627545
694	cg02693150	0.00627416
695	cg08266095	0.00625646
696	cg00285317	0.00624667
697	cg13477812	0.00624522
698	cg25073708	0.00624337
699	cg18773597	0.00622476
700	cg05673882	0.00620038
701	cg10061736	0.00619776
702	cg05535113	0.00619474
703	cg12223997	0.00618948
704	cg20268352	0.00618168
705	cg03679521	0.00616214
706	cg08060501	0.00616065
707	cg00949008	0.0061187
708	cg05773194	0.00610201
709	cg08057038	0.00609924
710	cg18260625	0.00609213
711	cg08315399	0.00609178
712	cg16540079	0.00608358
713	cg27284041	0.00608082
714	cg12122351	0.00606311
715	cg07855465	0.00605604
716	cg02730865	0.00603167
717	cg06874326	0.00602689
718	cg26377000	0.00602642
719	cg07278054	0.00601362
720	cg10687936	0.00600193
721	cg04098585	0.00596303
722	cg14613508	0.00596072
723	cg00522588	0.00595471
724	cg14412187	0.00595032
725	cg05234415	0.0059471
726	cg16702815	0.00594266
727	cg17095936	0.00586912
728	cg15690342	0.00585325
729	cg05261028	0.00585177
730	cg06312813	0.00584323
731	cg03962678	0.00580828
732	cg02598079	0.00578804
733	cg02116864	0.00578722
734	cg25306932	0.00577764
735	cg23426156	0.00576239
736	cg17695660	0.00574951
737	cg02104952	0.00574364
738	cg02412628	0.00574102
739	cg09319475	0.00573958
740	cg12679261	0.00573104
741	cg25215834	0.00571466
742	cg25541621	0.0057036
743	cg07636338	0.00570009
744	cg11448068	0.00569767
745	cg16795184	0.0056835
746	cg07140366	0.00566984
747	cg17242490	0.00565258
748	cg00655552	0.0056408
749	cg11915001	0.00563898
750	cg12810212	0.00563247
751	cg07570723	0.00562538
752	cg00269659	0.00562343
753	cg15810386	0.00561437
754	cg21746001	0.00561222
755	cg16287284	0.00559885
756	cg06392753	0.00558962
757	cg16878214	0.00558334
758	cg14556243	0.00557874
759	cg12090821	0.00555247
760	cg26174326	0.00554125
761	cg13628057	0.0055381
762	cg04984709	0.00553681
763	cg20688917	0.00547645
764	cg19276343	0.00546706
765	cg02455571	0.00546597
766	cg02047051	0.00546543
767	cg23522915	0.00544774
768	cg23433370	0.0054441
769	cg16226586	0.00542921
770	cg23716690	0.00542604
771	cg15333932	0.00542357
772	cg23609707	0.00540633
773	cg15385476	0.00540338
774	cg05616858	0.00539143
775	cg18542304	0.0053899
776	cg21328389	0.00538685
777	cg00179217	0.00536475
778	cg09495482	0.00535108
779	cg14384416	0.00534921
780	cg10932874	0.00534426
781	cg27135125	0.00534125
782	cg25065131	0.00532937
783	cg07830226	0.00530015
784	cg17465423	0.00528493
785	cg01888166	0.00528461
786	cg04067249	0.00526792
787	cg08391852	0.00526335
788	cg25533774	0.00526101
789	cg24448870	0.00525822
790	cg14792959	0.00525779
791	cg05078091	0.00525607
792	cg07723902	0.00524446
793	cg12633764	0.00524076
794	cg06623778	0.00522913
795	cg07688052	0.00522204
796	cg25208821	0.0052136
797	cg06494356	0.00521349
798	cg26539468	0.00520099
799	cg08939394	0.00519632
800	cg00590251	0.00519611
801	cg04732324	0.00519233
802	cg27109238	0.00519202
803	cg26300461	0.00518819
804	cg05892806	0.00517159
805	cg04753836	0.00516946
806	cg21794419	0.00515788
807	cg09118749	0.00515379
808	cg01400480	0.00515116
809	cg14848594	0.00514604
810	cg03449398	0.00513418
811	cg02714303	0.00513373
812	cg09247235	0.00513014
813	cg06160606	0.00512913
814	cg22235407	0.00507929
815	cg23178308	0.0050508
816	cg27509867	0.00504255
817	cg00956252	0.00504045
818	cg07551060	0.0050339
819	cg21245875	0.0050215
820	cg24554151	0.00500788
821	cg07143841	0.00499789
822	cg01541846	0.00498932
823	cg27280535	0.00497444
824	cg19045070	0.00495841
825	cg04554272	0.0049557
826	cg13003786	0.0049549
827	cg16570314	0.00492866
828	cg11213248	0.00492533
829	cg09322278	0.00491789
830	cg13884995	0.00491439
831	cg18011760	0.00491035
832	cg12912426	0.00490432
833	cg02039485	0.00489444
834	cg02654449	0.00489022
835	cg16489259	0.00482941
836	cg21908673	0.00482814
837	cg22400420	0.00482518
838	cg18556822	0.00481872
839	cg02082887	0.00481739
840	cg14474520	0.00480526
841	cg00300672	0.00479616
842	cg09335712	0.00477647
843	cg09664216	0.00477645
844	cg14048837	0.00477038
845	cg15079315	0.00476493
846	cg01686739	0.00475875
847	cg25606172	0.00475524
848	cg20451705	0.00475126
849	cg04567140	0.00473863
850	cg21386863	0.00471556
851	cg15621178	0.00470583
852	cg08041603	0.00469659
853	cg07222900	0.00469002
854	cg06498720	0.00468459
855	cg10318080	0.00468354
856	cg12232388	0.00467155
857	cg09246948	0.00465998
858	cg01358541	0.00464813
859	cg03576422	0.00463985
860	cg11943056	0.00462995
861	cg05260077	0.00462564
862	cg27051089	0.00461703
863	cg25070340	0.00461615
864	cg16544220	0.00461544
865	cg17791489	0.00460365
866	cg09126279	0.00459408
867	cg09474017	0.00458683
868	cg14468280	0.00455901
869	cg06946880	0.00455364
870	cg10665892	0.004537
871	cg10168635	0.00453118
872	cg25977026	0.00451919
873	cg10371483	0.0045175
874	cg13607138	0.00451365
875	cg14969789	0.00451117
876	cg21188610	0.00449725
877	cg06909503	0.00448709
878	cg05531482	0.00448521
879	cg22300566	0.00448175
880	cg07809176	0.00446641
881	cg23539494	0.00446566
882	cg24347562	0.00446531
883	cg04245250	0.00446034
884	cg05516499	0.0044586
885	cg07334977	0.00443889
886	cg24299913	0.00443202
887	cg22830091	0.00441982
888	cg06688733	0.00441723
889	cg23783862	0.0044119
890	cg19265600	0.0044087
891	cg26576890	0.00439793
892	cg20895054	0.00439548
893	cg26203572	0.00438569
894	cg21609584	0.00437618
895	cg22764782	0.00435593
896	cg17338146	0.0043502
897	cg20668096	0.00433052
898	cg16806210	0.00432592
899	cg24653772	0.00430521
900	cg02218496	0.00430471
901	cg03562952	0.00429698
902	cg18396403	0.00428635
903	cg13540952	0.00428472
904	cg11845292	0.00428253
905	cg15043723	0.00426763
906	cg06861115	0.00426619
907	cg21209876	0.00425465
908	cg00941576	0.00425048
909	cg01571383	0.00424719
910	cg15995714	0.00424402
911	cg07756434	0.00424375
912	cg10128479	0.00423953
913	cg18752854	0.00422634
914	cg15077792	0.00421639
915	cg00748072	0.00421057
916	cg12727940	0.00420611
917	cg03094226	0.00420472
918	cg06005876	0.00420326
919	cg25450335	0.00420121
920	cg26391902	0.00420091
921	cg04112100	0.00419526
922	cg00169617	0.00418413
923	cg04233230	0.00417877
924	cg08509383	0.00417764
925	cg26118943	0.00417464
926	cg16576033	0.00417462
927	cg18453320	0.00417215
928	cg25004441	0.00416268
929	cg12688942	0.00415792
930	cg25845158	0.0041512
931	cg08264859	0.00415111
932	cg08689929	0.00414699
933	cg11647481	0.00414387
934	cg19822518	0.00413974
935	cg13432241	0.00412982
936	cg08457620	0.0041297
937	cg18919915	0.00412709
938	cg11559446	0.00412223
939	cg11417360	0.00412164
940	cg13672106	0.00409785
941	cg22931292	0.0040927
942	cg18805612	0.00409041
943	cg03372603	0.00406832
944	cg26837477	0.00406716
945	cg08774902	0.00406513
946	cg04120520	0.00406455
947	cg11691093	0.00406296
948	cg25189608	0.00405941
949	cg19816354	0.0040514
950	cg07613268	0.00404975
951	cg01605516	0.00404136
952	cg02324432	0.0040412
953	cg00134645	0.00402851
954	cg17751414	0.00402508
955	cg11728747	0.00402471
956	cg12697139	0.00402371
957	cg06129556	0.00401984
958	cg23259375	0.0040175
959	cg03932459	0.00401406
960	cg12832726	0.00401353
961	cg11202686	0.0039931
962	cg15511120	0.00399272
963	cg13703049	0.00398848
964	cg27537125	0.00397139
965	cg16310045	0.00396783
966	cg08558478	0.00396734
967	cg10992219	0.00395611
968	cg00908408	0.00395533
969	cg23409608	0.00394791
970	cg02220284	0.00394743
971	cg04215800	0.00393807
972	cg19324118	0.00393455
973	cg21906866	0.00392874
974	cg24600221	0.00392094
975	cg11025609	0.00391628
976	cg20667664	0.00391611
977	cg13461130	0.00391206
978	cg22891707	0.00390642
979	cg08134671	0.00390481
980	cg02518546	0.00390121
981	cg00820405	0.00389965
982	cg04418999	0.00388168
983	cg06528306	0.00386795
984	cg10442113	0.0038653
985	cg19766988	0.0038609
986	cg03369382	0.00384553
987	cg23956680	0.00384503
988	cg02423080	0.00384261
989	cg17063452	0.00383127
990	cg07028415	0.00382095
991	cg09455823	0.00381723
992	cg25620356	0.00381627
993	cg13401071	0.00380983
994	cg05478330	0.00380573
995	cg23934477	0.00380557
996	cg06762332	0.00379479
997	cg10988187	0.00379472
998	cg26690511	0.00377999
999	cg24709033	0.00377683
1000	cg12160258	0.00377053
1001	cg25102370	0.00376549
1002	cg14455421	0.00375422
1003	cg13939311	0.00374186
1004	cg21814178	0.00374069
1005	cg00398500	0.00373599
1006	cg03982831	0.00373252
1007	cg27350063	0.00373188
1008	cg22016770	0.00372942
1009	cg09785394	0.0037226
1010	cg18040974	0.00371843
1011	cg13720048	0.00371179
1012	cg06946797	0.00370617
1013	cg18476517	0.00369585
1014	cg13320964	0.00368326
1015	cg02512867	0.00368249
1016	cg01442005	0.00367668
1017	cg03022263	0.00366698
1018	cg15346286	0.00366504
1019	cg04240491	0.00366482
1020	cg18674234	0.00366241
1021	cg08972081	0.00365697
1022	cg16292885	0.00365303
1023	cg26655294	0.00365177
1024	cg09569569	0.00364817
1025	cg19153228	0.00363885
1026	cg21767657	0.00361538
1027	cg23368579	0.00360549
1028	cg19146711	0.00359736
1029	cg17571266	0.00359635
1030	cg16117334	0.003587
1031	cg11876048	0.00358135
1032	cg27412975	0.00358064
1033	cg22990967	0.00357295
1034	cg02724472	0.00357212
1035	cg22277567	0.00357121
1036	cg02283238	0.00356562
1037	cg10115387	0.00356296
1038	cg16369987	0.00356279
1039	cg24444631	0.00355647
1040	cg15087178	0.00355478
1041	cg05657656	0.00355129
1042	cg01977473	0.00354633
1043	cg13045134	0.00354168
1044	cg13050318	0.00353696
1045	cg27012108	0.00353322
1046	cg14771313	0.00352194
1047	cg06399735	0.00351569
1048	cg17165836	0.00350767
1049	cg07554759	0.00350515
1050	cg08243401	0.00350329
1051	cg06391412	0.00350324
1052	cg14071324	0.00349439
1053	cg01277438	0.00349402
1054	cg18011188	0.00349377
1055	cg06416491	0.00348582
1056	cg18545695	0.00348408
1057	cg07908868	0.0034835
1058	cg05757757	0.00347832
1059	cg16272554	0.00347078
1060	cg16204618	0.00346398
1061	cg08302302	0.00346223
1062	cg19216624	0.0034618
1063	cg07097876	0.0034596
1064	cg20263853	0.00345596
1065	cg05350800	0.0034524
1066	cg26867370	0.00345119
1067	cg16692249	0.00345067
1068	cg00970979	0.00344882
1069	cg04914221	0.0034488
1070	cg22810403	0.00344576
1071	cg08616702	0.00344529
1072	cg26717418	0.00343628
1073	cg04851348	0.00342789
1074	cg24435939	0.00342438
1075	cg17542330	0.0034025
1076	cg12354122	0.00339788
1077	cg13860281	0.00339737
1078	cg19007141	0.00339668
1079	cg02360862	0.00339586
1080	cg03344767	0.00339523
1081	cg11950754	0.00338889
1082	cg14713231	0.00338584
1083	cg22863889	0.00338235
1084	cg26389737	0.00337377
1085	cg05992395	0.00336566
1086	cg26171489	0.00335235
1087	cg03906031	0.00334643
1088	cg26279183	0.00334565
1089	cg05593618	0.00333708
1090	cg16320809	0.00332302
1091	cg06582806	0.00332292
1092	cg15061159	0.00332099
1093	cg07159951	0.0033114
1094	cg24441220	0.00330745
1095	cg11195797	0.00329914
1096	cg05629195	0.00329585
1097	cg14447077	0.00328555
1098	cg17280828	0.00328378
1099	cg26154831	0.00328352
1100	cg00339769	0.00327834
1101	cg04492496	0.00327426
1102	cg10517018	0.00326939
1103	cg24228231	0.00326929
1104	cg16362786	0.00326842
1105	cg20928234	0.00326034
1106	cg19404207	0.00325545
1107	cg23483069	0.00325309
1108	cg11703139	0.0032371
1109	cg07324381	0.00323555
1110	cg22780193	0.00323477
1111	cg11730559	0.00322961
1112	cg24143196	0.00322648
1113	cg21838013	0.00322598
1114	cg08548498	0.00322478
1115	cg10062919	0.00322348
1116	cg10668980	0.00322192
1117	cg09089421	0.00322057
1118	cg24729879	0.00321496
1119	cg14342714	0.00321467
1120	cg08726667	0.00321386
1121	cg24144083	0.00321301
1122	cg08243465	0.00320662
1123	cg19759549	0.0032039
1124	cg25496680	0.00320174
1125	cg05623526	0.00319707
1126	cg16109423	0.00319672
1127	cg01342981	0.0031966
1128	cg04919234	0.00319464
1129	cg20040765	0.00319037
1130	cg09813986	0.0031876
1131	cg08042055	0.00318724
1132	cg09840386	0.00318249
1133	cg07342322	0.003182
1134	cg23861386	0.0031793
1135	cg20796999	0.00317869
1136	cg26795540	0.00316901
1137	cg16013309	0.00316731
1138	cg25382764	0.00316001
1139	cg19706472	0.0031563
1140	cg20383521	0.00315389
1141	cg17436295	0.00315384
1142	cg12930753	0.00315343
1143	cg14065153	0.00314893
1144	cg02625929	0.0031416
1145	cg23001370	0.00314147
1146	cg05756301	0.00313635
1147	cg06755071	0.00313196
1148	cg20317437	0.00313018
1149	cg08170519	0.00312606
1150	cg08106377	0.00312036
1151	cg03141298	0.00311436
1152	cg10585962	0.00311341
1153	cg01733904	0.00311312
1154	cg13107144	0.00311045
1155	cg00955911	0.00308459
1156	cg02936679	0.00306835
1157	cg04180953	0.00306051
1158	cg01227558	0.00305824
1159	cg06879998	0.00305295
1160	cg27046460	0.0030463
1161	cg06376598	0.00304512
1162	cg15274309	0.00303911
1163	cg25129414	0.0030354
1164	cg27291385	0.0030345
1165	cg11869049	0.00302835
1166	cg20748132	0.00302148
1167	cg19875532	0.00302009
1168	cg27412093	0.00301767
1169	cg25214305	0.00301733
1170	cg15016481	0.00301328
1171	cg27005847	0.00301227
1172	cg07675337	0.00301129
1173	cg21627187	0.00300897
1174	cg09388160	0.00300405
1175	cg17580613	0.00299722
1176	cg04027961	0.00298941
1177	cg26056277	0.00298713
1178	cg03567760	0.00298576
1179	cg16265707	0.00297906
1180	cg21502482	0.0029741
1181	cg04678141	0.00297015
1182	cg26574247	0.00296943
1183	cg13912214	0.0029692
1184	cg24725201	0.00295952
1185	cg08177332	0.00295865
1186	cg21263566	0.00295571
1187	cg12011522	0.00295373
1188	cg06939447	0.00294656
1189	cg19877683	0.00294229
1190	cg00258316	0.00293958
1191	cg22233667	0.00293948
1192	cg14089067	0.00293939
1193	cg00506168	0.00293933
1194	cg03965649	0.00293387
1195	cg24797665	0.00293331
1196	cg08512365	0.00293248
1197	cg11851804	0.00292406
1198	cg26472225	0.00292401
1199	cg17815820	0.00292094
1200	cg04648402	0.00290854
1201	cg04904388	0.00290694
1202	cg26925981	0.00290207
1203	cg07212778	0.00289007
1204	cg14229404	0.00287598
1205	cg11547724	0.00287433
1206	cg15482717	0.00287412
1207	cg13177458	0.00287381
1208	cg12397349	0.00286679
1209	cg10631356	0.00286201
1210	cg13178372	0.00286157
1211	cg05547221	0.0028604
1212	cg03459809	0.0028555
1213	cg18508425	0.00285304
1214	cg19507256	0.0028508
1215	cg23431175	0.00284989
1216	cg01190276	0.00284708
1217	cg09032314	0.00284285
1218	cg18328334	0.00283693
1219	cg00680551	0.00283439
1220	cg20265043	0.00283391
1221	cg27571590	0.00283013
1222	cg12966875	0.00282938
1223	cg18429374	0.00282889
1224	cg20742415	0.00282825
1225	cg27649971	0.00282679
1226	cg24457743	0.00282209
1227	cg24562814	0.00282174
1228	cg18556976	0.00282067
1229	cg08106730	0.00281577
1230	cg14306819	0.00280731
1231	cg13457462	0.00280395
1232	cg27134645	0.00280275
1233	cg25789370	0.00279984
1234	cg00197266	0.00279926
1235	cg10909506	0.00279921
1236	cg07465387	0.00279688
1237	cg16675525	0.00278284
1238	cg14309307	0.00277336
1239	cg18705067	0.00277227
1240	cg18315060	0.00277036
1241	cg07853489	0.00276781
1242	cg02499678	0.00276158
1243	cg03046466	0.00275696
1244	cg26401166	0.00275616
1245	cg17585031	0.00275476
1246	cg18787802	0.00275091
1247	cg07375150	0.00274297
1248	cg13527872	0.00273937
1249	cg08202226	0.00273561
1250	cg22133777	0.00273548
1251	cg07159114	0.00273436
1252	cg11984566	0.00273374
1253	cg20955688	0.00273223
1254	cg13984173	0.00272699
1255	cg20392615	0.00272622
1256	cg07944221	0.00272608
1257	cg02858512	0.00272608
1258	cg23530586	0.00272178
1259	cg25234117	0.00272157
1260	cg12629991	0.00272076
1261	cg11485154	0.00271853
1262	cg06085579	0.00271465
1263	cg02507167	0.00270924
1264	cg13917614	0.00270252
1265	cg04556393	0.00269954
1266	cg10987840	0.00269652
1267	cg14412967	0.00269074
1268	cg08613144	0.00268977
1269	cg07220448	0.00268843
1270	cg02144332	0.00268445
1271	cg17630392	0.00268349
1272	cg04869949	0.00268288
1273	cg26607897	0.00267416
1274	cg06192497	0.00267232
1275	cg23277715	0.00266753
1276	cg06438797	0.00266466
1277	cg14567877	0.00266086
1278	cg17223520	0.0026577
1279	cg02932364	0.00265767
1280	cg26360026	0.0026557
1281	cg09564253	0.00265441
1282	cg27273033	0.00265004
1283	cg14830003	0.00264258
1284	cg00294956	0.002641
1285	cg17110400	0.0026407
1286	cg05080940	0.0026402
1287	cg04852949	0.00263638
1288	cg21827203	0.00263237
1289	cg23042148	0.00262713
1290	cg08623129	0.00262139
1291	cg00251270	0.00261709
1292	cg26467949	0.00261554
1293	cg09974772	0.00261484
1294	cg06246950	0.00261044
1295	cg22280820	0.00260908
1296	cg04890934	0.00260817
1297	cg17242937	0.00260816
1298	cg25406699	0.00260586
1299	cg21992400	0.0026036
1300	cg13529407	0.00259887
1301	cg05109569	0.00259851
1302	cg16584475	0.00258591
1303	cg10533746	0.00258524
1304	cg02155048	0.00258121
1305	cg17696006	0.00257526
1306	cg11982546	0.00257167
1307	cg14115220	0.00256477
1308	cg23678058	0.00256046
1309	cg09835278	0.00255859
1310	cg00332248	0.00255567
1311	cg00335802	0.00255256
1312	cg17846334	0.002549
1313	cg04865113	0.00254885
1314	cg08821600	0.00254778
1315	cg06941635	0.00253954
1316	cg24178676	0.00253599
1317	cg03721994	0.00253575
1318	cg10023454	0.00253572
1319	cg03733207	0.00253345
1320	cg04910877	0.00252618
1321	cg22789237	0.00252557
1322	cg22306038	0.00252473
1323	cg02580209	0.00252311
1324	cg18192987	0.00251874
1325	cg10938702	0.00251825
1326	cg09721595	0.00251395
1327	cg00446900	0.00251023
1328	cg10862567	0.00250463
1329	cg07735577	0.00250375
1330	cg00621084	0.00249954
1331	cg05919105	0.00249896
1332	cg19547141	0.00249803
1333	cg07926644	0.0024936
1334	cg23220897	0.00249181
1335	cg17537466	0.00249006
1336	cg21858380	0.00248477
1337	cg23611697	0.00248461
1338	cg23104816	0.00248102
1339	cg04651583	0.00247889
1340	cg03987842	0.00247548
1341	cg19860245	0.00247307
1342	cg18196709	0.00247135
1343	cg02384419	0.00247111
1344	cg12983971	0.00246842
1345	cg21781422	0.00246786
1346	cg16128701	0.00246696
1347	cg19512969	0.00246629
1348	cg07541559	0.0024626
1349	cg10801633	0.00246085
1350	cg10911283	0.00245958
1351	cg25495650	0.00245787
1352	cg05377226	0.00245427
1353	cg21752601	0.00245174
1354	cg25268863	0.00245104
1355	cg19754282	0.00244768
1356	cg10888644	0.00244475
1357	cg07661904	0.00244374
1358	cg21795544	0.00243898
1359	cg01800148	0.00243404
1360	cg07357081	0.00243237
1361	cg23535322	0.00242841
1362	cg27383203	0.00241731
1363	cg00164458	0.00241715
1364	cg01224366	0.00241537
1365	cg07816556	0.00241264
1366	cg08374494	0.0024092
1367	cg20116800	0.00240836
1368	cg11273176	0.00240578
1369	cg12639663	0.00240483
1370	cg13671582	0.00240419
1371	cg19071452	0.00240219
1372	cg07040244	0.00238956
1373	cg00849854	0.00238663
1374	cg20787201	0.00238649
1375	cg09359017	0.00237947
1376	cg13739666	0.00237738
1377	cg20713790	0.00237725
1378	cg10103630	0.0023734
1379	cg14377059	0.00237243
1380	cg11524039	0.00237184
1381	cg11543304	0.00237066
1382	cg02459569	0.00236907
1383	cg12526197	0.00236763
1384	cg07450210	0.0023625
1385	cg15845122	0.00236073
1386	cg27558693	0.00236031
1387	cg23370360	0.0023595
1388	cg16433012	0.00235902
1389	cg09530438	0.00235293
1390	cg16593865	0.00235106
1391	cg16632096	0.00235034
1392	cg13639016	0.00234939
1393	cg14557534	0.00234229
1394	cg27622701	0.00234146
1395	cg04237608	0.00233973
1396	cg01430430	0.00233773
1397	cg19646227	0.00233676
1398	cg12028466	0.00233594
1399	cg04436883	0.00233274
1400	cg22149419	0.00233261
1401	cg11934832	0.00233234
1402	cg12512771	0.00232713
1403	cg01348733	0.00232581
1404	cg23654401	0.00231947
1405	cg07184988	0.00231706
1406	cg05959989	0.0023169
1407	cg11319403	0.00231387
1408	cg14044464	0.00231166
1409	cg05323725	0.00231042
1410	cg08320359	0.00230797
1411	cg17763019	0.00229516
1412	cg20455854	0.00229144
1413	cg16303353	0.00228987
1414	cg21606527	0.00228438
1415	cg24079811	0.00228385
1416	cg15417287	0.00228251
1417	cg08720746	0.00228137
1418	cg15991104	0.00227407
1419	cg14659008	0.0022709
1420	cg22290140	0.00226874
1421	cg03598074	0.00226678
1422	cg22519422	0.00226499
1423	cg15864691	0.00226453
1424	cg25181170	0.00226212
1425	cg00875636	0.00226186
1426	cg17052212	0.00226095
1427	cg05753046	0.00225852
1428	cg04552418	0.00225708
1429	cg09864227	0.00225662
1430	cg13084677	0.00225171
1431	cg20995304	0.0022515
1432	cg25619157	0.00224889
1433	cg13931873	0.00224381
1434	cg15642209	0.00224155
1435	cg10716120	0.00224125
1436	cg01095389	0.00224011
1437	cg11735008	0.00223593
1438	cg17170262	0.00223523
1439	cg24535475	0.00223265
1440	cg24626310	0.00223174
1441	cg19430164	0.00222858
1442	cg05754872	0.0022223
1443	cg22729539	0.00221712
1444	cg07343174	0.00221543
1445	cg04636557	0.0022126
1446	cg23906612	0.00221041
1447	cg10558233	0.00220784
1448	cg16047868	0.00220772
1449	cg00986910	0.00220467
1450	cg11440915	0.00220459
1451	cg16821175	0.00220436
1452	cg24375218	0.00220347
1453	cg19815813	0.00219748
1454	cg19376461	0.00219726
1455	cg01066220	0.00219714
1456	cg08438071	0.00219701
1457	cg06211893	0.0021939
1458	cg25742394	0.00219356
1459	cg15545942	0.00218543
1460	cg09283223	0.00218413
1461	cg22371362	0.0021803
1462	cg15923139	0.00218005
1463	cg13709271	0.00217209
1464	cg24310780	0.00216892
1465	cg10792987	0.00216839
1466	cg05933789	0.00216592
1467	cg00387117	0.00216307
1468	cg02149376	0.00216269
1469	cg16127514	0.00216243
1470	cg19991916	0.00216038
1471	cg25737323	0.00215927
1472	cg18433784	0.00215736
1473	cg24390428	0.00215648
1474	cg06150863	0.00214359
1475	cg11519366	0.00213886
1476	cg27000496	0.00213872
1477	cg17116500	0.00213763
1478	cg19030814	0.00213496
1479	cg13778078	0.00213043
1480	cg22509053	0.00213042
1481	cg07931024	0.002129
1482	cg05887092	0.00212868
1483	cg10131465	0.00212741
1484	cg21202740	0.00212623
1485	cg25095032	0.00212393
1486	cg16974873	0.00212018
1487	cg04962865	0.00211962
1488	cg13536080	0.00211868
1489	cg04967687	0.00211128
1490	cg00449021	0.00210962
1491	cg19755003	0.00210493
1492	cg24778016	0.0021001
1493	cg08250921	0.00209969
1494	cg07103846	0.00209542
1495	cg03136781	0.00209415
1496	cg24624629	0.00209267
1497	cg26582803	0.00209057
1498	cg10123201	0.00209
1499	cg06496272	0.00208805
1500	cg19465124	0.0020877
1501	cg14793611	0.0020855
1502	cg03811629	0.00208207
1503	cg14062152	0.00207458
1504	cg15229124	0.00207245
1505	cg02627599	0.00207079
1506	cg18754118	0.00206912
1507	cg07455685	0.00206364
1508	cg16359915	0.00206325
1509	cg12364786	0.00205573
1510	cg01049678	0.00205245
1511	cg05592911	0.00205051
1512	cg22888181	0.00204848
1513	cg11928198	0.0020468
1514	cg00496102	0.00204448
1515	cg26019600	0.00204369
1516	cg01093786	0.00203258
1517	cg14928319	0.00203132
1518	cg01445827	0.00203029
1519	cg21304158	0.00202733
1520	cg11948874	0.00202312
1521	cg12253315	0.00201961
1522	cg09469870	0.00201951
1523	cg01682111	0.00201549
1524	cg03854765	0.0020144
1525	cg18833928	0.00201414
1526	cg03874542	0.00201346
1527	cg14841601	0.00201147
1528	cg25991468	0.0020112
1529	cg05619598	0.00200758
1530	cg02453013	0.00200673
1531	cg03784628	0.00200333
1532	cg04276005	0.00200291
1533	cg14235271	0.00200209
1534	cg08824221	0.00200201
1535	cg14485185	0.002
1536	cg10439737	0.00199779
1537	cg07967207	0.00199727
1538	cg24631609	0.00199355
1539	cg02533339	0.00199294
1540	cg06072822	0.00199175
1541	cg25374813	0.0019916
1542	cg18108623	0.00199113
1543	cg02999711	0.00198773
1544	cg13700912	0.00198693
1545	cg15058572	0.00198433
1546	cg21913981	0.00198349
1547	cg07918712	0.00198228
1548	cg03047059	0.0019807
1549	cg19017142	0.00197786
1550	cg13581922	0.00197758
1551	cg25480676	0.00197723
1552	cg05058976	0.00197701
1553	cg18840931	0.0019754
1554	cg06311422	0.00197255
1555	cg18790340	0.00197127
1556	cg20566766	0.00197082
1557	cg23428985	0.00196873
1558	cg07877629	0.00196831
1559	cg25213141	0.00196692
1560	cg00077547	0.00196644
1561	cg21045770	0.00196521
1562	cg07831273	0.00196519
1563	cg25961292	0.00196434
1564	cg16900264	0.00196433
1565	cg22454370	0.00195918
1566	cg03999216	0.00195784
1567	cg02846790	0.00195761
1568	cg21855143	0.00195645
1569	cg26403777	0.00195431
1570	cg09690103	0.00195343
1571	cg00560072	0.00195293
1572	cg23953027	0.00194956
1573	cg16965794	0.00194771
1574	cg18004856	0.00194699
1575	cg06509933	0.00194596
1576	cg11767442	0.00194411
1577	cg09825327	0.00194391
1578	cg27093964	0.00194286
1579	cg02902637	0.00194215
1580	cg22125433	0.00194203
1581	cg00710229	0.00194166
1582	cg14906976	0.00194101
1583	cg15312261	0.00194083
1584	cg20893936	0.00194007
1585	cg15148513	0.0019365
1586	cg03199239	0.00193586
1587	cg03511513	0.00193518
1588	cg11511443	0.00193344
1589	cg14375747	0.00193335
1590	cg26043955	0.00193305
1591	cg05834895	0.00193166
1592	cg26584983	0.00193034
1593	cg08636385	0.0019288
1594	cg02776119	0.00192493
1595	cg01053766	0.00192179
1596	cg12706330	0.00192152
1597	cg19493250	0.00191841
1598	cg20932721	0.00191732
1599	cg13520770	0.00191706
1600	cg16854826	0.00191418
1601	cg13363969	0.00190936
1602	cg16770549	0.00190349
1603	cg14392168	0.00190302
1604	cg08604505	0.0019027
1605	cg27030081	0.00190237
1606	cg15454074	0.00190181
1607	cg13879483	0.00190017
1608	cg02959816	0.00190017
1609	cg01948367	0.00189773
1610	cg02494549	0.00189679
1611	cg06052888	0.00188722
1612	cg23435594	0.00188535
1613	cg02578929	0.00188454
1614	cg01033191	0.00188003
1615	cg09757158	0.00187766
1616	cg09154639	0.00187428
1617	cg23092956	0.00187338
1618	cg18645493	0.0018728
1619	cg25354858	0.00187226
1620	cg14285539	0.00187075
1621	cg17323383	0.00186814
1622	cg14637144	0.00186594
1623	cg00351813	0.00186313
1624	cg10856045	0.00186147
1625	cg27181349	0.00186145
1626	cg09559798	0.00186129
1627	cg11932158	0.00186063
1628	cg20291363	0.00186059
1629	cg06829830	0.00185808
1630	cg06481122	0.00185803
1631	cg01623261	0.001856
1632	cg17588293	0.00185497
1633	cg09889228	0.00185349
1634	cg14624950	0.00185194
1635	cg10433327	0.00185123
1636	cg08927844	0.00185068
1637	cg21494097	0.00184801
1638	cg16018302	0.00184507
1639	cg00142925	0.00184284
1640	cg11327039	0.00184247
1641	cg11822642	0.00184067
1642	cg13258774	0.00183978
1643	cg22230912	0.00183768
1644	cg10635396	0.0018282
1645	cg21393051	0.00182712
1646	cg18759190	0.00182017
1647	cg23684249	0.00181334
1648	cg19437285	0.00180996
1649	cg13966575	0.00180906
1650	cg03559454	0.00180804
1651	cg07591362	0.00180571
1652	cg16407699	0.00180301
1653	cg25388451	0.00179778
1654	cg05242244	0.00179738
1655	cg08241082	0.00179625
1656	cg13378934	0.00179496
1657	cg07992044	0.00179406
1658	cg22784595	0.00179324
1659	cg22462657	0.00178874
1660	cg04885881	0.00178798
1661	cg24459941	0.00178536
1662	cg26261793	0.00178387
1663	cg16533359	0.0017814
1664	cg22007237	0.00178039
1665	cg13257421	0.00177734
1666	cg09587634	0.00177711
1667	cg13494428	0.00177593
1668	cg21510189	0.00177262
1669	cg12241963	0.00177067
1670	cg00392155	0.00177022
1671	cg12527440	0.00176859
1672	cg15699386	0.00176847
1673	cg21614682	0.00176445
1674	cg04051396	0.00176098
1675	cg01767270	0.00175455
1676	cg01425188	0.00175201
1677	cg15922057	0.00175023
1678	cg25211566	0.00174996
1679	cg08592104	0.00174906
1680	cg18728076	0.00174644
1681	cg03314365	0.00174445
1682	cg19266671	0.0017438
1683	cg24603926	0.00174279
1684	cg20865082	0.00174236
1685	cg12816936	0.00174176
1686	cg24801230	0.0017414
1687	cg13490227	0.00173924
1688	cg03657589	0.00173637
1689	cg27035169	0.00173486
1690	cg10504066	0.00173359
1691	cg04213746	0.00172917
1692	cg18187029	0.00172872
1693	cg04476846	0.00172405
1694	cg16683160	0.00172114
1695	cg20051875	0.00171805
1696	cg05999828	0.00171618
1697	cg04630490	0.00171449
1698	cg27286609	0.00171341
1699	cg04389921	0.00171275
1700	cg10512020	0.00171186
1701	cg13726218	0.00171144
1702	cg02453146	0.00171109
1703	cg00470044	0.00170833
1704	cg12044693	0.00170815
1705	cg14306956	0.00170227
1706	cg16937168	0.00170087
1707	cg19274618	0.00170034
1708	cg04536704	0.00169905
1709	cg06209924	0.00169752
1710	cg19081101	0.00169382
1711	cg23999526	0.00169036
1712	cg17369196	0.00168796
1713	cg19975917	0.00168186
1714	cg25631688	0.00168123
1715	cg10648960	0.00168061
1716	cg27232160	0.00167885
1717	cg17825294	0.00167861
1718	cg20253856	0.00167709
1719	cg26123532	0.00167408
1720	cg22846991	0.00166851
1721	cg12704462	0.00166809
1722	cg15954031	0.00166663
1723	cg27215768	0.00166454
1724	cg18592964	0.00166127
1725	cg20965866	0.00165991
1726	cg23255835	0.0016593
1727	cg04875062	0.00165908
1728	cg06918506	0.00165631
1729	cg22445742	0.00165439
1730	cg19690494	0.00165267
1731	cg12874792	0.00165079
1732	cg13412498	0.00164341
1733	cg19622623	0.00164033
1734	cg04107759	0.00163966
1735	cg12582654	0.00163746
1736	cg07873155	0.00163743
1737	cg01538605	0.00163691
1738	cg10628201	0.0016359
1739	cg14172108	0.00163107
1740	cg18886444	0.00163033
1741	cg09837314	0.0016258
1742	cg06097727	0.00162421
1743	cg16447311	0.00162381
1744	cg06303936	0.00162035
1745	cg00576550	0.00161967
1746	cg05246522	0.00161967
1747	cg22078560	0.00161742
1748	cg23204908	0.0016148
1749	cg11320084	0.00161478
1750	cg26466801	0.00161477
1751	cg27460531	0.00161338
1752	cg15190451	0.00161201
1753	cg02927058	0.00160791
1754	cg11310863	0.00160759
1755	cg26859042	0.00160642
1756	cg26735846	0.00160626
1757	cg13053082	0.00160579
1758	cg00160583	0.00160305
1759	cg02375506	0.00160212
1760	cg07570394	0.00160142
1761	cg05596650	0.0015991
1762	cg02184010	0.00159892
1763	cg04276057	0.00159813
1764	cg02464338	0.00159753
1765	cg12809031	0.0015968
1766	cg00294550	0.00159591
1767	cg15912800	0.00159368
1768	cg04243822	0.00159062
1769	cg00218149	0.00158816
1770	cg16550264	0.00158789
1771	cg16868145	0.00158789
1772	cg26354947	0.0015864
1773	cg22307974	0.00158536
1774	cg04867423	0.00158429
1775	cg12046758	0.00158405
1776	cg12253634	0.00158322
1777	cg10070224	0.00158257
1778	cg07827420	0.00158003
1779	cg24659037	0.0015791
1780	cg19779057	0.00157892
1781	cg15017004	0.00157889
1782	cg02957185	0.0015786
1783	cg21351647	0.00157805
1784	cg14115182	0.00157613
1785	cg20780180	0.00157524
1786	cg08205639	0.00157461
1787	cg14580628	0.00157417
1788	cg10518961	0.00157183
1789	cg19697911	0.00157155
1790	cg18664866	0.0015711
1791	cg14209064	0.00156953
1792	cg14358088	0.00156948
1793	cg02848961	0.00156892
1794	cg05790989	0.00156795
1795	cg07492210	0.0015677
1796	cg20066001	0.00156611
1797	cg14072027	0.0015644
1798	cg03626186	0.00156289
1799	cg11935147	0.00156274
1800	cg00767977	0.0015623
1801	cg21834604	0.0015605
1802	cg11283404	0.00155542
1803	cg17442194	0.00155511
1804	cg11522145	0.00155498
1805	cg16297435	0.00155456
1806	cg15475851	0.00155353
1807	cg14706475	0.00155141
1808	cg24037647	0.00155021
1809	cg02814858	0.00154929
1810	cg04125370	0.00154763
1811	cg21880079	0.00154374
1812	cg08090640	0.00154234
1813	cg19014941	0.00154068
1814	cg17261676	0.00154053
1815	cg13722700	0.00153906
1816	cg13677043	0.00153315
1817	cg01549929	0.00153142
1818	cg24686551	0.00153061
1819	cg07363637	0.00152955
1820	cg15096829	0.00152895
1821	cg21181092	0.00152687
1822	cg00473597	0.00152476
1823	cg03691530	0.00152427
1824	cg13267140	0.0015239
1825	cg15212266	0.00152371
1826	cg21943268	0.00152327
1827	cg08622666	0.00152322
1828	cg22147660	0.00151979
1829	cg18814344	0.00151964
1830	cg00177787	0.00151919
1831	cg27580905	0.00151837
1832	cg05181795	0.00151699
1833	cg02593924	0.0015167
1834	cg10521480	0.00151507
1835	cg03477240	0.00151462
1836	cg02953306	0.0015103
1837	cg14408428	0.00150976
1838	cg08651573	0.00150966
1839	cg04208434	0.00150829
1840	cg19675599	0.0015054
1841	cg07922924	0.00150076
1842	cg05542262	0.0014993
1843	cg00324748	0.00149928
1844	cg21038418	0.00149691
1845	cg24822602	0.0014965
1846	cg16937583	0.00149598
1847	cg17007164	0.00149565
1848	cg01657408	0.00149421
1849	cg16151960	0.0014939
1850	cg09452147	0.00149333
1851	cg15917438	0.00149147
1852	cg05341539	0.00149128
1853	cg00397871	0.00149109
1854	cg05570682	0.00149031
1855	cg11668917	0.00149
1856	cg06430688	0.00148944
1857	cg03099144	0.00148911
1858	cg21786381	0.001486
1859	cg23161733	0.00148491
1860	cg02976723	0.00148489
1861	cg06905679	0.00148396
1862	cg26334209	0.00148377
1863	cg16311306	0.00148367
1864	cg02831604	0.00148173
1865	cg13751386	0.00148138
1866	cg10921168	0.00148127
1867	cg18165914	0.00147916
1868	cg11196237	0.00147622
1869	cg09085201	0.00147523
1870	cg14970991	0.00147272
1871	cg21011570	0.00147257
1872	cg21563219	0.00147232
1873	cg14023451	0.00147191
1874	cg01097897	0.00146989
1875	cg15023858	0.0014683
1876	cg25114245	0.00146756
1877	cg25334934	0.00146666
1878	cg00937515	0.00146477
1879	cg07857040	0.0014643
1880	cg17219660	0.00146426
1881	cg04108706	0.0014642
1882	cg07344086	0.00146007
1883	cg24247667	0.00145981
1884	cg12594581	0.00145807
1885	cg10779340	0.00145807
1886	cg12905571	0.00145782
1887	cg12717594	0.00145769
1888	cg08989290	0.00145734
1889	cg00977696	0.00145717
1890	cg17950095	0.00145632
1891	cg14286320	0.00145615
1892	cg08454015	0.00145418
1893	cg14839134	0.00145395
1894	cg10773526	0.00145367
1895	cg00428457	0.00145334
1896	cg14263924	0.00145268
1897	cg09510077	0.0014522
1898	cg13636014	0.00145173
1899	cg20044923	0.00145158
1900	cg00386725	0.00145135
1901	cg19517912	0.00144838
1902	cg26685195	0.00144777
1903	cg08477158	0.00144423
1904	cg00090431	0.00144256
1905	cg14245228	0.00144162
1906	cg15921887	0.00144099
1907	cg04064583	0.00144088
1908	cg07218357	0.00143721
1909	cg10277811	0.00143099
1910	cg07503211	0.00142889
1911	cg17088799	0.00142837
1912	cg05260442	0.00142834
1913	cg24276681	0.00142771
1914	cg03569412	0.00142757
1915	cg01855013	0.00142502
1916	cg10475153	0.00142044
1917	cg16101080	0.00141971
1918	cg16576597	0.00141911
1919	cg04077417	0.00141875
1920	cg26536164	0.00141866
1921	cg09236445	0.00141855
1922	cg27546797	0.00141791
1923	cg17072494	0.00141626
1924	cg25810857	0.00141567
1925	cg00950497	0.0014156
1926	cg18747197	0.00141522
1927	cg19793807	0.00141504
1928	cg07168214	0.00141274
1929	cg21487363	0.00141119
1930	cg01960300	0.0014093
1931	cg23972695	0.00140887
1932	cg05376542	0.00140777
1933	cg08553913	0.00140755
1934	cg16048383	0.00140717
1935	cg01886855	0.00140645
1936	cg25187161	0.00140339
1937	cg24892628	0.00140254
1938	cg14349531	0.00140161
1939	cg27223728	0.00140007
1940	cg19275745	0.00139893
1941	cg18564881	0.00139875
1942	cg13389508	0.00139729
1943	cg03394422	0.00139688
1944	cg14417896	0.00139686
1945	cg08077807	0.00139631
1946	cg01915609	0.00139533
1947	cg18289557	0.00139477
1948	cg01095157	0.0013929
1949	cg21184369	0.00139237
1950	cg14895775	0.00139039
1951	cg03872376	0.00138937
1952	cg22483610	0.00138919
1953	cg09371559	0.0013888
1954	cg22304507	0.00138697
1955	cg23010693	0.00138526
1956	cg11819637	0.00138392
1957	cg07915271	0.00138145
1958	cg09474331	0.0013804
1959	cg19993680	0.00137984
1960	cg06658615	0.00137858
1961	cg20899625	0.00137804
1962	cg21264972	0.00137693
1963	cg10928294	0.00137633
1964	cg18262197	0.00137452
1965	cg02744249	0.00137241
1966	cg20176142	0.00137064
1967	cg18618206	0.00136911
1968	cg03717503	0.00136734
1969	cg04561937	0.00136518
1970	cg04894958	0.00136297
1971	cg27593760	0.00135917
1972	cg17793608	0.00135713
1973	cg25292882	0.00135549
1974	cg13257636	0.00135458
1975	cg17883068	0.00135423
1976	cg17351439	0.00135341
1977	cg09770579	0.00135177
1978	cg08148261	0.00134991
1979	cg10295609	0.00134922
1980	cg24195359	0.00134912
1981	cg15593298	0.0013475
1982	cg09883745	0.00134715
1983	cg02909257	0.00134662
1984	cg07821374	0.00134278
1985	cg03970176	0.00134058
1986	cg26097391	0.00133789
1987	cg12802537	0.00133784
1988	cg26213438	0.00133731
1989	cg08471972	0.00133669
1990	cg15769184	0.00133633
1991	cg07056138	0.00133568
1992	cg15343463	0.00133493
1993	cg03503642	0.00133466
1994	cg10864979	0.00133354
1995	cg25325005	0.00133144
1996	cg05678462	0.00133141
1997	cg01206259	0.00133069
1998	cg22863880	0.00133023
[truncated: 7,779 more rows]
