# Supplementary material for: Identifying Methylation Pattern and Genes Associated with Breast Cancer Subtypes
Source: Int J Mol Sci. 2019 Aug 31;20(17):4269. doi: 10.3390/ijms20174269 (PMC6747348; doi:10.3390/ijms20174269)
Supplement: Supplementary file 1 [file ijms-20-04269-s001.zip › Supp_S7.xlsx]

## Sheet: Sheet1
Supplementary Material S7: The 10-fold cross-validation performance (sensitivity and specificity of individual classes, overall accuracy, and MCC) of IFS with SVM on the dataset without LumB samples when using different number of features.
Number of features	Basal		Her2		LumA		Overall accuracy	MCC
	sensitivity	specificity	sensitivity	specificity	sensitivity	specificity
10	0.911765	1	0.837838	0.941558	0.933333	0.887324	0.910995	0.834272
20	0.911765	0.987261	0.783784	0.967532	0.966667	0.887324	0.921466	0.85166
30	0.970588	0.987261	0.837838	0.974026	0.966667	0.929577	0.942408	0.892269
40	1	0.993631	0.864865	0.980519	0.975	0.943662	0.958115	0.921695
50	1	0.980892	0.837838	0.967532	0.958333	0.957746	0.942408	0.893867
60	1	0.987261	0.837838	0.967532	0.958333	0.943662	0.942408	0.893197
70	1	0.987261	0.891892	0.974026	0.966667	0.971831	0.958115	0.922767
80	1	0.987261	0.864865	0.974026	0.966667	0.957746	0.95288	0.912645
90	1	0.987261	0.864865	0.974026	0.966667	0.957746	0.95288	0.912645
100	1	0.987261	0.891892	0.967532	0.958333	0.971831	0.95288	0.913624
110	1	0.980892	0.918919	0.961039	0.941667	0.985915	0.947644	0.906279
120	1	0.980892	0.918919	0.961039	0.941667	0.985915	0.947644	0.906279
130	1	0.993631	0.972973	0.967532	0.958333	1	0.968586	0.943804
140	1	0.980892	0.972973	0.974026	0.95	1	0.963351	0.934886
150	1	0.987261	0.972973	0.967532	0.95	1	0.963351	0.934919
160	1	0.993631	0.972973	0.967532	0.958333	1	0.968586	0.943804
170	1	0.987261	0.972973	0.974026	0.958333	1	0.968586	0.943723
180	1	0.987261	0.972973	0.967532	0.95	1	0.963351	0.934919
190	1	0.993631	0.972973	0.954545	0.941667	1	0.958115	0.926444
200	1	1	1	0.954545	0.941667	1	0.963351	0.93621
210	1	1	1	0.948052	0.933333	1	0.958115	0.927778
220	1	1	1	0.948052	0.933333	1	0.958115	0.927778
230	1	1	1	0.948052	0.933333	1	0.958115	0.927778
240	1	1	0.972973	0.954545	0.941667	0.985915	0.958115	0.925714
250	1	1	0.972973	0.954545	0.941667	0.985915	0.958115	0.925714
260	1	1	0.972973	0.961039	0.95	0.985915	0.963351	0.934401
270	1	1	0.972973	0.961039	0.95	0.985915	0.963351	0.934401
280	1	1	0.972973	0.954545	0.941667	0.985915	0.958115	0.925714
290	1	1	0.972973	0.954545	0.941667	0.985915	0.958115	0.925714
300	1	1	0.972973	0.967532	0.958333	0.985915	0.968586	0.943255
310	1	1	0.972973	0.967532	0.958333	0.985915	0.968586	0.943255
320	1	0.993631	0.945946	0.967532	0.958333	0.985915	0.963351	0.933516
330	1	0.993631	0.945946	0.967532	0.958333	0.985915	0.963351	0.933516
340	1	0.993631	0.945946	0.961039	0.95	0.985915	0.958115	0.924656
350	1	0.993631	0.945946	0.974026	0.966667	0.985915	0.968586	0.94255
360	1	0.993631	0.945946	0.974026	0.966667	0.985915	0.968586	0.94255
370	1	0.993631	0.945946	0.980519	0.975	0.985915	0.973822	0.951763
380	1	0.993631	0.945946	0.974026	0.966667	0.985915	0.968586	0.94255
390	1	0.993631	0.945946	0.974026	0.966667	0.985915	0.968586	0.94255
400	1	0.993631	0.945946	0.980519	0.975	0.985915	0.973822	0.951763
410	1	0.993631	0.945946	0.974026	0.966667	0.985915	0.968586	0.94255
420	1	0.993631	0.945946	0.974026	0.966667	0.985915	0.968586	0.94255
430	1	0.993631	0.945946	0.974026	0.966667	0.985915	0.968586	0.94255
440	1	0.993631	0.945946	0.974026	0.966667	0.985915	0.968586	0.94255
450	1	0.993631	0.945946	0.980519	0.975	0.985915	0.973822	0.951763
460	1	0.993631	0.945946	0.980519	0.975	0.985915	0.973822	0.951763
470	1	0.993631	0.945946	0.980519	0.975	0.985915	0.973822	0.951763
480	1	1	0.972973	0.980519	0.975	0.985915	0.979058	0.961489
490	1	0.993631	0.945946	0.974026	0.966667	0.985915	0.968586	0.94255
500	1	0.993631	0.945946	0.974026	0.966667	0.985915	0.968586	0.94255
510	1	0.993631	0.945946	0.974026	0.966667	0.985915	0.968586	0.94255
520	1	0.993631	0.945946	0.974026	0.966667	0.985915	0.968586	0.94255
530	1	0.993631	0.945946	0.974026	0.966667	0.985915	0.968586	0.94255
540	1	0.993631	0.945946	0.974026	0.966667	0.985915	0.968586	0.94255
550	1	0.993631	0.945946	0.974026	0.966667	0.985915	0.968586	0.94255
560	1	0.993631	0.945946	0.974026	0.966667	0.985915	0.968586	0.94255
570	1	0.993631	0.945946	0.974026	0.966667	0.985915	0.968586	0.94255
580	1	0.993631	0.918919	0.974026	0.966667	0.971831	0.963351	0.932393
590	1	0.993631	0.918919	0.974026	0.966667	0.971831	0.963351	0.932393
600	1	0.993631	0.918919	0.974026	0.966667	0.971831	0.963351	0.932393
610	1	0.993631	0.918919	0.980519	0.975	0.971831	0.968586	0.941712
620	1	0.993631	0.918919	0.980519	0.975	0.971831	0.968586	0.941712
630	1	0.993631	0.945946	0.980519	0.975	0.985915	0.973822	0.951763
640	1	0.993631	0.945946	0.980519	0.975	0.985915	0.973822	0.951763
650	1	0.993631	0.945946	0.980519	0.975	0.985915	0.973822	0.951763
660	1	0.993631	0.945946	0.980519	0.975	0.985915	0.973822	0.951763
670	1	0.993631	0.945946	0.980519	0.975	0.985915	0.973822	0.951763
680	1	0.993631	0.945946	0.980519	0.975	0.985915	0.973822	0.951763
690	1	0.993631	0.945946	0.980519	0.975	0.985915	0.973822	0.951763
700	1	0.993631	0.945946	0.980519	0.975	0.985915	0.973822	0.951763
710	1	0.993631	0.945946	0.980519	0.975	0.985915	0.973822	0.951763
720	1	0.993631	0.945946	0.980519	0.975	0.985915	0.973822	0.951763
730	1	0.993631	0.945946	0.980519	0.975	0.985915	0.973822	0.951763
740	1	0.993631	0.945946	0.980519	0.975	0.985915	0.973822	0.951763
750	1	0.993631	0.945946	0.980519	0.975	0.985915	0.973822	0.951763
760	1	0.993631	0.945946	0.980519	0.975	0.985915	0.973822	0.951763
770	1	0.993631	0.945946	0.980519	0.975	0.985915	0.973822	0.951763
780	1	0.993631	0.945946	0.980519	0.975	0.985915	0.973822	0.951763
790	1	0.993631	0.945946	0.980519	0.975	0.985915	0.973822	0.951763
800	1	0.993631	0.945946	0.980519	0.975	0.985915	0.973822	0.951763
810	1	0.993631	0.945946	0.980519	0.975	0.985915	0.973822	0.951763
820	1	0.993631	0.945946	0.980519	0.975	0.985915	0.973822	0.951763
830	1	0.993631	0.945946	0.980519	0.975	0.985915	0.973822	0.951763
840	1	0.993631	0.945946	0.980519	0.975	0.985915	0.973822	0.951763
850	1	0.993631	0.945946	0.980519	0.975	0.985915	0.973822	0.951763
860	1	0.993631	0.945946	0.980519	0.975	0.985915	0.973822	0.951763
870	1	0.993631	0.945946	0.980519	0.975	0.985915	0.973822	0.951763
880	1	0.993631	0.945946	0.980519	0.975	0.985915	0.973822	0.951763
890	1	0.993631	0.945946	0.980519	0.975	0.985915	0.973822	0.951763
900	1	0.993631	0.945946	0.980519	0.975	0.985915	0.973822	0.951763
910	1	0.993631	0.945946	0.980519	0.975	0.985915	0.973822	0.951763
920	1	0.993631	0.945946	0.980519	0.975	0.985915	0.973822	0.951763
930	1	0.993631	0.945946	0.980519	0.975	0.985915	0.973822	0.951763
940	1	0.993631	0.945946	0.980519	0.975	0.985915	0.973822	0.951763
950	1	0.993631	0.945946	0.980519	0.975	0.985915	0.973822	0.951763
960	1	0.993631	0.945946	0.980519	0.975	0.985915	0.973822	0.951763
970	1	0.993631	0.945946	0.980519	0.975	0.985915	0.973822	0.951763
980	1	0.993631	0.945946	0.980519	0.975	0.985915	0.973822	0.951763
990	1	0.993631	0.945946	0.974026	0.966667	0.985915	0.968586	0.94255
1000	1	0.993631	0.945946	0.974026	0.966667	0.985915	0.968586	0.94255
1010	1	0.993631	0.945946	0.974026	0.966667	0.985915	0.968586	0.94255
1020	1	0.993631	0.945946	0.974026	0.966667	0.985915	0.968586	0.94255
1030	1	0.993631	0.945946	0.974026	0.966667	0.985915	0.968586	0.94255
1040	1	0.993631	0.945946	0.980519	0.975	0.985915	0.973822	0.951763
1050	1	0.993631	0.945946	0.980519	0.975	0.985915	0.973822	0.951763
1060	1	0.993631	0.945946	0.980519	0.975	0.985915	0.973822	0.951763
1070	1	0.993631	0.945946	0.980519	0.975	0.985915	0.973822	0.951763
1080	1	0.993631	0.945946	0.974026	0.966667	0.985915	0.968586	0.94255
1090	1	0.993631	0.945946	0.980519	0.975	0.985915	0.973822	0.951763
1100	1	0.993631	0.945946	0.980519	0.975	0.985915	0.973822	0.951763
1110	1	0.993631	0.945946	0.980519	0.975	0.985915	0.973822	0.951763
1120	1	0.993631	0.945946	0.974026	0.966667	0.985915	0.968586	0.94255
1130	1	0.993631	0.918919	0.974026	0.966667	0.971831	0.963351	0.932393
1140	1	0.993631	0.945946	0.974026	0.966667	0.985915	0.968586	0.94255
1150	1	0.993631	0.945946	0.974026	0.966667	0.985915	0.968586	0.94255
1160	1	0.993631	0.945946	0.974026	0.966667	0.985915	0.968586	0.94255
1170	1	0.993631	0.945946	0.974026	0.966667	0.985915	0.968586	0.94255
1180	1	0.993631	0.945946	0.974026	0.966667	0.985915	0.968586	0.94255
1190	1	0.993631	0.945946	0.974026	0.966667	0.985915	0.968586	0.94255
1200	1	0.993631	0.945946	0.974026	0.966667	0.985915	0.968586	0.94255
1210	1	0.993631	0.945946	0.974026	0.966667	0.985915	0.968586	0.94255
1220	1	0.993631	0.945946	0.974026	0.966667	0.985915	0.968586	0.94255
1230	1	0.993631	0.945946	0.974026	0.966667	0.985915	0.968586	0.94255
1240	1	0.993631	0.945946	0.974026	0.966667	0.985915	0.968586	0.94255
1250	1	0.993631	0.945946	0.974026	0.966667	0.985915	0.968586	0.94255
1260	1	0.993631	0.945946	0.974026	0.966667	0.985915	0.968586	0.94255
1270	1	0.993631	0.945946	0.974026	0.966667	0.985915	0.968586	0.94255
1280	1	0.993631	0.945946	0.974026	0.966667	0.985915	0.968586	0.94255
1290	1	0.993631	0.945946	0.974026	0.966667	0.985915	0.968586	0.94255
1300	1	0.993631	0.945946	0.974026	0.966667	0.985915	0.968586	0.94255
1310	1	0.993631	0.945946	0.974026	0.966667	0.985915	0.968586	0.94255
1320	1	0.993631	0.945946	0.974026	0.966667	0.985915	0.968586	0.94255
1330	1	0.993631	0.945946	0.974026	0.966667	0.985915	0.968586	0.94255
1340	1	0.993631	0.945946	0.974026	0.966667	0.985915	0.968586	0.94255
1350	1	0.993631	0.945946	0.974026	0.966667	0.985915	0.968586	0.94255
1360	1	0.993631	0.945946	0.974026	0.966667	0.985915	0.968586	0.94255
1370	1	0.993631	0.945946	0.974026	0.966667	0.985915	0.968586	0.94255
1380	1	0.993631	0.945946	0.974026	0.966667	0.985915	0.968586	0.94255
1390	1	0.993631	0.945946	0.974026	0.966667	0.985915	0.968586	0.94255
1400	1	0.993631	0.945946	0.974026	0.966667	0.985915	0.968586	0.94255
1410	1	0.993631	0.945946	0.974026	0.966667	0.985915	0.968586	0.94255
1420	1	0.993631	0.945946	0.974026	0.966667	0.985915	0.968586	0.94255
1430	1	0.993631	0.945946	0.974026	0.966667	0.985915	0.968586	0.94255
1440	1	0.993631	0.945946	0.974026	0.966667	0.985915	0.968586	0.94255
1450	1	0.993631	0.945946	0.974026	0.966667	0.985915	0.968586	0.94255
1460	1	0.993631	0.945946	0.974026	0.966667	0.985915	0.968586	0.94255
1470	1	0.993631	0.945946	0.974026	0.966667	0.985915	0.968586	0.94255
1480	1	0.993631	0.945946	0.974026	0.966667	0.985915	0.968586	0.94255
1490	1	0.993631	0.945946	0.974026	0.966667	0.985915	0.968586	0.94255
1500	1	0.993631	0.945946	0.974026	0.966667	0.985915	0.968586	0.94255
1510	1	0.993631	0.945946	0.974026	0.966667	0.985915	0.968586	0.94255
1520	1	0.993631	0.945946	0.974026	0.966667	0.985915	0.968586	0.94255
1530	1	0.993631	0.945946	0.974026	0.966667	0.985915	0.968586	0.94255
1540	1	0.993631	0.945946	0.974026	0.966667	0.985915	0.968586	0.94255
1550	1	0.993631	0.945946	0.974026	0.966667	0.985915	0.968586	0.94255
1560	1	0.993631	0.945946	0.974026	0.966667	0.985915	0.968586	0.94255
1570	1	0.993631	0.945946	0.974026	0.966667	0.985915	0.968586	0.94255
1580	1	0.993631	0.945946	0.974026	0.966667	0.985915	0.968586	0.94255
1590	1	0.993631	0.945946	0.974026	0.966667	0.985915	0.968586	0.94255
1600	1	0.993631	0.945946	0.974026	0.966667	0.985915	0.968586	0.94255
1610	1	0.993631	0.945946	0.974026	0.966667	0.985915	0.968586	0.94255
1620	1	0.993631	0.945946	0.974026	0.966667	0.985915	0.968586	0.94255
1630	1	0.993631	0.945946	0.974026	0.966667	0.985915	0.968586	0.94255
1640	1	0.993631	0.945946	0.974026	0.966667	0.985915	0.968586	0.94255
1650	1	0.993631	0.945946	0.974026	0.966667	0.985915	0.968586	0.94255
1660	1	0.993631	0.945946	0.974026	0.966667	0.985915	0.968586	0.94255
1670	1	0.993631	0.945946	0.974026	0.966667	0.985915	0.968586	0.94255
1680	1	0.993631	0.945946	0.974026	0.966667	0.985915	0.968586	0.94255
1690	1	0.993631	0.945946	0.974026	0.966667	0.985915	0.968586	0.94255
1700	1	0.993631	0.945946	0.974026	0.966667	0.985915	0.968586	0.94255
1710	1	0.993631	0.945946	0.974026	0.966667	0.985915	0.968586	0.94255
1720	1	0.993631	0.945946	0.974026	0.966667	0.985915	0.968586	0.94255
1730	1	0.993631	0.945946	0.974026	0.966667	0.985915	0.968586	0.94255
1740	1	0.993631	0.945946	0.974026	0.966667	0.985915	0.968586	0.94255
1750	1	0.993631	0.945946	0.974026	0.966667	0.985915	0.968586	0.94255
1760	1	0.993631	0.945946	0.974026	0.966667	0.985915	0.968586	0.94255
1770	1	0.993631	0.945946	0.974026	0.966667	0.985915	0.968586	0.94255
1780	1	0.993631	0.945946	0.974026	0.966667	0.985915	0.968586	0.94255
1790	1	0.993631	0.945946	0.974026	0.966667	0.985915	0.968586	0.94255
1800	1	0.993631	0.945946	0.974026	0.966667	0.985915	0.968586	0.94255
1810	1	0.993631	0.945946	0.974026	0.966667	0.985915	0.968586	0.94255
1820	1	0.993631	0.945946	0.974026	0.966667	0.985915	0.968586	0.94255
1830	1	0.993631	0.945946	0.980519	0.975	0.985915	0.973822	0.951763
1840	1	0.993631	0.945946	0.980519	0.975	0.985915	0.973822	0.951763
1850	1	0.993631	0.945946	0.980519	0.975	0.985915	0.973822	0.951763
1860	1	0.993631	0.945946	0.974026	0.966667	0.985915	0.968586	0.94255
1870	1	0.993631	0.945946	0.980519	0.975	0.985915	0.973822	0.951763
1880	1	0.993631	0.945946	0.980519	0.975	0.985915	0.973822	0.951763
1890	1	0.993631	0.945946	0.980519	0.975	0.985915	0.973822	0.951763
1900	1	0.993631	0.945946	0.980519	0.975	0.985915	0.973822	0.951763
1910	1	0.993631	0.945946	0.980519	0.975	0.985915	0.973822	0.951763
1920	1	0.993631	0.945946	0.974026	0.966667	0.985915	0.968586	0.94255
1930	1	0.993631	0.945946	0.974026	0.966667	0.985915	0.968586	0.94255
1940	1	0.993631	0.945946	0.980519	0.975	0.985915	0.973822	0.951763
1950	1	0.993631	0.945946	0.980519	0.975	0.985915	0.973822	0.951763
1960	1	0.993631	0.945946	0.980519	0.975	0.985915	0.973822	0.951763
1970	1	0.993631	0.945946	0.980519	0.975	0.985915	0.973822	0.951763
1980	1	0.993631	0.945946	0.980519	0.975	0.985915	0.973822	0.951763
1990	1	0.993631	0.945946	0.980519	0.975	0.985915	0.973822	0.951763
2000	1	0.993631	0.945946	0.980519	0.975	0.985915	0.973822	0.951763
2010	1	0.993631	0.945946	0.980519	0.975	0.985915	0.973822	0.951763
2020	1	0.993631	0.945946	0.980519	0.975	0.985915	0.973822	0.951763
2030	1	0.993631	0.945946	0.980519	0.975	0.985915	0.973822	0.951763
2040	1	0.993631	0.945946	0.980519	0.975	0.985915	0.973822	0.951763
2050	1	0.993631	0.945946	0.980519	0.975	0.985915	0.973822	0.951763
2060	1	0.993631	0.945946	0.980519	0.975	0.985915	0.973822	0.951763
2070	1	0.993631	0.945946	0.980519	0.975	0.985915	0.973822	0.951763
2080	1	0.993631	0.945946	0.980519	0.975	0.985915	0.973822	0.951763
2090	1	0.993631	0.945946	0.980519	0.975	0.985915	0.973822	0.951763
2100	1	0.993631	0.945946	0.980519	0.975	0.985915	0.973822	0.951763
2110	1	0.993631	0.945946	0.980519	0.975	0.985915	0.973822	0.951763
2120	1	0.993631	0.945946	0.980519	0.975	0.985915	0.973822	0.951763
2130	1	0.993631	0.945946	0.980519	0.975	0.985915	0.973822	0.951763
2140	1	0.993631	0.945946	0.980519	0.975	0.985915	0.973822	0.951763
2150	1	0.993631	0.945946	0.980519	0.975	0.985915	0.973822	0.951763
2160	1	0.993631	0.945946	0.980519	0.975	0.985915	0.973822	0.951763
2170	1	0.993631	0.945946	0.980519	0.975	0.985915	0.973822	0.951763
2180	1	0.993631	0.945946	0.980519	0.975	0.985915	0.973822	0.951763
2190	1	0.993631	0.945946	0.980519	0.975	0.985915	0.973822	0.951763
2200	1	0.993631	0.945946	0.980519	0.975	0.985915	0.973822	0.951763
2210	1	0.993631	0.945946	0.980519	0.975	0.985915	0.973822	0.951763
2220	1	0.993631	0.945946	0.980519	0.975	0.985915	0.973822	0.951763
2230	1	0.993631	0.945946	0.980519	0.975	0.985915	0.973822	0.951763
2240	1	0.993631	0.945946	0.980519	0.975	0.985915	0.973822	0.951763
2250	1	0.993631	0.945946	0.980519	0.975	0.985915	0.973822	0.951763
2260	1	0.993631	0.945946	0.980519	0.975	0.985915	0.973822	0.951763
2270	1	0.993631	0.945946	0.980519	0.975	0.985915	0.973822	0.951763
2280	1	0.993631	0.945946	0.980519	0.975	0.985915	0.973822	0.951763
2290	1	0.993631	0.945946	0.980519	0.975	0.985915	0.973822	0.951763
2300	1	0.993631	0.945946	0.980519	0.975	0.985915	0.973822	0.951763
2310	1	0.993631	0.945946	0.980519	0.975	0.985915	0.973822	0.951763
2320	1	0.993631	0.945946	0.980519	0.975	0.985915	0.973822	0.951763
2330	1	0.993631	0.945946	0.980519	0.975	0.985915	0.973822	0.951763
2340	1	0.993631	0.945946	0.980519	0.975	0.985915	0.973822	0.951763
2350	1	0.993631	0.945946	0.980519	0.975	0.985915	0.973822	0.951763
2360	1	0.993631	0.945946	0.980519	0.975	0.985915	0.973822	0.951763
2370	1	0.993631	0.945946	0.980519	0.975	0.985915	0.973822	0.951763
2380	1	0.993631	0.945946	0.980519	0.975	0.985915	0.973822	0.951763
2390	1	0.993631	0.945946	0.980519	0.975	0.985915	0.973822	0.951763
2400	1	0.993631	0.945946	0.980519	0.975	0.985915	0.973822	0.951763
2410	1	0.993631	0.945946	0.980519	0.975	0.985915	0.973822	0.951763
2420	1	0.993631	0.945946	0.980519	0.975	0.985915	0.973822	0.951763
2430	1	0.993631	0.945946	0.980519	0.975	0.985915	0.973822	0.951763
2440	1	0.993631	0.945946	0.980519	0.975	0.985915	0.973822	0.951763
2450	1	0.993631	0.945946	0.980519	0.975	0.985915	0.973822	0.951763
2460	1	0.993631	0.945946	0.980519	0.975	0.985915	0.973822	0.951763
2470	1	0.993631	0.945946	0.980519	0.975	0.985915	0.973822	0.951763
2480	1	0.993631	0.945946	0.980519	0.975	0.985915	0.973822	0.951763
2490	1	0.993631	0.945946	0.980519	0.975	0.985915	0.973822	0.951763
2500	1	0.993631	0.945946	0.980519	0.975	0.985915	0.973822	0.951763
2510	1	0.993631	0.945946	0.980519	0.975	0.985915	0.973822	0.951763
2520	1	0.993631	0.945946	0.980519	0.975	0.985915	0.973822	0.951763
2530	1	0.993631	0.945946	0.980519	0.975	0.985915	0.973822	0.951763
2540	1	0.993631	0.945946	0.980519	0.975	0.985915	0.973822	0.951763
2550	1	0.993631	0.945946	0.980519	0.975	0.985915	0.973822	0.951763
2560	1	0.993631	0.945946	0.980519	0.975	0.985915	0.973822	0.951763
2570	1	0.993631	0.945946	0.980519	0.975	0.985915	0.973822	0.951763
2580	1	0.993631	0.945946	0.980519	0.975	0.985915	0.973822	0.951763
2590	1	0.993631	0.945946	0.980519	0.975	0.985915	0.973822	0.951763
2600	1	0.993631	0.945946	0.980519	0.975	0.985915	0.973822	0.951763
2610	1	0.993631	0.945946	0.980519	0.975	0.985915	0.973822	0.951763
2620	1	0.993631	0.945946	0.980519	0.975	0.985915	0.973822	0.951763
2630	1	0.993631	0.945946	0.980519	0.975	0.985915	0.973822	0.951763
2640	1	0.993631	0.945946	0.980519	0.975	0.985915	0.973822	0.951763
2650	1	0.993631	0.945946	0.980519	0.975	0.985915	0.973822	0.951763
2660	1	0.993631	0.945946	0.980519	0.975	0.985915	0.973822	0.951763
2670	1	1	0.972973	0.980519	0.975	0.985915	0.979058	0.961489
2680	1	0.993631	0.945946	0.980519	0.975	0.985915	0.973822	0.951763
2690	1	0.993631	0.945946	0.980519	0.975	0.985915	0.973822	0.951763
2700	1	0.993631	0.945946	0.980519	0.975	0.985915	0.973822	0.951763
2710	1	0.993631	0.945946	0.980519	0.975	0.985915	0.973822	0.951763
2720	1	1	0.972973	0.980519	0.975	0.985915	0.979058	0.961489
2730	1	1	0.972973	0.980519	0.975	0.985915	0.979058	0.961489
2740	1	1	0.972973	0.980519	0.975	0.985915	0.979058	0.961489
2750	1	1	0.972973	0.980519	0.975	0.985915	0.979058	0.961489
2760	1	1	0.972973	0.980519	0.975	0.985915	0.979058	0.961489
2770	1	1	0.972973	0.980519	0.975	0.985915	0.979058	0.961489
2780	1	1	0.972973	0.980519	0.975	0.985915	0.979058	0.961489
2790	1	1	0.972973	0.980519	0.975	0.985915	0.979058	0.961489
2800	1	1	0.972973	0.980519	0.975	0.985915	0.979058	0.961489
2810	1	1	0.972973	0.980519	0.975	0.985915	0.979058	0.961489
2820	1	0.993631	0.945946	0.980519	0.975	0.985915	0.973822	0.951763
2830	1	1	0.972973	0.980519	0.975	0.985915	0.979058	0.961489
2840	1	1	0.972973	0.980519	0.975	0.985915	0.979058	0.961489
2850	1	1	0.972973	0.980519	0.975	0.985915	0.979058	0.961489
2860	1	1	0.972973	0.980519	0.975	0.985915	0.979058	0.961489
2870	1	1	0.972973	0.980519	0.975	0.985915	0.979058	0.961489
2880	1	1	0.972973	0.980519	0.975	0.985915	0.979058	0.961489
2890	1	1	0.972973	0.980519	0.975	0.985915	0.979058	0.961489
2900	1	1	0.972973	0.980519	0.975	0.985915	0.979058	0.961489
2910	1	1	0.972973	0.980519	0.975	0.985915	0.979058	0.961489
2920	1	1	0.972973	0.980519	0.975	0.985915	0.979058	0.961489
2930	1	1	0.972973	0.980519	0.975	0.985915	0.979058	0.961489
2940	1	1	0.972973	0.980519	0.975	0.985915	0.979058	0.961489
2950	1	1	0.972973	0.980519	0.975	0.985915	0.979058	0.961489
2960	1	1	0.972973	0.980519	0.975	0.985915	0.979058	0.961489
2970	1	1	0.972973	0.980519	0.975	0.985915	0.979058	0.961489
2980	1	1	0.972973	0.980519	0.975	0.985915	0.979058	0.961489
2990	1	1	0.972973	0.980519	0.975	0.985915	0.979058	0.961489
3000	1	1	0.972973	0.980519	0.975	0.985915	0.979058	0.961489
3010	1	1	0.972973	0.980519	0.975	0.985915	0.979058	0.961489
3020	1	1	0.972973	0.980519	0.975	0.985915	0.979058	0.961489
3030	1	1	0.972973	0.980519	0.975	0.985915	0.979058	0.961489
3040	1	1	0.972973	0.980519	0.975	0.985915	0.979058	0.961489
3050	1	1	0.972973	0.980519	0.975	0.985915	0.979058	0.961489
3060	1	1	0.972973	0.980519	0.975	0.985915	0.979058	0.961489
3070	1	1	0.972973	0.980519	0.975	0.985915	0.979058	0.961489
3080	1	1	0.945946	0.980519	0.975	0.971831	0.973822	0.951429
3090	1	1	0.972973	0.980519	0.975	0.985915	0.979058	0.961489
3100	1	1	0.972973	0.980519	0.975	0.985915	0.979058	0.961489
3110	1	1	0.972973	0.980519	0.975	0.985915	0.979058	0.961489
3120	1	1	0.972973	0.980519	0.975	0.985915	0.979058	0.961489
3130	1	1	0.972973	0.980519	0.975	0.985915	0.979058	0.961489
3140	1	1	0.972973	0.980519	0.975	0.985915	0.979058	0.961489
3150	1	1	0.972973	0.980519	0.975	0.985915	0.979058	0.961489
3160	1	1	0.972973	0.980519	0.975	0.985915	0.979058	0.961489
3170	1	1	0.972973	0.980519	0.975	0.985915	0.979058	0.961489
3180	1	1	0.972973	0.980519	0.975	0.985915	0.979058	0.961489
3190	1	1	0.972973	0.980519	0.975	0.985915	0.979058	0.961489
3200	1	1	0.972973	0.980519	0.975	0.985915	0.979058	0.961489
3210	1	1	0.972973	0.980519	0.975	0.985915	0.979058	0.961489
3220	1	1	0.972973	0.980519	0.975	0.985915	0.979058	0.961489
3230	1	1	0.972973	0.980519	0.975	0.985915	0.979058	0.961489
3240	1	1	0.972973	0.980519	0.975	0.985915	0.979058	0.961489
3250	1	1	0.972973	0.980519	0.975	0.985915	0.979058	0.961489
3260	1	1	0.972973	0.980519	0.975	0.985915	0.979058	0.961489
3270	1	1	0.972973	0.980519	0.975	0.985915	0.979058	0.961489
3280	1	1	0.972973	0.980519	0.975	0.985915	0.979058	0.961489
3290	1	1	0.972973	0.980519	0.975	0.985915	0.979058	0.961489
3300	1	1	0.972973	0.980519	0.975	0.985915	0.979058	0.961489
3310	1	1	0.972973	0.980519	0.975	0.985915	0.979058	0.961489
3320	1	1	0.972973	0.980519	0.975	0.985915	0.979058	0.961489
3330	1	1	0.972973	0.980519	0.975	0.985915	0.979058	0.961489
3340	1	1	0.972973	0.980519	0.975	0.985915	0.979058	0.961489
3350	1	1	0.972973	0.980519	0.975	0.985915	0.979058	0.961489
3360	1	1	0.972973	0.980519	0.975	0.985915	0.979058	0.961489
3370	1	1	0.972973	0.980519	0.975	0.985915	0.979058	0.961489
3380	1	1	0.972973	0.980519	0.975	0.985915	0.979058	0.961489
3390	1	1	0.972973	0.980519	0.975	0.985915	0.979058	0.961489
3400	1	1	0.972973	0.980519	0.975	0.985915	0.979058	0.961489
3410	1	1	0.972973	0.980519	0.975	0.985915	0.979058	0.961489
3420	1	1	0.972973	0.980519	0.975	0.985915	0.979058	0.961489
3430	1	1	0.972973	0.980519	0.975	0.985915	0.979058	0.961489
3440	1	1	0.972973	0.980519	0.975	0.985915	0.979058	0.961489
3450	1	1	0.972973	0.980519	0.975	0.985915	0.979058	0.961489
3460	1	1	0.972973	0.980519	0.975	0.985915	0.979058	0.961489
3470	1	1	0.972973	0.980519	0.975	0.985915	0.979058	0.961489
3480	1	1	0.972973	0.980519	0.975	0.985915	0.979058	0.961489
3490	1	1	0.972973	0.980519	0.975	0.985915	0.979058	0.961489
3500	1	1	0.972973	0.980519	0.975	0.985915	0.979058	0.961489
3510	1	1	0.972973	0.980519	0.975	0.985915	0.979058	0.961489
3520	1	1	0.972973	0.980519	0.975	0.985915	0.979058	0.961489
3530	1	1	0.972973	0.980519	0.975	0.985915	0.979058	0.961489
3540	1	1	0.972973	0.980519	0.975	0.985915	0.979058	0.961489
3550	1	1	0.972973	0.980519	0.975	0.985915	0.979058	0.961489
3560	1	1	0.972973	0.980519	0.975	0.985915	0.979058	0.961489
3570	1	1	0.972973	0.980519	0.975	0.985915	0.979058	0.961489
3580	1	1	0.972973	0.980519	0.975	0.985915	0.979058	0.961489
3590	1	1	0.972973	0.980519	0.975	0.985915	0.979058	0.961489
3600	1	1	0.972973	0.980519	0.975	0.985915	0.979058	0.961489
3610	1	1	0.972973	0.980519	0.975	0.985915	0.979058	0.961489
3620	1	1	0.972973	0.980519	0.975	0.985915	0.979058	0.961489
3630	1	1	0.972973	0.980519	0.975	0.985915	0.979058	0.961489
3640	1	1	0.972973	0.980519	0.975	0.985915	0.979058	0.961489
3650	1	1	0.972973	0.980519	0.975	0.985915	0.979058	0.961489
3660	1	1	0.972973	0.980519	0.975	0.985915	0.979058	0.961489
3670	1	1	0.972973	0.980519	0.975	0.985915	0.979058	0.961489
3680	1	1	0.972973	0.980519	0.975	0.985915	0.979058	0.961489
3690	1	1	0.972973	0.980519	0.975	0.985915	0.979058	0.961489
3700	1	1	0.972973	0.980519	0.975	0.985915	0.979058	0.961489
3710	1	1	0.972973	0.980519	0.975	0.985915	0.979058	0.961489
3720	1	1	0.972973	0.980519	0.975	0.985915	0.979058	0.961489
3730	1	1	0.972973	0.980519	0.975	0.985915	0.979058	0.961489
3740	1	1	0.972973	0.980519	0.975	0.985915	0.979058	0.961489
3750	1	1	0.972973	0.980519	0.975	0.985915	0.979058	0.961489
3760	1	1	0.972973	0.980519	0.975	0.985915	0.979058	0.961489
3770	1	1	0.972973	0.980519	0.975	0.985915	0.979058	0.961489
3780	1	1	0.972973	0.980519	0.975	0.985915	0.979058	0.961489
3790	1	1	0.972973	0.980519	0.975	0.985915	0.979058	0.961489
3800	1	1	0.972973	0.980519	0.975	0.985915	0.979058	0.961489
3810	1	1	0.972973	0.980519	0.975	0.985915	0.979058	0.961489
3820	1	1	0.972973	0.980519	0.975	0.985915	0.979058	0.961489
3830	1	1	0.972973	0.980519	0.975	0.985915	0.979058	0.961489
3840	1	1	0.972973	0.980519	0.975	0.985915	0.979058	0.961489
3850	1	1	0.972973	0.980519	0.975	0.985915	0.979058	0.961489
3860	1	1	0.972973	0.980519	0.975	0.985915	0.979058	0.961489
3870	1	1	0.972973	0.980519	0.975	0.985915	0.979058	0.961489
3880	1	1	0.972973	0.980519	0.975	0.985915	0.979058	0.961489
3890	1	1	0.972973	0.980519	0.975	0.985915	0.979058	0.961489
3900	1	1	0.972973	0.980519	0.975	0.985915	0.979058	0.961489
3910	1	1	0.972973	0.980519	0.975	0.985915	0.979058	0.961489
3920	1	1	0.972973	0.980519	0.975	0.985915	0.979058	0.961489
3930	1	1	0.972973	0.980519	0.975	0.985915	0.979058	0.961489
3940	1	1	0.972973	0.980519	0.975	0.985915	0.979058	0.961489
3950	1	1	0.972973	0.980519	0.975	0.985915	0.979058	0.961489
3960	1	1	0.972973	0.980519	0.975	0.985915	0.979058	0.961489
3970	1	1	0.972973	0.980519	0.975	0.985915	0.979058	0.961489
3980	1	1	0.972973	0.980519	0.975	0.985915	0.979058	0.961489
3990	1	1	0.972973	0.980519	0.975	0.985915	0.979058	0.961489
4000	1	1	0.972973	0.980519	0.975	0.985915	0.979058	0.961489
4010	1	1	0.972973	0.980519	0.975	0.985915	0.979058	0.961489
4020	1	1	0.972973	0.980519	0.975	0.985915	0.979058	0.961489
4030	1	1	0.972973	0.980519	0.975	0.985915	0.979058	0.961489
4040	1	1	0.972973	0.980519	0.975	0.985915	0.979058	0.961489
4050	1	1	0.972973	0.980519	0.975	0.985915	0.979058	0.961489
4060	1	1	0.972973	0.980519	0.975	0.985915	0.979058	0.961489
4070	1	1	0.972973	0.980519	0.975	0.985915	0.979058	0.961489
4080	1	1	0.972973	0.980519	0.975	0.985915	0.979058	0.961489
4090	1	1	0.972973	0.980519	0.975	0.985915	0.979058	0.961489
4100	1	1	0.972973	0.980519	0.975	0.985915	0.979058	0.961489
4110	1	1	0.972973	0.980519	0.975	0.985915	0.979058	0.961489
4120	1	1	0.972973	0.980519	0.975	0.985915	0.979058	0.961489
4130	1	1	0.972973	0.980519	0.975	0.985915	0.979058	0.961489
4140	1	1	0.972973	0.980519	0.975	0.985915	0.979058	0.961489
4150	1	1	0.972973	0.980519	0.975	0.985915	0.979058	0.961489
4160	1	1	0.972973	0.980519	0.975	0.985915	0.979058	0.961489
4170	1	1	0.972973	0.980519	0.975	0.985915	0.979058	0.961489
4180	1	1	0.972973	0.980519	0.975	0.985915	0.979058	0.961489
4190	1	1	0.972973	0.980519	0.975	0.985915	0.979058	0.961489
4200	1	1	0.972973	0.980519	0.975	0.985915	0.979058	0.961489
4210	1	1	0.972973	0.980519	0.975	0.985915	0.979058	0.961489
4220	1	1	0.972973	0.980519	0.975	0.985915	0.979058	0.961489
4230	1	1	0.972973	0.980519	0.975	0.985915	0.979058	0.961489
4240	1	1	0.972973	0.980519	0.975	0.985915	0.979058	0.961489
4250	1	1	0.972973	0.980519	0.975	0.985915	0.979058	0.961489
4260	1	1	0.972973	0.980519	0.975	0.985915	0.979058	0.961489
4270	1	1	0.972973	0.980519	0.975	0.985915	0.979058	0.961489
4280	1	1	0.972973	0.980519	0.975	0.985915	0.979058	0.961489
4290	1	1	0.972973	0.980519	0.975	0.985915	0.979058	0.961489
4300	1	1	0.972973	0.980519	0.975	0.985915	0.979058	0.961489
4310	1	1	0.972973	0.980519	0.975	0.985915	0.979058	0.961489
4320	1	1	0.972973	0.980519	0.975	0.985915	0.979058	0.961489
4330	1	1	0.972973	0.980519	0.975	0.985915	0.979058	0.961489
4340	1	1	0.972973	0.980519	0.975	0.985915	0.979058	0.961489
4350	1	1	0.972973	0.980519	0.975	0.985915	0.979058	0.961489
4360	1	1	0.972973	0.980519	0.975	0.985915	0.979058	0.961489
4370	1	1	0.972973	0.980519	0.975	0.985915	0.979058	0.961489
4380	1	1	0.972973	0.980519	0.975	0.985915	0.979058	0.961489
4390	1	1	0.972973	0.980519	0.975	0.985915	0.979058	0.961489
4400	1	1	0.972973	0.980519	0.975	0.985915	0.979058	0.961489
4410	1	1	0.972973	0.980519	0.975	0.985915	0.979058	0.961489
4420	1	1	0.972973	0.980519	0.975	0.985915	0.979058	0.961489
4430	1	1	0.972973	0.980519	0.975	0.985915	0.979058	0.961489
4440	1	1	0.972973	0.980519	0.975	0.985915	0.979058	0.961489
4450	1	1	0.972973	0.980519	0.975	0.985915	0.979058	0.961489
4460	1	1	0.972973	0.980519	0.975	0.985915	0.979058	0.961489
4470	1	1	0.972973	0.980519	0.975	0.985915	0.979058	0.961489
4480	1	1	0.972973	0.980519	0.975	0.985915	0.979058	0.961489
4490	1	1	0.972973	0.980519	0.975	0.985915	0.979058	0.961489
4500	1	1	0.972973	0.980519	0.975	0.985915	0.979058	0.961489
4510	1	1	0.972973	0.980519	0.975	0.985915	0.979058	0.961489
4520	1	1	0.972973	0.980519	0.975	0.985915	0.979058	0.961489
4530	1	1	0.972973	0.980519	0.975	0.985915	0.979058	0.961489
4540	1	1	0.972973	0.980519	0.975	0.985915	0.979058	0.961489
4550	1	1	0.972973	0.980519	0.975	0.985915	0.979058	0.961489
4560	1	1	0.972973	0.980519	0.975	0.985915	0.979058	0.961489
4570	1	1	0.972973	0.980519	0.975	0.985915	0.979058	0.961489
4580	1	1	0.972973	0.980519	0.975	0.985915	0.979058	0.961489
4590	1	1	0.972973	0.980519	0.975	0.985915	0.979058	0.961489
4600	1	1	0.972973	0.980519	0.975	0.985915	0.979058	0.961489
4610	1	1	0.972973	0.980519	0.975	0.985915	0.979058	0.961489
4620	1	1	0.972973	0.980519	0.975	0.985915	0.979058	0.961489
4630	1	1	0.972973	0.980519	0.975	0.985915	0.979058	0.961489
4640	1	1	0.972973	0.980519	0.975	0.985915	0.979058	0.961489
4650	1	1	0.972973	0.980519	0.975	0.985915	0.979058	0.961489
4660	1	1	0.972973	0.980519	0.975	0.985915	0.979058	0.961489
4670	1	1	0.972973	0.980519	0.975	0.985915	0.979058	0.961489
4680	1	1	0.972973	0.980519	0.975	0.985915	0.979058	0.961489
4690	1	1	0.972973	0.980519	0.975	0.985915	0.979058	0.961489
4700	1	1	0.972973	0.980519	0.975	0.985915	0.979058	0.961489
4710	1	1	0.972973	0.980519	0.975	0.985915	0.979058	0.961489
4720	1	1	0.972973	0.980519	0.975	0.985915	0.979058	0.961489
4730	1	1	0.972973	0.980519	0.975	0.985915	0.979058	0.961489
4740	1	1	0.972973	0.980519	0.975	0.985915	0.979058	0.961489
4750	1	1	0.972973	0.980519	0.975	0.985915	0.979058	0.961489
4760	1	1	0.972973	0.980519	0.975	0.985915	0.979058	0.961489
4770	1	1	0.972973	0.980519	0.975	0.985915	0.979058	0.961489
4780	1	1	0.972973	0.980519	0.975	0.985915	0.979058	0.961489
4790	1	1	0.972973	0.980519	0.975	0.985915	0.979058	0.961489
4800	1	1	0.972973	0.980519	0.975	0.985915	0.979058	0.961489
4810	1	1	0.972973	0.980519	0.975	0.985915	0.979058	0.961489
4820	1	1	0.972973	0.980519	0.975	0.985915	0.979058	0.961489
4830	1	1	0.972973	0.980519	0.975	0.985915	0.979058	0.961489
4840	1	1	0.972973	0.980519	0.975	0.985915	0.979058	0.961489
4850	1	1	0.972973	0.980519	0.975	0.985915	0.979058	0.961489
4860	1	1	0.972973	0.980519	0.975	0.985915	0.979058	0.961489
4870	1	1	0.972973	0.980519	0.975	0.985915	0.979058	0.961489
4880	1	1	0.972973	0.980519	0.975	0.985915	0.979058	0.961489
4890	1	1	0.972973	0.980519	0.975	0.985915	0.979058	0.961489
4900	1	1	0.972973	0.980519	0.975	0.985915	0.979058	0.961489
4910	1	1	0.972973	0.980519	0.975	0.985915	0.979058	0.961489
4920	1	1	0.972973	0.980519	0.975	0.985915	0.979058	0.961489
4930	1	1	0.972973	0.980519	0.975	0.985915	0.979058	0.961489
4940	1	1	0.972973	0.980519	0.975	0.985915	0.979058	0.961489
4950	1	1	0.972973	0.980519	0.975	0.985915	0.979058	0.961489
4960	1	1	0.972973	0.980519	0.975	0.985915	0.979058	0.961489
4970	1	1	0.972973	0.980519	0.975	0.985915	0.979058	0.961489
4980	1	1	0.972973	0.980519	0.975	0.985915	0.979058	0.961489
4990	1	1	0.972973	0.980519	0.975	0.985915	0.979058	0.961489
5000	1	1	0.972973	0.980519	0.975	0.985915	0.979058	0.961489
5010	1	1	0.972973	0.980519	0.975	0.985915	0.979058	0.961489
5020	1	1	0.972973	0.980519	0.975	0.985915	0.979058	0.961489
5030	1	1	0.972973	0.980519	0.975	0.985915	0.979058	0.961489
5040	1	1	0.972973	0.980519	0.975	0.985915	0.979058	0.961489
5050	1	1	0.972973	0.980519	0.975	0.985915	0.979058	0.961489
5060	1	1	0.972973	0.980519	0.975	0.985915	0.979058	0.961489
5070	1	1	0.972973	0.980519	0.975	0.985915	0.979058	0.961489
5080	1	1	0.972973	0.980519	0.975	0.985915	0.979058	0.961489
5090	1	1	0.972973	0.980519	0.975	0.985915	0.979058	0.961489
5100	1	1	0.972973	0.980519	0.975	0.985915	0.979058	0.961489
5110	1	1	0.972973	0.980519	0.975	0.985915	0.979058	0.961489
5120	1	1	0.972973	0.980519	0.975	0.985915	0.979058	0.961489
5130	1	1	0.972973	0.980519	0.975	0.985915	0.979058	0.961489
5140	1	1	0.972973	0.980519	0.975	0.985915	0.979058	0.961489
5150	1	1	0.972973	0.980519	0.975	0.985915	0.979058	0.961489
5160	1	1	0.972973	0.980519	0.975	0.985915	0.979058	0.961489
5170	1	1	0.972973	0.980519	0.975	0.985915	0.979058	0.961489
5180	1	1	0.972973	0.980519	0.975	0.985915	0.979058	0.961489
5190	1	1	0.972973	0.980519	0.975	0.985915	0.979058	0.961489
5200	1	1	0.972973	0.980519	0.975	0.985915	0.979058	0.961489
5210	1	1	0.972973	0.980519	0.975	0.985915	0.979058	0.961489
5220	1	1	0.972973	0.980519	0.975	0.985915	0.979058	0.961489
5230	1	1	0.972973	0.980519	0.975	0.985915	0.979058	0.961489
5240	1	1	0.972973	0.980519	0.975	0.985915	0.979058	0.961489
5250	1	1	0.972973	0.980519	0.975	0.985915	0.979058	0.961489
5260	1	1	0.972973	0.980519	0.975	0.985915	0.979058	0.961489
5270	1	1	0.972973	0.980519	0.975	0.985915	0.979058	0.961489
5280	1	1	0.972973	0.980519	0.975	0.985915	0.979058	0.961489
5290	1	1	0.972973	0.980519	0.975	0.985915	0.979058	0.961489
5300	1	1	0.972973	0.980519	0.975	0.985915	0.979058	0.961489
5310	1	1	0.972973	0.980519	0.975	0.985915	0.979058	0.961489
5320	1	1	0.972973	0.980519	0.975	0.985915	0.979058	0.961489
5330	1	1	0.972973	0.980519	0.975	0.985915	0.979058	0.961489
5340	1	1	0.972973	0.980519	0.975	0.985915	0.979058	0.961489
5350	1	1	0.972973	0.980519	0.975	0.985915	0.979058	0.961489
5360	1	1	0.972973	0.980519	0.975	0.985915	0.979058	0.961489
5370	1	1	0.972973	0.980519	0.975	0.985915	0.979058	0.961489
5380	1	1	0.972973	0.980519	0.975	0.985915	0.979058	0.961489
5390	1	1	0.972973	0.980519	0.975	0.985915	0.979058	0.961489
5400	1	1	0.972973	0.980519	0.975	0.985915	0.979058	0.961489
5410	1	1	0.972973	0.980519	0.975	0.985915	0.979058	0.961489
5420	1	1	0.972973	0.980519	0.975	0.985915	0.979058	0.961489
5430	1	1	0.972973	0.980519	0.975	0.985915	0.979058	0.961489
5440	1	1	0.972973	0.980519	0.975	0.985915	0.979058	0.961489
5450	1	1	0.972973	0.980519	0.975	0.985915	0.979058	0.961489
5460	1	1	0.972973	0.980519	0.975	0.985915	0.979058	0.961489
5470	1	1	0.972973	0.980519	0.975	0.985915	0.979058	0.961489
5480	1	1	0.972973	0.980519	0.975	0.985915	0.979058	0.961489
5490	1	1	0.972973	0.980519	0.975	0.985915	0.979058	0.961489
5500	1	1	0.972973	0.980519	0.975	0.985915	0.979058	0.961489
5510	1	1	0.972973	0.980519	0.975	0.985915	0.979058	0.961489
5520	1	1	0.972973	0.980519	0.975	0.985915	0.979058	0.961489
5530	1	1	0.972973	0.980519	0.975	0.985915	0.979058	0.961489
5540	1	1	0.972973	0.980519	0.975	0.985915	0.979058	0.961489
5550	1	1	0.972973	0.980519	0.975	0.985915	0.979058	0.961489
5560	1	1	0.972973	0.980519	0.975	0.985915	0.979058	0.961489
5570	1	1	0.972973	0.980519	0.975	0.985915	0.979058	0.961489
5580	1	1	0.972973	0.980519	0.975	0.985915	0.979058	0.961489
5590	1	1	0.972973	0.980519	0.975	0.985915	0.979058	0.961489
5600	1	1	0.972973	0.980519	0.975	0.985915	0.979058	0.961489
5610	1	1	0.972973	0.980519	0.975	0.985915	0.979058	0.961489
5620	1	1	0.972973	0.980519	0.975	0.985915	0.979058	0.961489
5630	1	1	0.972973	0.980519	0.975	0.985915	0.979058	0.961489
5640	1	1	0.972973	0.980519	0.975	0.985915	0.979058	0.961489
5650	1	1	0.972973	0.980519	0.975	0.985915	0.979058	0.961489
5660	1	1	0.972973	0.980519	0.975	0.985915	0.979058	0.961489
5670	1	1	0.972973	0.980519	0.975	0.985915	0.979058	0.961489
5680	1	1	0.972973	0.980519	0.975	0.985915	0.979058	0.961489
5690	1	1	0.972973	0.980519	0.975	0.985915	0.979058	0.961489
5700	1	1	0.972973	0.980519	0.975	0.985915	0.979058	0.961489
5710	1	1	0.972973	0.980519	0.975	0.985915	0.979058	0.961489
5720	1	1	0.972973	0.980519	0.975	0.985915	0.979058	0.961489
5730	1	1	0.972973	0.980519	0.975	0.985915	0.979058	0.961489
5740	1	1	0.972973	0.980519	0.975	0.985915	0.979058	0.961489
5750	1	1	0.972973	0.980519	0.975	0.985915	0.979058	0.961489
5760	1	1	0.972973	0.980519	0.975	0.985915	0.979058	0.961489
5770	1	1	0.972973	0.980519	0.975	0.985915	0.979058	0.961489
5780	1	1	0.972973	0.980519	0.975	0.985915	0.979058	0.961489
5790	1	1	0.972973	0.980519	0.975	0.985915	0.979058	0.961489
5800	1	1	0.972973	0.980519	0.975	0.985915	0.979058	0.961489
5810	1	1	0.972973	0.980519	0.975	0.985915	0.979058	0.961489
5820	1	1	0.972973	0.980519	0.975	0.985915	0.979058	0.961489
5830	1	1	0.972973	0.980519	0.975	0.985915	0.979058	0.961489
5840	1	1	0.972973	0.980519	0.975	0.985915	0.979058	0.961489
5850	1	1	0.972973	0.980519	0.975	0.985915	0.979058	0.961489
5860	1	1	0.972973	0.980519	0.975	0.985915	0.979058	0.961489
5870	1	1	0.972973	0.980519	0.975	0.985915	0.979058	0.961489
5880	1	1	0.972973	0.980519	0.975	0.985915	0.979058	0.961489
5890	1	1	0.972973	0.980519	0.975	0.985915	0.979058	0.961489
5900	1	1	0.972973	0.980519	0.975	0.985915	0.979058	0.961489
5910	1	1	0.972973	0.980519	0.975	0.985915	0.979058	0.961489
5920	1	1	0.972973	0.980519	0.975	0.985915	0.979058	0.961489
5930	1	1	0.972973	0.980519	0.975	0.985915	0.979058	0.961489
5940	1	1	0.972973	0.980519	0.975	0.985915	0.979058	0.961489
5950	1	1	0.972973	0.980519	0.975	0.985915	0.979058	0.961489
5960	1	1	0.972973	0.980519	0.975	0.985915	0.979058	0.961489
5970	1	1	0.972973	0.980519	0.975	0.985915	0.979058	0.961489
5980	1	1	0.972973	0.980519	0.975	0.985915	0.979058	0.961489
5990	1	1	0.972973	0.980519	0.975	0.985915	0.979058	0.961489
6000	1	1	0.972973	0.980519	0.975	0.985915	0.979058	0.961489
6010	1	1	0.972973	0.980519	0.975	0.985915	0.979058	0.961489
6020	1	1	0.972973	0.980519	0.975	0.985915	0.979058	0.961489
6030	1	1	0.972973	0.980519	0.975	0.985915	0.979058	0.961489
6040	1	1	0.972973	0.980519	0.975	0.985915	0.979058	0.961489
6050	1	1	0.972973	0.980519	0.975	0.985915	0.979058	0.961489
6060	1	1	0.972973	0.980519	0.975	0.985915	0.979058	0.961489
6070	1	1	0.972973	0.980519	0.975	0.985915	0.979058	0.961489
6080	1	1	0.972973	0.980519	0.975	0.985915	0.979058	0.961489
6090	1	1	0.972973	0.980519	0.975	0.985915	0.979058	0.961489
6100	1	1	0.972973	0.980519	0.975	0.985915	0.979058	0.961489
6110	1	1	0.972973	0.980519	0.975	0.985915	0.979058	0.961489
6120	1	1	0.972973	0.980519	0.975	0.985915	0.979058	0.961489
6130	1	1	0.972973	0.980519	0.975	0.985915	0.979058	0.961489
6140	1	1	0.972973	0.980519	0.975	0.985915	0.979058	0.961489
6150	1	1	0.972973	0.980519	0.975	0.985915	0.979058	0.961489
6160	1	1	0.972973	0.980519	0.975	0.985915	0.979058	0.961489
6170	1	1	0.972973	0.980519	0.975	0.985915	0.979058	0.961489
6180	1	1	0.972973	0.980519	0.975	0.985915	0.979058	0.961489
6190	1	1	0.972973	0.980519	0.975	0.985915	0.979058	0.961489
6200	1	1	0.972973	0.980519	0.975	0.985915	0.979058	0.961489
6210	1	1	0.972973	0.980519	0.975	0.985915	0.979058	0.961489
6220	1	1	0.972973	0.980519	0.975	0.985915	0.979058	0.961489
6230	1	1	0.972973	0.980519	0.975	0.985915	0.979058	0.961489
6240	1	1	0.972973	0.980519	0.975	0.985915	0.979058	0.961489
6250	1	1	0.972973	0.980519	0.975	0.985915	0.979058	0.961489
6260	1	1	0.972973	0.980519	0.975	0.985915	0.979058	0.961489
6270	1	1	0.972973	0.980519	0.975	0.985915	0.979058	0.961489
6280	1	1	0.972973	0.980519	0.975	0.985915	0.979058	0.961489
6290	1	1	0.972973	0.980519	0.975	0.985915	0.979058	0.961489
6300	1	1	0.972973	0.980519	0.975	0.985915	0.979058	0.961489
6310	1	1	0.972973	0.980519	0.975	0.985915	0.979058	0.961489
6320	1	1	0.972973	0.980519	0.975	0.985915	0.979058	0.961489
6330	1	1	0.972973	0.980519	0.975	0.985915	0.979058	0.961489
6340	1	1	0.972973	0.980519	0.975	0.985915	0.979058	0.961489
6350	1	1	0.972973	0.980519	0.975	0.985915	0.979058	0.961489
6360	1	1	0.972973	0.980519	0.975	0.985915	0.979058	0.961489
6370	1	1	0.972973	0.980519	0.975	0.985915	0.979058	0.961489
6380	1	1	0.972973	0.980519	0.975	0.985915	0.979058	0.961489
6390	1	1	0.972973	0.980519	0.975	0.985915	0.979058	0.961489
6400	1	1	0.972973	0.980519	0.975	0.985915	0.979058	0.961489
6410	1	1	0.972973	0.980519	0.975	0.985915	0.979058	0.961489
6420	1	1	0.972973	0.980519	0.975	0.985915	0.979058	0.961489
6430	1	1	0.972973	0.980519	0.975	0.985915	0.979058	0.961489
6440	1	1	0.972973	0.980519	0.975	0.985915	0.979058	0.961489
6450	1	1	0.972973	0.980519	0.975	0.985915	0.979058	0.961489
6460	1	1	0.972973	0.980519	0.975	0.985915	0.979058	0.961489
6470	1	1	0.972973	0.980519	0.975	0.985915	0.979058	0.961489
6480	1	1	0.972973	0.980519	0.975	0.985915	0.979058	0.961489
6490	1	1	0.972973	0.980519	0.975	0.985915	0.979058	0.961489
6500	1	1	0.972973	0.980519	0.975	0.985915	0.979058	0.961489
6510	1	1	0.972973	0.980519	0.975	0.985915	0.979058	0.961489
6520	1	1	0.972973	0.980519	0.975	0.985915	0.979058	0.961489
6530	1	1	0.972973	0.980519	0.975	0.985915	0.979058	0.961489
6540	1	1	0.972973	0.980519	0.975	0.985915	0.979058	0.961489
6550	1	1	0.972973	0.980519	0.975	0.985915	0.979058	0.961489
6560	1	1	0.972973	0.980519	0.975	0.985915	0.979058	0.961489
6570	1	1	0.972973	0.980519	0.975	0.985915	0.979058	0.961489
6580	1	1	0.972973	0.980519	0.975	0.985915	0.979058	0.961489
6590	1	1	0.972973	0.980519	0.975	0.985915	0.979058	0.961489
6600	1	1	0.972973	0.980519	0.975	0.985915	0.979058	0.961489
6610	1	1	0.972973	0.980519	0.975	0.985915	0.979058	0.961489
6620	1	1	0.972973	0.980519	0.975	0.985915	0.979058	0.961489
6630	1	1	0.972973	0.980519	0.975	0.985915	0.979058	0.961489
6640	1	1	0.972973	0.980519	0.975	0.985915	0.979058	0.961489
6650	1	1	0.972973	0.980519	0.975	0.985915	0.979058	0.961489
6660	1	1	0.972973	0.980519	0.975	0.985915	0.979058	0.961489
6670	1	1	0.972973	0.980519	0.975	0.985915	0.979058	0.961489
6680	1	1	0.972973	0.980519	0.975	0.985915	0.979058	0.961489
6690	1	1	0.972973	0.980519	0.975	0.985915	0.979058	0.961489
6700	1	1	0.972973	0.980519	0.975	0.985915	0.979058	0.961489
6710	1	1	0.972973	0.980519	0.975	0.985915	0.979058	0.961489
6720	1	1	0.972973	0.980519	0.975	0.985915	0.979058	0.961489
6730	1	1	0.972973	0.980519	0.975	0.985915	0.979058	0.961489
6740	1	1	0.972973	0.980519	0.975	0.985915	0.979058	0.961489
6750	1	1	0.972973	0.980519	0.975	0.985915	0.979058	0.961489
6760	1	1	0.972973	0.980519	0.975	0.985915	0.979058	0.961489
6770	1	1	0.972973	0.980519	0.975	0.985915	0.979058	0.961489
6780	1	1	0.972973	0.980519	0.975	0.985915	0.979058	0.961489
6790	1	1	0.972973	0.980519	0.975	0.985915	0.979058	0.961489
6800	1	1	0.972973	0.980519	0.975	0.985915	0.979058	0.961489
6810	1	1	0.972973	0.980519	0.975	0.985915	0.979058	0.961489
6820	1	1	0.972973	0.980519	0.975	0.985915	0.979058	0.961489
6830	1	1	0.972973	0.980519	0.975	0.985915	0.979058	0.961489
6840	1	1	0.972973	0.980519	0.975	0.985915	0.979058	0.961489
6850	1	1	0.972973	0.980519	0.975	0.985915	0.979058	0.961489
6860	1	1	0.972973	0.980519	0.975	0.985915	0.979058	0.961489
6870	1	1	0.972973	0.980519	0.975	0.985915	0.979058	0.961489
6880	1	1	0.972973	0.980519	0.975	0.985915	0.979058	0.961489
6890	1	1	0.972973	0.980519	0.975	0.985915	0.979058	0.961489
6900	1	1	0.972973	0.980519	0.975	0.985915	0.979058	0.961489
6910	1	1	0.972973	0.980519	0.975	0.985915	0.979058	0.961489
6920	1	1	0.972973	0.980519	0.975	0.985915	0.979058	0.961489
6930	1	1	0.972973	0.980519	0.975	0.985915	0.979058	0.961489
6940	1	1	0.972973	0.980519	0.975	0.985915	0.979058	0.961489
6950	1	1	0.972973	0.980519	0.975	0.985915	0.979058	0.961489
6960	1	1	0.972973	0.980519	0.975	0.985915	0.979058	0.961489
6970	1	1	0.972973	0.980519	0.975	0.985915	0.979058	0.961489
6980	1	1	0.972973	0.980519	0.975	0.985915	0.979058	0.961489
6990	1	1	0.972973	0.980519	0.975	0.985915	0.979058	0.961489
7000	1	1	0.972973	0.980519	0.975	0.985915	0.979058	0.961489
7010	1	1	0.972973	0.980519	0.975	0.985915	0.979058	0.961489
7020	1	1	0.972973	0.980519	0.975	0.985915	0.979058	0.961489
7030	1	1	0.972973	0.980519	0.975	0.985915	0.979058	0.961489
7040	1	1	0.972973	0.980519	0.975	0.985915	0.979058	0.961489
7050	1	1	0.972973	0.980519	0.975	0.985915	0.979058	0.961489
7060	1	1	0.972973	0.980519	0.975	0.985915	0.979058	0.961489
7070	1	1	0.972973	0.980519	0.975	0.985915	0.979058	0.961489
7080	1	1	0.972973	0.980519	0.975	0.985915	0.979058	0.961489
7090	1	1	0.972973	0.980519	0.975	0.985915	0.979058	0.961489
7100	1	1	0.972973	0.980519	0.975	0.985915	0.979058	0.961489
7110	1	1	0.972973	0.980519	0.975	0.985915	0.979058	0.961489
7120	1	1	0.972973	0.980519	0.975	0.985915	0.979058	0.961489
7130	1	1	0.972973	0.980519	0.975	0.985915	0.979058	0.961489
7140	1	1	0.972973	0.980519	0.975	0.985915	0.979058	0.961489
7150	1	1	0.972973	0.980519	0.975	0.985915	0.979058	0.961489
7160	1	1	0.972973	0.980519	0.975	0.985915	0.979058	0.961489
7170	1	1	0.972973	0.980519	0.975	0.985915	0.979058	0.961489
7180	1	1	0.972973	0.980519	0.975	0.985915	0.979058	0.961489
7190	1	1	0.972973	0.980519	0.975	0.985915	0.979058	0.961489
7200	1	1	0.972973	0.980519	0.975	0.985915	0.979058	0.961489
7210	1	1	0.972973	0.980519	0.975	0.985915	0.979058	0.961489
7220	1	1	0.972973	0.980519	0.975	0.985915	0.979058	0.961489
7230	1	1	0.972973	0.980519	0.975	0.985915	0.979058	0.961489
7240	1	1	0.972973	0.980519	0.975	0.985915	0.979058	0.961489
7250	1	1	0.972973	0.980519	0.975	0.985915	0.979058	0.961489
7260	1	1	0.972973	0.980519	0.975	0.985915	0.979058	0.961489
7270	1	1	0.972973	0.980519	0.975	0.985915	0.979058	0.961489
7280	1	1	0.972973	0.980519	0.975	0.985915	0.979058	0.961489
7290	1	1	0.972973	0.980519	0.975	0.985915	0.979058	0.961489
7300	1	1	0.972973	0.980519	0.975	0.985915	0.979058	0.961489
7310	1	1	0.972973	0.980519	0.975	0.985915	0.979058	0.961489
7320	1	1	0.972973	0.980519	0.975	0.985915	0.979058	0.961489
7330	1	1	0.972973	0.980519	0.975	0.985915	0.979058	0.961489
7340	1	1	0.972973	0.980519	0.975	0.985915	0.979058	0.961489
7350	1	1	0.972973	0.980519	0.975	0.985915	0.979058	0.961489
7360	1	1	0.972973	0.980519	0.975	0.985915	0.979058	0.961489
7370	1	1	0.972973	0.980519	0.975	0.985915	0.979058	0.961489
7380	1	1	0.972973	0.980519	0.975	0.985915	0.979058	0.961489
7390	1	1	0.972973	0.980519	0.975	0.985915	0.979058	0.961489
7400	1	1	0.972973	0.980519	0.975	0.985915	0.979058	0.961489
7410	1	1	0.972973	0.980519	0.975	0.985915	0.979058	0.961489
7420	1	1	0.972973	0.980519	0.975	0.985915	0.979058	0.961489
7430	1	1	0.972973	0.980519	0.975	0.985915	0.979058	0.961489
7440	1	1	0.972973	0.980519	0.975	0.985915	0.979058	0.961489
7450	1	1	0.972973	0.980519	0.975	0.985915	0.979058	0.961489
7460	1	1	0.972973	0.980519	0.975	0.985915	0.979058	0.961489
7470	1	1	0.972973	0.980519	0.975	0.985915	0.979058	0.961489
7480	1	1	0.972973	0.980519	0.975	0.985915	0.979058	0.961489
7490	1	1	0.972973	0.980519	0.975	0.985915	0.979058	0.961489
7500	1	1	0.972973	0.980519	0.975	0.985915	0.979058	0.961489
7510	1	1	0.972973	0.980519	0.975	0.985915	0.979058	0.961489
7520	1	1	0.972973	0.980519	0.975	0.985915	0.979058	0.961489
7530	1	1	0.972973	0.980519	0.975	0.985915	0.979058	0.961489
7540	1	1	0.972973	0.980519	0.975	0.985915	0.979058	0.961489
7550	1	1	0.972973	0.980519	0.975	0.985915	0.979058	0.961489
7560	1	1	0.972973	0.980519	0.975	0.985915	0.979058	0.961489
7570	1	1	0.972973	0.980519	0.975	0.985915	0.979058	0.961489
7580	1	1	0.972973	0.980519	0.975	0.985915	0.979058	0.961489
7590	1	1	0.972973	0.980519	0.975	0.985915	0.979058	0.961489
7600	1	1	0.972973	0.980519	0.975	0.985915	0.979058	0.961489
7610	1	1	0.972973	0.980519	0.975	0.985915	0.979058	0.961489
7620	1	1	0.972973	0.980519	0.975	0.985915	0.979058	0.961489
7630	1	1	0.972973	0.980519	0.975	0.985915	0.979058	0.961489
7640	1	1	0.972973	0.980519	0.975	0.985915	0.979058	0.961489
7650	1	1	0.972973	0.980519	0.975	0.985915	0.979058	0.961489
7660	1	1	0.972973	0.980519	0.975	0.985915	0.979058	0.961489
7670	1	1	0.972973	0.980519	0.975	0.985915	0.979058	0.961489
7680	1	1	0.972973	0.980519	0.975	0.985915	0.979058	0.961489
7690	1	1	0.972973	0.980519	0.975	0.985915	0.979058	0.961489
7700	1	1	0.972973	0.980519	0.975	0.985915	0.979058	0.961489
7710	1	1	0.972973	0.980519	0.975	0.985915	0.979058	0.961489
7720	1	1	0.972973	0.980519	0.975	0.985915	0.979058	0.961489
7730	1	1	0.972973	0.980519	0.975	0.985915	0.979058	0.961489
7740	1	1	0.972973	0.980519	0.975	0.985915	0.979058	0.961489
7750	1	1	0.972973	0.980519	0.975	0.985915	0.979058	0.961489
7760	1	1	0.972973	0.980519	0.975	0.985915	0.979058	0.961489
7770	1	1	0.972973	0.980519	0.975	0.985915	0.979058	0.961489
7780	1	1	0.972973	0.980519	0.975	0.985915	0.979058	0.961489
7790	1	1	0.972973	0.980519	0.975	0.985915	0.979058	0.961489
7800	1	1	0.972973	0.980519	0.975	0.985915	0.979058	0.961489
7810	1	1	0.972973	0.980519	0.975	0.985915	0.979058	0.961489
7820	1	1	0.972973	0.980519	0.975	0.985915	0.979058	0.961489
7830	1	1	0.972973	0.980519	0.975	0.985915	0.979058	0.961489
7840	1	1	0.972973	0.980519	0.975	0.985915	0.979058	0.961489
7850	1	1	0.972973	0.980519	0.975	0.985915	0.979058	0.961489
7860	1	1	0.972973	0.980519	0.975	0.985915	0.979058	0.961489
7870	1	1	0.972973	0.980519	0.975	0.985915	0.979058	0.961489
7880	1	1	0.972973	0.980519	0.975	0.985915	0.979058	0.961489
7890	1	1	0.972973	0.980519	0.975	0.985915	0.979058	0.961489
7900	1	1	0.972973	0.980519	0.975	0.985915	0.979058	0.961489
7910	1	1	0.972973	0.980519	0.975	0.985915	0.979058	0.961489
7920	1	1	0.972973	0.980519	0.975	0.985915	0.979058	0.961489
7930	1	1	0.972973	0.980519	0.975	0.985915	0.979058	0.961489
7940	1	1	0.972973	0.980519	0.975	0.985915	0.979058	0.961489
7950	1	1	0.972973	0.980519	0.975	0.985915	0.979058	0.961489
7960	1	1	0.972973	0.980519	0.975	0.985915	0.979058	0.961489
7970	1	1	0.972973	0.980519	0.975	0.985915	0.979058	0.961489
7980	1	1	0.972973	0.980519	0.975	0.985915	0.979058	0.961489
7990	1	1	0.972973	0.980519	0.975	0.985915	0.979058	0.961489
8000	1	1	0.972973	0.980519	0.975	0.985915	0.979058	0.961489
8010	1	1	0.972973	0.980519	0.975	0.985915	0.979058	0.961489
8020	1	1	0.972973	0.980519	0.975	0.985915	0.979058	0.961489
8030	1	1	0.972973	0.980519	0.975	0.985915	0.979058	0.961489
8040	1	1	0.972973	0.980519	0.975	0.985915	0.979058	0.961489
8050	1	1	0.972973	0.980519	0.975	0.985915	0.979058	0.961489
8060	1	1	0.972973	0.980519	0.975	0.985915	0.979058	0.961489
8070	1	1	0.972973	0.980519	0.975	0.985915	0.979058	0.961489
8080	1	1	0.972973	0.980519	0.975	0.985915	0.979058	0.961489
8090	1	1	0.972973	0.980519	0.975	0.985915	0.979058	0.961489
8100	1	1	0.972973	0.980519	0.975	0.985915	0.979058	0.961489
8110	1	1	0.972973	0.980519	0.975	0.985915	0.979058	0.961489
8120	1	1	0.972973	0.980519	0.975	0.985915	0.979058	0.961489
8130	1	1	0.972973	0.980519	0.975	0.985915	0.979058	0.961489
8140	1	1	0.972973	0.980519	0.975	0.985915	0.979058	0.961489
8150	1	1	0.972973	0.980519	0.975	0.985915	0.979058	0.961489
8160	1	1	0.972973	0.980519	0.975	0.985915	0.979058	0.961489
8170	1	1	0.972973	0.980519	0.975	0.985915	0.979058	0.961489
8180	1	1	0.972973	0.980519	0.975	0.985915	0.979058	0.961489
8190	1	1	0.972973	0.980519	0.975	0.985915	0.979058	0.961489
8200	1	1	0.972973	0.980519	0.975	0.985915	0.979058	0.961489
8210	1	1	0.972973	0.980519	0.975	0.985915	0.979058	0.961489
8220	1	1	0.972973	0.980519	0.975	0.985915	0.979058	0.961489
8230	1	1	0.972973	0.980519	0.975	0.985915	0.979058	0.961489
8240	1	1	0.972973	0.980519	0.975	0.985915	0.979058	0.961489
8250	1	1	0.972973	0.980519	0.975	0.985915	0.979058	0.961489
8260	1	1	0.972973	0.980519	0.975	0.985915	0.979058	0.961489
8270	1	1	0.972973	0.980519	0.975	0.985915	0.979058	0.961489
8280	1	1	0.972973	0.980519	0.975	0.985915	0.979058	0.961489
8290	1	1	0.972973	0.980519	0.975	0.985915	0.979058	0.961489
8300	1	1	0.972973	0.980519	0.975	0.985915	0.979058	0.961489
8310	1	1	0.972973	0.980519	0.975	0.985915	0.979058	0.961489
8320	1	1	0.972973	0.980519	0.975	0.985915	0.979058	0.961489
8330	1	1	0.972973	0.980519	0.975	0.985915	0.979058	0.961489
8340	1	1	0.972973	0.980519	0.975	0.985915	0.979058	0.961489
8350	1	1	0.972973	0.980519	0.975	0.985915	0.979058	0.961489
8360	1	1	0.972973	0.980519	0.975	0.985915	0.979058	0.961489
8370	1	1	0.972973	0.980519	0.975	0.985915	0.979058	0.961489
8380	1	1	0.972973	0.980519	0.975	0.985915	0.979058	0.961489
8390	1	1	0.972973	0.980519	0.975	0.985915	0.979058	0.961489
8400	1	1	0.972973	0.980519	0.975	0.985915	0.979058	0.961489
8410	1	1	0.972973	0.980519	0.975	0.985915	0.979058	0.961489
8420	1	1	0.972973	0.980519	0.975	0.985915	0.979058	0.961489
8430	1	1	0.972973	0.980519	0.975	0.985915	0.979058	0.961489
8440	1	1	0.972973	0.980519	0.975	0.985915	0.979058	0.961489
8450	1	1	0.972973	0.980519	0.975	0.985915	0.979058	0.961489
8460	1	1	0.972973	0.980519	0.975	0.985915	0.979058	0.961489
8470	1	1	0.972973	0.980519	0.975	0.985915	0.979058	0.961489
8480	1	1	0.972973	0.980519	0.975	0.985915	0.979058	0.961489
8490	1	1	0.972973	0.980519	0.975	0.985915	0.979058	0.961489
8500	1	1	0.972973	0.980519	0.975	0.985915	0.979058	0.961489
8510	1	1	0.972973	0.980519	0.975	0.985915	0.979058	0.961489
8520	1	1	0.972973	0.980519	0.975	0.985915	0.979058	0.961489
8530	1	1	0.972973	0.980519	0.975	0.985915	0.979058	0.961489
8540	1	1	0.972973	0.980519	0.975	0.985915	0.979058	0.961489
8550	1	1	0.972973	0.980519	0.975	0.985915	0.979058	0.961489
8560	1	1	0.972973	0.980519	0.975	0.985915	0.979058	0.961489
8570	1	1	0.972973	0.980519	0.975	0.985915	0.979058	0.961489
8580	1	1	0.972973	0.980519	0.975	0.985915	0.979058	0.961489
8590	1	1	0.972973	0.980519	0.975	0.985915	0.979058	0.961489
8600	1	1	0.972973	0.980519	0.975	0.985915	0.979058	0.961489
8610	1	1	0.972973	0.980519	0.975	0.985915	0.979058	0.961489
8620	1	1	0.972973	0.980519	0.975	0.985915	0.979058	0.961489
8630	1	1	0.972973	0.980519	0.975	0.985915	0.979058	0.961489
8640	1	1	0.972973	0.980519	0.975	0.985915	0.979058	0.961489
8650	1	1	0.972973	0.980519	0.975	0.985915	0.979058	0.961489
8660	1	1	0.972973	0.980519	0.975	0.985915	0.979058	0.961489
8670	1	1	0.972973	0.980519	0.975	0.985915	0.979058	0.961489
8680	1	1	0.972973	0.980519	0.975	0.985915	0.979058	0.961489
8690	1	1	0.972973	0.980519	0.975	0.985915	0.979058	0.961489
8700	1	1	0.972973	0.980519	0.975	0.985915	0.979058	0.961489
8710	1	1	0.972973	0.980519	0.975	0.985915	0.979058	0.961489
8720	1	1	0.972973	0.980519	0.975	0.985915	0.979058	0.961489
8730	1	1	0.972973	0.980519	0.975	0.985915	0.979058	0.961489
8740	1	1	0.972973	0.980519	0.975	0.985915	0.979058	0.961489
8750	1	1	0.972973	0.980519	0.975	0.985915	0.979058	0.961489
8760	1	1	0.972973	0.980519	0.975	0.985915	0.979058	0.961489
8770	1	1	0.972973	0.980519	0.975	0.985915	0.979058	0.961489
8780	1	1	0.972973	0.980519	0.975	0.985915	0.979058	0.961489
8790	1	1	0.972973	0.980519	0.975	0.985915	0.979058	0.961489
8800	1	1	0.972973	0.980519	0.975	0.985915	0.979058	0.961489
8810	1	1	0.972973	0.980519	0.975	0.985915	0.979058	0.961489
8820	1	1	0.972973	0.980519	0.975	0.985915	0.979058	0.961489
8830	1	1	0.972973	0.980519	0.975	0.985915	0.979058	0.961489
8840	1	1	0.972973	0.980519	0.975	0.985915	0.979058	0.961489
8850	1	1	0.972973	0.980519	0.975	0.985915	0.979058	0.961489
8860	1	1	0.972973	0.980519	0.975	0.985915	0.979058	0.961489
8870	1	1	0.972973	0.980519	0.975	0.985915	0.979058	0.961489
8880	1	1	0.972973	0.980519	0.975	0.985915	0.979058	0.961489
