# Supplementary material for: Identifying Methylation Pattern and Genes Associated with Breast Cancer Subtypes
Source: Int J Mol Sci. 2019 Aug 31;20(17):4269. doi: 10.3390/ijms20174269 (PMC6747348; doi:10.3390/ijms20174269)
Supplement: Supplementary file 1 [file ijms-20-04269-s001.zip › Supp_S8.xlsx]

## Sheet: Sheet1
Supplementary Material S8: The 10-fold cross-validation performance (sensitivity and specificity of individual classes, overall accuracy, and MCC) of IFS with RF on the dataset without LumB samples when using different number of features.
Number of features	Basal		Her2		LumA		Overall accuracy	MCC
	sensitivity	specificity	sensitivity	specificity	sensitivity	specificity
10	0.911765	0.987261	0.837838	0.961039	0.95	0.901408	0.921466	0.852903
20	1	0.993631	0.864865	0.974026	0.966667	0.943662	0.95288	0.912159
30	0.970588	0.993631	0.891892	0.980519	0.975	0.943662	0.958115	0.921588
40	0.970588	0.993631	0.945946	0.987013	0.983333	0.971831	0.973822	0.951166
50	0.970588	0.987261	0.864865	0.980519	0.975	0.943662	0.95288	0.911886
60	1	0.987261	0.891892	0.974026	0.966667	0.971831	0.958115	0.922767
70	0.941176	0.993631	0.891892	0.980519	0.975	0.929577	0.95288	0.911509
80	0.970588	0.987261	0.891892	0.980519	0.975	0.957746	0.958115	0.921925
90	0.941176	0.987261	0.918919	0.974026	0.966667	0.957746	0.95288	0.912525
100	0.941176	0.987261	0.891892	0.974026	0.966667	0.943662	0.947644	0.902332
110	1	0.987261	0.918919	0.967532	0.958333	0.985915	0.958115	0.923874
120	0.970588	0.987261	0.891892	0.967532	0.958333	0.957746	0.947644	0.903338
130	1	0.987261	0.891892	0.974026	0.966667	0.971831	0.958115	0.922767
140	0.970588	0.987261	0.864865	0.980519	0.975	0.943662	0.95288	0.911886
150	1	0.987261	0.891892	0.967532	0.958333	0.971831	0.95288	0.913624
160	0.941176	0.987261	0.891892	0.974026	0.966667	0.943662	0.947644	0.902332
170	1	0.987261	0.918919	0.980519	0.975	0.985915	0.968586	0.942135
180	0.970588	0.980892	0.918919	0.974026	0.958333	0.971831	0.95288	0.913624
190	0.970588	0.987261	0.891892	0.967532	0.958333	0.957746	0.947644	0.903338
200	0.970588	0.987261	0.891892	0.974026	0.966667	0.957746	0.95288	0.912538
210	0.941176	0.987261	0.864865	0.967532	0.958333	0.929577	0.937173	0.882798
220	1	0.993631	0.945946	0.967532	0.958333	0.985915	0.963351	0.933516
230	1	0.987261	0.891892	0.967532	0.958333	0.971831	0.95288	0.913624
240	1	0.987261	0.891892	0.974026	0.966667	0.971831	0.958115	0.922767
250	0.970588	0.987261	0.864865	0.974026	0.966667	0.943662	0.947644	0.902393
260	0.970588	0.987261	0.891892	0.961039	0.958333	0.971831	0.947644	0.903963
270	1	0.987261	0.891892	0.974026	0.966667	0.971831	0.958115	0.922767
280	1	0.993631	0.918919	0.974026	0.966667	0.971831	0.963351	0.932393
290	1	0.987261	0.864865	0.967532	0.958333	0.957746	0.947644	0.903399
300	1	0.987261	0.837838	0.974026	0.966667	0.943662	0.947644	0.902546
310	1	0.987261	0.864865	0.974026	0.966667	0.957746	0.95288	0.912645
320	1	0.987261	0.864865	0.980519	0.975	0.957746	0.958115	0.922078
330	1	0.987261	0.864865	0.980519	0.975	0.957746	0.958115	0.922078
340	1	0.987261	0.891892	0.974026	0.966667	0.971831	0.958115	0.922767
350	1	0.987261	0.864865	0.974026	0.966667	0.957746	0.95288	0.912645
360	1	0.987261	0.864865	0.967532	0.958333	0.957746	0.947644	0.903399
370	1	0.987261	0.864865	0.961039	0.95	0.957746	0.942408	0.894334
380	1	0.987261	0.864865	0.974026	0.966667	0.957746	0.95288	0.912645
390	1	0.987261	0.864865	0.980519	0.975	0.957746	0.958115	0.922078
400	1	0.987261	0.864865	0.980519	0.975	0.957746	0.958115	0.922078
410	1	0.987261	0.891892	0.974026	0.966667	0.971831	0.958115	0.922767
420	1	0.987261	0.864865	0.967532	0.958333	0.957746	0.947644	0.903399
430	1	0.993631	0.891892	0.974026	0.966667	0.957746	0.958115	0.922263
440	0.970588	0.987261	0.864865	0.974026	0.966667	0.943662	0.947644	0.902393
450	1	0.993631	0.891892	0.967532	0.958333	0.957746	0.95288	0.913023
460	1	0.987261	0.864865	0.974026	0.966667	0.957746	0.95288	0.912645
470	1	0.987261	0.864865	0.974026	0.966667	0.957746	0.95288	0.912645
480	1	0.987261	0.864865	0.967532	0.958333	0.957746	0.947644	0.903399
490	1	0.987261	0.864865	0.974026	0.966667	0.957746	0.95288	0.912645
500	1	0.993631	0.891892	0.974026	0.966667	0.957746	0.958115	0.922263
510	1	0.987261	0.891892	0.980519	0.975	0.971831	0.963351	0.932093
520	1	0.987261	0.864865	0.967532	0.958333	0.957746	0.947644	0.903399
530	1	0.987261	0.864865	0.980519	0.975	0.957746	0.958115	0.922078
540	1	0.987261	0.918919	0.980519	0.975	0.985915	0.968586	0.942135
550	1	0.987261	0.864865	0.974026	0.966667	0.957746	0.95288	0.912645
560	1	0.987261	0.864865	0.974026	0.966667	0.957746	0.95288	0.912645
570	1	0.987261	0.864865	0.974026	0.966667	0.957746	0.95288	0.912645
580	1	0.987261	0.864865	0.980519	0.975	0.957746	0.958115	0.922078
590	1	0.987261	0.891892	0.974026	0.966667	0.971831	0.958115	0.922767
600	1	0.987261	0.891892	0.980519	0.975	0.971831	0.963351	0.932093
610	1	0.987261	0.891892	0.980519	0.975	0.971831	0.963351	0.932093
620	1	0.987261	0.891892	0.974026	0.966667	0.971831	0.958115	0.922767
630	1	0.980892	0.864865	0.980519	0.966667	0.957746	0.95288	0.912844
640	1	0.987261	0.891892	0.974026	0.966667	0.971831	0.958115	0.922767
650	1	0.987261	0.864865	0.967532	0.958333	0.957746	0.947644	0.903399
660	1	0.987261	0.891892	0.974026	0.966667	0.971831	0.958115	0.922767
670	1	0.987261	0.864865	0.974026	0.966667	0.957746	0.95288	0.912645
680	1	0.980892	0.864865	0.980519	0.966667	0.957746	0.95288	0.912844
690	1	0.987261	0.864865	0.967532	0.958333	0.957746	0.947644	0.903399
700	1	0.987261	0.864865	0.974026	0.966667	0.957746	0.95288	0.912645
710	1	0.987261	0.891892	0.967532	0.958333	0.971831	0.95288	0.913624
720	1	0.987261	0.864865	0.980519	0.975	0.957746	0.958115	0.922078
730	1	0.987261	0.864865	0.974026	0.966667	0.957746	0.95288	0.912645
740	1	0.987261	0.864865	0.980519	0.975	0.957746	0.958115	0.922078
750	1	0.987261	0.918919	0.974026	0.966667	0.985915	0.963351	0.932915
760	1	0.987261	0.864865	0.974026	0.966667	0.957746	0.95288	0.912645
770	1	0.987261	0.891892	0.974026	0.966667	0.971831	0.958115	0.922767
780	0.970588	0.987261	0.864865	0.974026	0.966667	0.943662	0.947644	0.902393
790	1	0.980892	0.864865	0.967532	0.95	0.957746	0.942408	0.894441
800	1	0.987261	0.864865	0.967532	0.958333	0.957746	0.947644	0.903399
810	1	0.987261	0.864865	0.967532	0.958333	0.957746	0.947644	0.903399
820	0.970588	0.987261	0.864865	0.961039	0.958333	0.957746	0.942408	0.893653
830	1	0.993631	0.918919	0.980519	0.975	0.971831	0.968586	0.941712
840	1	0.987261	0.891892	0.980519	0.966667	0.957746	0.958115	0.922369
850	1	0.987261	0.891892	0.974026	0.966667	0.971831	0.958115	0.922767
860	0.970588	0.987261	0.864865	0.974026	0.975	0.957746	0.95288	0.912159
870	1	0.987261	0.891892	0.980519	0.975	0.971831	0.963351	0.932093
880	1	0.987261	0.891892	0.967532	0.958333	0.971831	0.95288	0.913624
890	1	0.987261	0.864865	0.967532	0.958333	0.957746	0.947644	0.903399
900	1	0.987261	0.864865	0.980519	0.975	0.957746	0.958115	0.922078
910	1	0.987261	0.891892	0.974026	0.966667	0.971831	0.958115	0.922767
920	1	0.987261	0.891892	0.974026	0.966667	0.971831	0.958115	0.922767
930	1	0.980892	0.891892	0.980519	0.966667	0.971831	0.958115	0.922919
940	1	0.987261	0.864865	0.974026	0.966667	0.957746	0.95288	0.912645
950	1	0.987261	0.864865	0.974026	0.966667	0.957746	0.95288	0.912645
960	1	0.987261	0.864865	0.974026	0.966667	0.957746	0.95288	0.912645
970	1	0.980892	0.864865	0.967532	0.95	0.957746	0.942408	0.894441
980	0.970588	0.980892	0.891892	0.974026	0.958333	0.957746	0.947644	0.903399
990	1	0.993631	0.891892	0.980519	0.975	0.957746	0.963351	0.93169
1000	1	0.987261	0.891892	0.974026	0.966667	0.971831	0.958115	0.922767
1010	1	0.987261	0.864865	0.980519	0.975	0.957746	0.958115	0.922078
1020	1	0.987261	0.864865	0.967532	0.958333	0.957746	0.947644	0.903399
1030	1	0.987261	0.891892	0.967532	0.958333	0.971831	0.95288	0.913624
1040	1	0.987261	0.918919	0.974026	0.966667	0.985915	0.963351	0.932915
1050	1	0.980892	0.864865	0.974026	0.958333	0.957746	0.947644	0.903551
1060	1	0.987261	0.864865	0.980519	0.975	0.957746	0.958115	0.922078
1070	1	0.987261	0.891892	0.974026	0.966667	0.971831	0.958115	0.922767
1080	1	0.987261	0.864865	0.974026	0.966667	0.957746	0.95288	0.912645
1090	1	0.987261	0.864865	0.967532	0.958333	0.957746	0.947644	0.903399
1100	0.970588	0.987261	0.864865	0.980519	0.975	0.943662	0.95288	0.911886
1110	0.970588	0.987261	0.918919	0.980519	0.975	0.971831	0.963351	0.931988
1120	1	0.987261	0.864865	0.974026	0.966667	0.957746	0.95288	0.912645
1130	1	0.987261	0.891892	0.980519	0.975	0.971831	0.963351	0.932093
1140	1	0.993631	0.891892	0.967532	0.958333	0.957746	0.95288	0.913023
1150	1	0.987261	0.864865	0.974026	0.966667	0.957746	0.95288	0.912645
1160	1	0.987261	0.864865	0.967532	0.958333	0.957746	0.947644	0.903399
1170	1	0.987261	0.864865	0.974026	0.966667	0.957746	0.95288	0.912645
1180	0.970588	0.987261	0.891892	0.974026	0.966667	0.957746	0.95288	0.912538
1190	0.970588	0.980892	0.891892	0.980519	0.966667	0.957746	0.95288	0.912645
1200	1	0.980892	0.864865	0.967532	0.95	0.957746	0.942408	0.894441
1210	1	0.980892	0.864865	0.980519	0.966667	0.957746	0.95288	0.912844
1220	1	0.980892	0.864865	0.974026	0.958333	0.957746	0.947644	0.903551
1230	1	0.980892	0.864865	0.967532	0.95	0.957746	0.942408	0.894441
1240	1	0.987261	0.864865	0.974026	0.966667	0.957746	0.95288	0.912645
1250	0.970588	0.987261	0.864865	0.967532	0.958333	0.943662	0.942408	0.893089
1260	1	0.987261	0.864865	0.967532	0.958333	0.957746	0.947644	0.903399
1270	1	0.987261	0.891892	0.967532	0.958333	0.971831	0.95288	0.913624
1280	1	0.980892	0.864865	0.974026	0.958333	0.957746	0.947644	0.903551
1290	1	0.980892	0.864865	0.974026	0.958333	0.957746	0.947644	0.903551
1300	1	0.987261	0.864865	0.980519	0.975	0.957746	0.958115	0.922078
1310	1	0.987261	0.864865	0.974026	0.966667	0.957746	0.95288	0.912645
1320	1	0.987261	0.864865	0.974026	0.966667	0.957746	0.95288	0.912645
1330	0.970588	0.987261	0.864865	0.974026	0.966667	0.943662	0.947644	0.902393
1340	1	0.980892	0.864865	0.974026	0.958333	0.957746	0.947644	0.903551
1350	0.970588	0.980892	0.864865	0.980519	0.966667	0.943662	0.947644	0.902546
1360	1	0.987261	0.891892	0.980519	0.975	0.971831	0.963351	0.932093
1370	1	0.987261	0.864865	0.967532	0.958333	0.957746	0.947644	0.903399
1380	1	0.987261	0.918919	0.980519	0.966667	0.971831	0.963351	0.932451
1390	0.970588	0.987261	0.837838	0.974026	0.966667	0.929577	0.942408	0.892269
1400	1	0.987261	0.864865	0.974026	0.966667	0.957746	0.95288	0.912645
1410	1	0.987261	0.864865	0.974026	0.966667	0.957746	0.95288	0.912645
1420	1	0.980892	0.891892	0.967532	0.95	0.971831	0.947644	0.90472
1430	1	0.980892	0.864865	0.974026	0.958333	0.957746	0.947644	0.903551
1440	1	0.987261	0.864865	0.980519	0.975	0.957746	0.958115	0.922078
1450	1	0.993631	0.891892	0.980519	0.975	0.957746	0.963351	0.93169
1460	1	0.993631	0.918919	0.974026	0.966667	0.971831	0.963351	0.932393
1470	0.970588	0.980892	0.864865	0.974026	0.958333	0.943662	0.942408	0.893197
1480	1	0.987261	0.864865	0.980519	0.975	0.957746	0.958115	0.922078
1490	1	0.987261	0.864865	0.974026	0.966667	0.957746	0.95288	0.912645
1500	1	0.993631	0.891892	0.974026	0.966667	0.957746	0.958115	0.922263
1510	1	0.987261	0.891892	0.974026	0.966667	0.971831	0.958115	0.922767
1520	1	0.993631	0.918919	0.980519	0.975	0.971831	0.968586	0.941712
1530	1	0.987261	0.891892	0.974026	0.966667	0.971831	0.958115	0.922767
1540	1	0.987261	0.864865	0.974026	0.966667	0.957746	0.95288	0.912645
1550	1	0.987261	0.864865	0.967532	0.958333	0.957746	0.947644	0.903399
1560	1	0.987261	0.864865	0.974026	0.966667	0.957746	0.95288	0.912645
1570	1	0.980892	0.864865	0.974026	0.958333	0.957746	0.947644	0.903551
1580	1	0.987261	0.864865	0.980519	0.975	0.957746	0.958115	0.922078
1590	1	0.987261	0.864865	0.967532	0.958333	0.957746	0.947644	0.903399
1600	1	0.987261	0.891892	0.967532	0.958333	0.971831	0.95288	0.913624
1610	1	0.980892	0.864865	0.974026	0.958333	0.957746	0.947644	0.903551
1620	1	0.987261	0.891892	0.974026	0.966667	0.971831	0.958115	0.922767
1630	1	0.987261	0.864865	0.967532	0.958333	0.957746	0.947644	0.903399
1640	1	0.980892	0.864865	0.967532	0.95	0.957746	0.942408	0.894441
1650	1	0.987261	0.864865	0.967532	0.958333	0.957746	0.947644	0.903399
1660	1	0.987261	0.864865	0.967532	0.958333	0.957746	0.947644	0.903399
1670	1	0.987261	0.864865	0.974026	0.966667	0.957746	0.95288	0.912645
1680	1	0.987261	0.864865	0.961039	0.95	0.957746	0.942408	0.894334
1690	1	0.987261	0.891892	0.974026	0.966667	0.971831	0.958115	0.922767
1700	0.970588	0.987261	0.864865	0.967532	0.966667	0.957746	0.947644	0.902814
1710	1	0.980892	0.837838	0.980519	0.966667	0.943662	0.947644	0.902792
1720	1	0.987261	0.864865	0.974026	0.966667	0.957746	0.95288	0.912645
1730	1	0.987261	0.918919	0.967532	0.95	0.971831	0.95288	0.914266
1740	1	0.987261	0.864865	0.974026	0.958333	0.943662	0.947644	0.902921
1750	1	0.987261	0.864865	0.974026	0.966667	0.957746	0.95288	0.912645
1760	1	0.987261	0.864865	0.974026	0.966667	0.957746	0.95288	0.912645
1770	1	0.980892	0.891892	0.980519	0.966667	0.971831	0.958115	0.922919
1780	1	0.987261	0.864865	0.967532	0.958333	0.957746	0.947644	0.903399
1790	0.970588	0.980892	0.864865	0.967532	0.95	0.943662	0.937173	0.884031
1800	1	0.980892	0.891892	0.974026	0.958333	0.971831	0.95288	0.91373
1810	1	0.987261	0.864865	0.974026	0.966667	0.957746	0.95288	0.912645
1820	0.970588	0.987261	0.864865	0.974026	0.966667	0.943662	0.947644	0.902393
1830	0.970588	0.987261	0.864865	0.967532	0.958333	0.943662	0.942408	0.893089
1840	1	0.980892	0.891892	0.974026	0.958333	0.971831	0.95288	0.91373
1850	1	0.980892	0.837838	0.980519	0.966667	0.943662	0.947644	0.902792
1860	1	0.987261	0.891892	0.980519	0.975	0.971831	0.963351	0.932093
1870	1	0.980892	0.891892	0.974026	0.958333	0.971831	0.95288	0.91373
1880	1	0.987261	0.891892	0.974026	0.958333	0.957746	0.95288	0.913083
1890	0.970588	0.980892	0.864865	0.967532	0.95	0.943662	0.937173	0.884031
1900	1	0.993631	0.918919	0.967532	0.958333	0.971831	0.958115	0.923256
1910	1	0.987261	0.864865	0.974026	0.966667	0.957746	0.95288	0.912645
1920	1	0.987261	0.864865	0.974026	0.966667	0.957746	0.95288	0.912645
1930	1	0.987261	0.864865	0.974026	0.966667	0.957746	0.95288	0.912645
1940	1	0.980892	0.864865	0.980519	0.966667	0.957746	0.95288	0.912844
1950	1	0.987261	0.864865	0.980519	0.975	0.957746	0.958115	0.922078
1960	1	0.987261	0.864865	0.974026	0.966667	0.957746	0.95288	0.912645
1970	1	0.987261	0.864865	0.974026	0.966667	0.957746	0.95288	0.912645
1980	1	0.993631	0.891892	0.974026	0.966667	0.957746	0.958115	0.922263
1990	1	0.987261	0.891892	0.980519	0.975	0.971831	0.963351	0.932093
2000	1	0.987261	0.864865	0.974026	0.966667	0.957746	0.95288	0.912645
2010	1	0.987261	0.864865	0.974026	0.966667	0.957746	0.95288	0.912645
2020	1	0.987261	0.864865	0.980519	0.975	0.957746	0.958115	0.922078
2030	1	0.993631	0.891892	0.974026	0.966667	0.957746	0.958115	0.922263
2040	1	0.980892	0.891892	0.974026	0.958333	0.971831	0.95288	0.91373
2050	0.970588	0.987261	0.864865	0.961039	0.95	0.943662	0.937173	0.883968
2060	1	0.993631	0.918919	0.967532	0.958333	0.971831	0.958115	0.923256
2070	1	0.987261	0.891892	0.974026	0.966667	0.971831	0.958115	0.922767
2080	1	0.980892	0.864865	0.974026	0.958333	0.957746	0.947644	0.903551
2090	0.970588	0.987261	0.864865	0.974026	0.966667	0.943662	0.947644	0.902393
2100	1	0.987261	0.891892	0.974026	0.966667	0.971831	0.958115	0.922767
2110	1	0.980892	0.864865	0.974026	0.958333	0.957746	0.947644	0.903551
2120	0.970588	0.987261	0.864865	0.980519	0.975	0.943662	0.95288	0.911886
2130	0.970588	0.987261	0.864865	0.974026	0.966667	0.943662	0.947644	0.902393
2140	1	0.987261	0.864865	0.980519	0.975	0.957746	0.958115	0.922078
2150	1	0.980892	0.864865	0.974026	0.958333	0.957746	0.947644	0.903551
2160	1	0.980892	0.864865	0.967532	0.95	0.957746	0.942408	0.894441
2170	1	0.987261	0.864865	0.967532	0.958333	0.957746	0.947644	0.903399
2180	1	0.987261	0.864865	0.980519	0.975	0.957746	0.958115	0.922078
2190	1	0.987261	0.864865	0.974026	0.966667	0.957746	0.95288	0.912645
2200	1	0.980892	0.864865	0.967532	0.95	0.957746	0.942408	0.894441
2210	1	0.987261	0.891892	0.974026	0.966667	0.971831	0.958115	0.922767
2220	0.970588	0.993631	0.918919	0.974026	0.966667	0.957746	0.958115	0.922251
2230	1	0.987261	0.864865	0.980519	0.975	0.957746	0.958115	0.922078
2240	1	0.987261	0.864865	0.974026	0.966667	0.957746	0.95288	0.912645
2250	0.970588	0.980892	0.864865	0.974026	0.958333	0.943662	0.942408	0.893197
2260	1	0.980892	0.864865	0.980519	0.966667	0.957746	0.95288	0.912844
2270	0.970588	0.987261	0.864865	0.974026	0.966667	0.943662	0.947644	0.902393
2280	0.970588	0.980892	0.864865	0.974026	0.958333	0.943662	0.942408	0.893197
2290	1	0.980892	0.891892	0.967532	0.95	0.971831	0.947644	0.90472
2300	1	0.987261	0.891892	0.974026	0.966667	0.971831	0.958115	0.922767
2310	1	0.987261	0.891892	0.967532	0.958333	0.971831	0.95288	0.913624
2320	0.970588	0.987261	0.864865	0.980519	0.966667	0.929577	0.947644	0.902078
2330	1	0.987261	0.864865	0.967532	0.958333	0.957746	0.947644	0.903399
2340	1	0.987261	0.864865	0.974026	0.966667	0.957746	0.95288	0.912645
2350	1	0.987261	0.891892	0.974026	0.966667	0.971831	0.958115	0.922767
2360	1	0.980892	0.864865	0.967532	0.95	0.957746	0.942408	0.894441
2370	0.970588	0.987261	0.864865	0.980519	0.975	0.943662	0.95288	0.911886
2380	1	0.980892	0.864865	0.974026	0.958333	0.957746	0.947644	0.903551
2390	1	0.980892	0.864865	0.967532	0.95	0.957746	0.942408	0.894441
2400	0.970588	0.987261	0.864865	0.974026	0.975	0.957746	0.95288	0.912159
2410	0.970588	0.987261	0.837838	0.967532	0.958333	0.929577	0.937173	0.882861
2420	1	0.987261	0.864865	0.974026	0.966667	0.957746	0.95288	0.912645
2430	1	0.980892	0.864865	0.974026	0.958333	0.957746	0.947644	0.903551
2440	1	0.993631	0.918919	0.967532	0.958333	0.971831	0.958115	0.923256
2450	0.970588	0.987261	0.891892	0.980519	0.975	0.957746	0.958115	0.921925
2460	1	0.987261	0.864865	0.974026	0.966667	0.957746	0.95288	0.912645
2470	1	0.987261	0.864865	0.974026	0.966667	0.957746	0.95288	0.912645
2480	0.970588	0.980892	0.891892	0.974026	0.958333	0.957746	0.947644	0.903399
2490	1	0.987261	0.864865	0.974026	0.966667	0.957746	0.95288	0.912645
2500	0.970588	0.980892	0.864865	0.974026	0.958333	0.943662	0.942408	0.893197
2510	1	0.987261	0.918919	0.980519	0.975	0.985915	0.968586	0.942135
2520	1	0.980892	0.864865	0.974026	0.958333	0.957746	0.947644	0.903551
2530	1	0.987261	0.864865	0.974026	0.966667	0.957746	0.95288	0.912645
2540	1	0.987261	0.864865	0.974026	0.966667	0.957746	0.95288	0.912645
2550	1	0.980892	0.864865	0.974026	0.958333	0.957746	0.947644	0.903551
2560	1	0.987261	0.864865	0.980519	0.975	0.957746	0.958115	0.922078
2570	1	0.987261	0.891892	0.980519	0.966667	0.957746	0.958115	0.922369
2580	1	0.987261	0.891892	0.980519	0.975	0.971831	0.963351	0.932093
2590	1	0.980892	0.864865	0.974026	0.958333	0.957746	0.947644	0.903551
2600	1	0.987261	0.918919	0.967532	0.958333	0.985915	0.958115	0.923874
2610	0.970588	0.993631	0.891892	0.974026	0.966667	0.943662	0.95288	0.912099
2620	1	0.987261	0.864865	0.974026	0.966667	0.957746	0.95288	0.912645
2630	1	0.987261	0.864865	0.974026	0.966667	0.957746	0.95288	0.912645
2640	1	0.987261	0.864865	0.974026	0.966667	0.957746	0.95288	0.912645
2650	1	0.980892	0.864865	0.967532	0.95	0.957746	0.942408	0.894441
2660	1	0.980892	0.864865	0.974026	0.958333	0.957746	0.947644	0.903551
2670	1	0.987261	0.918919	0.974026	0.958333	0.971831	0.958115	0.92327
2680	1	0.987261	0.891892	0.967532	0.958333	0.971831	0.95288	0.913624
2690	1	0.980892	0.864865	0.974026	0.958333	0.957746	0.947644	0.903551
2700	0.970588	0.993631	0.891892	0.967532	0.958333	0.943662	0.947644	0.902798
2710	1	0.987261	0.837838	0.980519	0.975	0.943662	0.95288	0.912087
2720	0.970588	0.980892	0.864865	0.980519	0.966667	0.943662	0.947644	0.902546
2730	1	0.987261	0.864865	0.980519	0.975	0.957746	0.958115	0.922078
2740	1	0.993631	0.918919	0.967532	0.958333	0.971831	0.958115	0.923256
2750	1	0.987261	0.891892	0.980519	0.975	0.971831	0.963351	0.932093
2760	1	0.987261	0.864865	0.974026	0.966667	0.957746	0.95288	0.912645
2770	1	0.987261	0.891892	0.974026	0.966667	0.971831	0.958115	0.922767
2780	1	0.987261	0.864865	0.967532	0.958333	0.957746	0.947644	0.903399
2790	1	0.980892	0.864865	0.980519	0.966667	0.957746	0.95288	0.912844
2800	1	0.987261	0.864865	0.974026	0.966667	0.957746	0.95288	0.912645
2810	1	0.987261	0.891892	0.961039	0.95	0.971831	0.947644	0.904658
2820	1	0.980892	0.864865	0.974026	0.958333	0.957746	0.947644	0.903551
2830	0.970588	0.987261	0.864865	0.974026	0.966667	0.943662	0.947644	0.902393
2840	0.970588	0.980892	0.864865	0.967532	0.95	0.943662	0.937173	0.884031
2850	1	0.987261	0.864865	0.974026	0.966667	0.957746	0.95288	0.912645
2860	1	0.987261	0.891892	0.974026	0.966667	0.971831	0.958115	0.922767
2870	0.970588	0.987261	0.864865	0.974026	0.966667	0.943662	0.947644	0.902393
2880	1	0.987261	0.864865	0.967532	0.958333	0.957746	0.947644	0.903399
2890	0.970588	0.980892	0.891892	0.974026	0.958333	0.957746	0.947644	0.903399
2900	1	0.987261	0.864865	0.974026	0.966667	0.957746	0.95288	0.912645
2910	1	0.980892	0.864865	0.974026	0.958333	0.957746	0.947644	0.903551
2920	0.970588	0.980892	0.864865	0.980519	0.966667	0.943662	0.947644	0.902546
2930	0.970588	0.980892	0.891892	0.967532	0.95	0.957746	0.942408	0.894334
2940	1	0.980892	0.837838	0.974026	0.958333	0.943662	0.942408	0.893395
2950	1	0.980892	0.864865	0.967532	0.95	0.957746	0.942408	0.894441
2960	1	0.993631	0.891892	0.974026	0.966667	0.957746	0.958115	0.922263
2970	1	0.980892	0.864865	0.967532	0.95	0.957746	0.942408	0.894441
2980	1	0.987261	0.864865	0.967532	0.958333	0.957746	0.947644	0.903399
2990	1	0.987261	0.864865	0.974026	0.966667	0.957746	0.95288	0.912645
3000	1	0.987261	0.891892	0.967532	0.958333	0.971831	0.95288	0.913624
3010	1	0.987261	0.918919	0.974026	0.958333	0.971831	0.958115	0.92327
3020	1	0.987261	0.837838	0.974026	0.966667	0.943662	0.947644	0.902546
3030	0.970588	0.987261	0.891892	0.961039	0.95	0.957746	0.942408	0.894316
3040	1	0.987261	0.891892	0.967532	0.95	0.957746	0.947644	0.903979
3050	1	0.987261	0.864865	0.961039	0.95	0.957746	0.942408	0.894334
3060	1	0.980892	0.864865	0.974026	0.958333	0.957746	0.947644	0.903551
3070	0.970588	0.980892	0.864865	0.967532	0.95	0.943662	0.937173	0.884031
3080	1	0.980892	0.864865	0.967532	0.95	0.957746	0.942408	0.894441
3090	1	0.980892	0.891892	0.980519	0.966667	0.971831	0.958115	0.922919
3100	1	0.987261	0.864865	0.974026	0.966667	0.957746	0.95288	0.912645
3110	1	0.980892	0.864865	0.967532	0.95	0.957746	0.942408	0.894441
3120	1	0.987261	0.864865	0.974026	0.966667	0.957746	0.95288	0.912645
3130	0.970588	0.987261	0.891892	0.974026	0.966667	0.957746	0.95288	0.912538
3140	1	0.993631	0.864865	0.961039	0.95	0.943662	0.942408	0.893653
3150	1	0.980892	0.864865	0.974026	0.958333	0.957746	0.947644	0.903551
3160	1	0.987261	0.891892	0.974026	0.966667	0.971831	0.958115	0.922767
3170	1	0.987261	0.864865	0.974026	0.966667	0.957746	0.95288	0.912645
3180	1	0.987261	0.864865	0.974026	0.966667	0.957746	0.95288	0.912645
3190	1	0.980892	0.891892	0.967532	0.95	0.971831	0.947644	0.90472
3200	1	0.980892	0.864865	0.967532	0.95	0.957746	0.942408	0.894441
3210	1	0.987261	0.864865	0.974026	0.966667	0.957746	0.95288	0.912645
3220	1	0.993631	0.891892	0.967532	0.958333	0.957746	0.95288	0.913023
3230	1	0.980892	0.891892	0.967532	0.95	0.971831	0.947644	0.90472
3240	1	0.987261	0.891892	0.980519	0.975	0.971831	0.963351	0.932093
3250	1	0.987261	0.864865	0.967532	0.958333	0.957746	0.947644	0.903399
3260	1	0.980892	0.864865	0.974026	0.958333	0.957746	0.947644	0.903551
3270	1	0.980892	0.891892	0.974026	0.958333	0.971831	0.95288	0.91373
3280	1	0.980892	0.864865	0.974026	0.958333	0.957746	0.947644	0.903551
3290	1	0.980892	0.864865	0.974026	0.958333	0.957746	0.947644	0.903551
3300	1	0.980892	0.837838	0.974026	0.958333	0.943662	0.942408	0.893395
3310	1	0.980892	0.864865	0.980519	0.966667	0.957746	0.95288	0.912844
3320	1	0.987261	0.891892	0.967532	0.958333	0.971831	0.95288	0.913624
3330	0.970588	0.980892	0.837838	0.974026	0.958333	0.929577	0.937173	0.883015
3340	1	0.980892	0.891892	0.987013	0.975	0.971831	0.963351	0.932293
3350	0.970588	0.987261	0.864865	0.967532	0.966667	0.957746	0.947644	0.902814
3360	1	0.987261	0.891892	0.980519	0.966667	0.957746	0.958115	0.922369
3370	1	0.987261	0.891892	0.980519	0.975	0.971831	0.963351	0.932093
3380	1	0.987261	0.891892	0.980519	0.975	0.971831	0.963351	0.932093
3390	1	0.980892	0.891892	0.967532	0.95	0.971831	0.947644	0.90472
3400	1	0.980892	0.864865	0.974026	0.958333	0.957746	0.947644	0.903551
3410	1	0.980892	0.864865	0.974026	0.958333	0.957746	0.947644	0.903551
3420	0.970588	0.987261	0.864865	0.974026	0.958333	0.929577	0.942408	0.892627
3430	1	0.980892	0.864865	0.967532	0.95	0.957746	0.942408	0.894441
3440	0.970588	0.980892	0.891892	0.967532	0.95	0.957746	0.942408	0.894334
3450	1	0.980892	0.864865	0.980519	0.966667	0.957746	0.95288	0.912844
3460	1	0.980892	0.864865	0.967532	0.95	0.957746	0.942408	0.894441
3470	1	0.987261	0.864865	0.974026	0.966667	0.957746	0.95288	0.912645
3480	1	0.980892	0.891892	0.974026	0.958333	0.971831	0.95288	0.91373
3490	1	0.980892	0.891892	0.974026	0.958333	0.971831	0.95288	0.91373
3500	1	0.980892	0.864865	0.974026	0.958333	0.957746	0.947644	0.903551
3510	1	0.980892	0.891892	0.974026	0.958333	0.971831	0.95288	0.91373
3520	1	0.980892	0.864865	0.974026	0.958333	0.957746	0.947644	0.903551
3530	1	0.987261	0.864865	0.974026	0.966667	0.957746	0.95288	0.912645
3540	1	0.987261	0.864865	0.974026	0.966667	0.957746	0.95288	0.912645
3550	0.970588	0.980892	0.864865	0.967532	0.958333	0.957746	0.942408	0.893715
3560	1	0.987261	0.837838	0.967532	0.958333	0.943662	0.942408	0.893197
3570	1	0.980892	0.864865	0.967532	0.95	0.957746	0.942408	0.894441
3580	1	0.980892	0.864865	0.980519	0.966667	0.957746	0.95288	0.912844
3590	1	0.980892	0.864865	0.967532	0.95	0.957746	0.942408	0.894441
3600	1	0.987261	0.864865	0.967532	0.958333	0.957746	0.947644	0.903399
3610	1	0.987261	0.864865	0.974026	0.966667	0.957746	0.95288	0.912645
3620	1	0.980892	0.864865	0.974026	0.958333	0.957746	0.947644	0.903551
3630	1	0.980892	0.891892	0.974026	0.958333	0.971831	0.95288	0.91373
3640	1	0.987261	0.864865	0.974026	0.966667	0.957746	0.95288	0.912645
3650	1	0.987261	0.864865	0.974026	0.966667	0.957746	0.95288	0.912645
3660	0.970588	0.980892	0.864865	0.967532	0.95	0.943662	0.937173	0.884031
3670	1	0.980892	0.864865	0.974026	0.958333	0.957746	0.947644	0.903551
3680	0.970588	0.980892	0.891892	0.974026	0.958333	0.957746	0.947644	0.903399
3690	1	0.980892	0.864865	0.974026	0.958333	0.957746	0.947644	0.903551
3700	1	0.987261	0.864865	0.967532	0.958333	0.957746	0.947644	0.903399
3710	1	0.987261	0.864865	0.974026	0.966667	0.957746	0.95288	0.912645
3720	1	0.980892	0.864865	0.980519	0.966667	0.957746	0.95288	0.912844
3730	1	0.980892	0.864865	0.974026	0.958333	0.957746	0.947644	0.903551
3740	1	0.993631	0.891892	0.980519	0.975	0.957746	0.963351	0.93169
3750	1	0.980892	0.864865	0.974026	0.958333	0.957746	0.947644	0.903551
3760	1	0.987261	0.864865	0.974026	0.966667	0.957746	0.95288	0.912645
3770	0.970588	0.987261	0.891892	0.974026	0.966667	0.957746	0.95288	0.912538
3780	1	0.980892	0.864865	0.967532	0.95	0.957746	0.942408	0.894441
3790	1	0.980892	0.837838	0.980519	0.966667	0.943662	0.947644	0.902792
3800	1	0.980892	0.864865	0.974026	0.958333	0.957746	0.947644	0.903551
3810	1	0.987261	0.918919	0.967532	0.95	0.971831	0.95288	0.914266
3820	1	0.980892	0.864865	0.980519	0.966667	0.957746	0.95288	0.912844
3830	0.970588	0.987261	0.864865	0.980519	0.975	0.943662	0.95288	0.911886
3840	1	0.980892	0.918919	0.980519	0.966667	0.985915	0.963351	0.93302
3850	1	0.980892	0.864865	0.980519	0.966667	0.957746	0.95288	0.912844
3860	1	0.980892	0.891892	0.961039	0.941667	0.971831	0.942408	0.895881
3870	1	0.980892	0.864865	0.974026	0.958333	0.957746	0.947644	0.903551
3880	1	0.987261	0.864865	0.967532	0.958333	0.957746	0.947644	0.903399
3890	0.970588	0.993631	0.891892	0.980519	0.975	0.943662	0.958115	0.921588
3900	0.970588	0.980892	0.864865	0.961039	0.95	0.957746	0.937173	0.884689
3910	1	0.987261	0.864865	0.967532	0.958333	0.957746	0.947644	0.903399
3920	0.970588	0.987261	0.864865	0.967532	0.958333	0.943662	0.942408	0.893089
3930	0.970588	0.987261	0.837838	0.974026	0.966667	0.929577	0.942408	0.892269
3940	1	0.987261	0.864865	0.974026	0.966667	0.957746	0.95288	0.912645
3950	1	0.987261	0.864865	0.980519	0.975	0.957746	0.958115	0.922078
3960	1	0.987261	0.864865	0.974026	0.966667	0.957746	0.95288	0.912645
3970	1	0.987261	0.864865	0.980519	0.975	0.957746	0.958115	0.922078
3980	1	0.987261	0.864865	0.980519	0.975	0.957746	0.958115	0.922078
3990	1	0.987261	0.891892	0.980519	0.975	0.971831	0.963351	0.932093
4000	1	0.987261	0.864865	0.967532	0.958333	0.957746	0.947644	0.903399
4010	1	0.987261	0.864865	0.974026	0.966667	0.957746	0.95288	0.912645
4020	0.970588	0.987261	0.837838	0.974026	0.966667	0.929577	0.942408	0.892269
4030	1	0.980892	0.864865	0.974026	0.958333	0.957746	0.947644	0.903551
4040	1	0.980892	0.864865	0.974026	0.958333	0.957746	0.947644	0.903551
4050	1	0.980892	0.864865	0.967532	0.95	0.957746	0.942408	0.894441
4060	0.970588	0.980892	0.864865	0.967532	0.95	0.943662	0.937173	0.884031
4070	1	0.987261	0.864865	0.961039	0.95	0.957746	0.942408	0.894334
4080	1	0.980892	0.891892	0.967532	0.95	0.971831	0.947644	0.90472
4090	0.970588	0.987261	0.891892	0.974026	0.966667	0.957746	0.95288	0.912538
4100	1	0.987261	0.837838	0.967532	0.958333	0.943662	0.942408	0.893197
4110	0.970588	0.980892	0.864865	0.961039	0.95	0.957746	0.937173	0.884689
4120	1	0.987261	0.864865	0.974026	0.966667	0.957746	0.95288	0.912645
4130	1	0.980892	0.864865	0.974026	0.958333	0.957746	0.947644	0.903551
4140	1	0.980892	0.864865	0.974026	0.958333	0.957746	0.947644	0.903551
4150	1	0.993631	0.891892	0.974026	0.966667	0.957746	0.958115	0.922263
4160	1	0.980892	0.864865	0.967532	0.95	0.957746	0.942408	0.894441
4170	1	0.987261	0.864865	0.967532	0.958333	0.957746	0.947644	0.903399
4180	1	0.987261	0.891892	0.974026	0.966667	0.971831	0.958115	0.922767
4190	1	0.980892	0.864865	0.967532	0.95	0.957746	0.942408	0.894441
4200	0.970588	0.987261	0.864865	0.974026	0.966667	0.943662	0.947644	0.902393
4210	0.970588	0.987261	0.837838	0.974026	0.966667	0.929577	0.942408	0.892269
4220	0.970588	0.980892	0.864865	0.974026	0.958333	0.943662	0.942408	0.893197
4230	1	0.987261	0.864865	0.974026	0.966667	0.957746	0.95288	0.912645
4240	1	0.987261	0.864865	0.980519	0.975	0.957746	0.958115	0.922078
4250	1	0.993631	0.891892	0.967532	0.958333	0.957746	0.95288	0.913023
4260	0.970588	0.987261	0.864865	0.967532	0.958333	0.943662	0.942408	0.893089
4270	1	0.987261	0.891892	0.967532	0.95	0.957746	0.947644	0.903979
4280	1	0.987261	0.864865	0.974026	0.966667	0.957746	0.95288	0.912645
4290	1	0.987261	0.864865	0.980519	0.975	0.957746	0.958115	0.922078
4300	1	0.987261	0.864865	0.974026	0.966667	0.957746	0.95288	0.912645
4310	0.970588	0.993631	0.864865	0.974026	0.966667	0.929577	0.947644	0.90197
4320	0.970588	0.987261	0.864865	0.974026	0.966667	0.943662	0.947644	0.902393
4330	1	0.980892	0.864865	0.980519	0.966667	0.957746	0.95288	0.912844
4340	0.970588	0.987261	0.864865	0.974026	0.966667	0.943662	0.947644	0.902393
4350	0.970588	0.987261	0.891892	0.974026	0.966667	0.957746	0.95288	0.912538
4360	1	0.987261	0.864865	0.974026	0.966667	0.957746	0.95288	0.912645
4370	1	0.987261	0.864865	0.967532	0.958333	0.957746	0.947644	0.903399
4380	1	0.980892	0.864865	0.967532	0.95	0.957746	0.942408	0.894441
4390	1	0.987261	0.864865	0.974026	0.966667	0.957746	0.95288	0.912645
4400	1	0.980892	0.864865	0.980519	0.966667	0.957746	0.95288	0.912844
4410	1	0.993631	0.891892	0.967532	0.958333	0.957746	0.95288	0.913023
4420	1	0.980892	0.837838	0.967532	0.95	0.943662	0.937173	0.884183
4430	1	0.980892	0.864865	0.967532	0.95	0.957746	0.942408	0.894441
4440	1	0.980892	0.864865	0.974026	0.958333	0.957746	0.947644	0.903551
4450	1	0.987261	0.891892	0.974026	0.966667	0.971831	0.958115	0.922767
4460	1	0.980892	0.864865	0.980519	0.966667	0.957746	0.95288	0.912844
4470	1	0.987261	0.864865	0.974026	0.966667	0.957746	0.95288	0.912645
4480	0.970588	0.987261	0.864865	0.967532	0.958333	0.943662	0.942408	0.893089
4490	1	0.987261	0.837838	0.974026	0.966667	0.943662	0.947644	0.902546
4500	1	0.987261	0.864865	0.974026	0.966667	0.957746	0.95288	0.912645
4510	0.970588	0.980892	0.864865	0.980519	0.966667	0.943662	0.947644	0.902546
4520	0.970588	0.980892	0.891892	0.980519	0.966667	0.957746	0.95288	0.912645
4530	0.941176	0.980892	0.837838	0.967532	0.958333	0.929577	0.931937	0.873095
4540	1	0.980892	0.864865	0.980519	0.966667	0.957746	0.95288	0.912844
4550	1	0.987261	0.837838	0.967532	0.958333	0.943662	0.942408	0.893197
4560	0.970588	0.980892	0.837838	0.974026	0.958333	0.929577	0.937173	0.883015
4570	1	0.993631	0.891892	0.974026	0.966667	0.957746	0.958115	0.922263
4580	1	0.993631	0.891892	0.974026	0.966667	0.957746	0.958115	0.922263
4590	1	0.980892	0.864865	0.974026	0.958333	0.957746	0.947644	0.903551
4600	0.970588	0.987261	0.864865	0.967532	0.966667	0.957746	0.947644	0.902814
4610	1	0.980892	0.891892	0.967532	0.95	0.971831	0.947644	0.90472
4620	1	0.987261	0.864865	0.974026	0.966667	0.957746	0.95288	0.912645
4630	1	0.987261	0.837838	0.967532	0.958333	0.943662	0.942408	0.893197
4640	1	0.987261	0.864865	0.980519	0.975	0.957746	0.958115	0.922078
4650	0.970588	0.987261	0.864865	0.967532	0.966667	0.957746	0.947644	0.902814
4660	1	0.987261	0.864865	0.974026	0.966667	0.957746	0.95288	0.912645
4670	0.970588	0.980892	0.864865	0.967532	0.958333	0.957746	0.942408	0.893715
4680	1	0.980892	0.837838	0.967532	0.95	0.943662	0.937173	0.884183
4690	1	0.987261	0.864865	0.974026	0.958333	0.943662	0.947644	0.902921
4700	1	0.987261	0.864865	0.980519	0.975	0.957746	0.958115	0.922078
4710	1	0.987261	0.891892	0.967532	0.958333	0.971831	0.95288	0.913624
4720	1	0.980892	0.864865	0.974026	0.958333	0.957746	0.947644	0.903551
4730	1	0.993631	0.891892	0.967532	0.958333	0.957746	0.95288	0.913023
4740	1	0.980892	0.864865	0.987013	0.975	0.957746	0.958115	0.922326
4750	0.970588	0.987261	0.864865	0.974026	0.966667	0.943662	0.947644	0.902393
4760	1	0.987261	0.864865	0.974026	0.966667	0.957746	0.95288	0.912645
4770	0.970588	0.980892	0.864865	0.980519	0.966667	0.943662	0.947644	0.902546
4780	1	0.987261	0.864865	0.967532	0.958333	0.957746	0.947644	0.903399
4790	0.970588	0.980892	0.864865	0.974026	0.958333	0.943662	0.942408	0.893197
4800	0.970588	0.980892	0.864865	0.967532	0.958333	0.957746	0.942408	0.893715
4810	1	0.987261	0.864865	0.980519	0.975	0.957746	0.958115	0.922078
4820	1	0.987261	0.864865	0.987013	0.983333	0.957746	0.963351	0.931705
4830	0.970588	0.980892	0.837838	0.967532	0.958333	0.943662	0.937173	0.883472
4840	1	0.987261	0.864865	0.974026	0.966667	0.957746	0.95288	0.912645
4850	1	0.987261	0.864865	0.980519	0.975	0.957746	0.958115	0.922078
4860	1	0.987261	0.864865	0.974026	0.966667	0.957746	0.95288	0.912645
4870	1	0.980892	0.864865	0.967532	0.95	0.957746	0.942408	0.894441
4880	1	0.980892	0.864865	0.974026	0.958333	0.957746	0.947644	0.903551
4890	1	0.980892	0.837838	0.980519	0.966667	0.943662	0.947644	0.902792
4900	1	0.987261	0.864865	0.974026	0.966667	0.957746	0.95288	0.912645
4910	1	0.980892	0.864865	0.974026	0.958333	0.957746	0.947644	0.903551
4920	1	0.980892	0.864865	0.974026	0.958333	0.957746	0.947644	0.903551
4930	1	0.987261	0.891892	0.980519	0.975	0.971831	0.963351	0.932093
4940	1	0.987261	0.864865	0.967532	0.958333	0.957746	0.947644	0.903399
4950	1	0.987261	0.864865	0.974026	0.966667	0.957746	0.95288	0.912645
4960	1	0.987261	0.864865	0.967532	0.958333	0.957746	0.947644	0.903399
4970	1	0.987261	0.891892	0.967532	0.95	0.957746	0.947644	0.903979
4980	1	0.980892	0.864865	0.980519	0.966667	0.957746	0.95288	0.912844
4990	0.970588	0.987261	0.891892	0.961039	0.958333	0.971831	0.947644	0.903963
5000	1	0.987261	0.864865	0.967532	0.958333	0.957746	0.947644	0.903399
5010	1	0.987261	0.864865	0.980519	0.975	0.957746	0.958115	0.922078
5020	1	0.987261	0.864865	0.974026	0.966667	0.957746	0.95288	0.912645
5030	1	0.987261	0.864865	0.987013	0.983333	0.957746	0.963351	0.931705
5040	1	0.980892	0.864865	0.967532	0.95	0.957746	0.942408	0.894441
5050	1	0.987261	0.864865	0.980519	0.975	0.957746	0.958115	0.922078
5060	1	0.980892	0.864865	0.974026	0.958333	0.957746	0.947644	0.903551
5070	0.970588	0.987261	0.837838	0.967532	0.958333	0.929577	0.937173	0.882861
5080	0.970588	0.980892	0.864865	0.967532	0.95	0.943662	0.937173	0.884031
5090	1	0.980892	0.864865	0.974026	0.958333	0.957746	0.947644	0.903551
5100	1	0.987261	0.891892	0.967532	0.958333	0.971831	0.95288	0.913624
5110	1	0.980892	0.864865	0.974026	0.958333	0.957746	0.947644	0.903551
5120	1	0.980892	0.864865	0.967532	0.95	0.957746	0.942408	0.894441
5130	1	0.980892	0.864865	0.980519	0.966667	0.957746	0.95288	0.912844
5140	0.970588	0.987261	0.891892	0.980519	0.966667	0.943662	0.95288	0.912159
5150	0.970588	0.980892	0.891892	0.980519	0.966667	0.957746	0.95288	0.912645
5160	1	0.987261	0.864865	0.967532	0.958333	0.957746	0.947644	0.903399
5170	1	0.987261	0.891892	0.974026	0.958333	0.957746	0.95288	0.913083
5180	1	0.980892	0.864865	0.980519	0.966667	0.957746	0.95288	0.912844
5190	1	0.980892	0.864865	0.974026	0.958333	0.957746	0.947644	0.903551
5200	1	0.987261	0.864865	0.980519	0.975	0.957746	0.958115	0.922078
5210	1	0.987261	0.864865	0.974026	0.966667	0.957746	0.95288	0.912645
5220	1	0.980892	0.864865	0.974026	0.958333	0.957746	0.947644	0.903551
5230	0.970588	0.987261	0.891892	0.980519	0.975	0.957746	0.958115	0.921925
5240	1	0.993631	0.891892	0.974026	0.966667	0.957746	0.958115	0.922263
5250	0.970588	0.987261	0.864865	0.974026	0.966667	0.943662	0.947644	0.902393
5260	1	0.993631	0.891892	0.974026	0.966667	0.957746	0.958115	0.922263
5270	0.970588	0.987261	0.864865	0.967532	0.958333	0.943662	0.942408	0.893089
5280	1	0.987261	0.837838	0.980519	0.975	0.943662	0.95288	0.912087
5290	1	0.980892	0.864865	0.974026	0.958333	0.957746	0.947644	0.903551
5300	0.970588	0.987261	0.837838	0.974026	0.966667	0.929577	0.942408	0.892269
5310	1	0.980892	0.864865	0.974026	0.958333	0.957746	0.947644	0.903551
5320	1	0.980892	0.837838	0.974026	0.958333	0.943662	0.942408	0.893395
5330	0.970588	0.987261	0.864865	0.967532	0.958333	0.943662	0.942408	0.893089
5340	1	0.980892	0.864865	0.967532	0.95	0.957746	0.942408	0.894441
5350	1	0.987261	0.864865	0.980519	0.975	0.957746	0.958115	0.922078
5360	1	0.987261	0.864865	0.987013	0.983333	0.957746	0.963351	0.931705
5370	1	0.987261	0.837838	0.980519	0.975	0.943662	0.95288	0.912087
5380	0.970588	0.987261	0.864865	0.974026	0.966667	0.943662	0.947644	0.902393
5390	1	0.980892	0.864865	0.954545	0.933333	0.957746	0.931937	0.87674
5400	1	0.980892	0.864865	0.974026	0.958333	0.957746	0.947644	0.903551
5410	0.970588	0.980892	0.837838	0.980519	0.966667	0.929577	0.942408	0.892469
5420	1	0.980892	0.864865	0.974026	0.958333	0.957746	0.947644	0.903551
5430	0.941176	0.987261	0.891892	0.974026	0.966667	0.943662	0.947644	0.902332
5440	1	0.993631	0.891892	0.974026	0.966667	0.957746	0.958115	0.922263
5450	1	0.980892	0.837838	0.980519	0.966667	0.943662	0.947644	0.902792
5460	1	0.980892	0.864865	0.967532	0.95	0.957746	0.942408	0.894441
5470	0.970588	0.987261	0.864865	0.980519	0.975	0.943662	0.95288	0.911886
5480	1	0.987261	0.864865	0.974026	0.966667	0.957746	0.95288	0.912645
5490	1	0.980892	0.864865	0.974026	0.958333	0.957746	0.947644	0.903551
5500	1	0.980892	0.891892	0.974026	0.958333	0.971831	0.95288	0.91373
5510	0.970588	0.980892	0.864865	0.980519	0.966667	0.943662	0.947644	0.902546
5520	1	0.987261	0.864865	0.980519	0.975	0.957746	0.958115	0.922078
5530	1	0.980892	0.837838	0.974026	0.958333	0.943662	0.942408	0.893395
5540	1	0.987261	0.891892	0.967532	0.958333	0.971831	0.95288	0.913624
5550	1	0.993631	0.918919	0.967532	0.958333	0.971831	0.958115	0.923256
5560	0.970588	0.987261	0.891892	0.974026	0.966667	0.957746	0.95288	0.912538
5570	1	0.993631	0.864865	0.974026	0.966667	0.943662	0.95288	0.912159
5580	0.970588	0.987261	0.891892	0.987013	0.983333	0.957746	0.963351	0.931503
5590	1	0.980892	0.864865	0.974026	0.958333	0.957746	0.947644	0.903551
5600	1	0.980892	0.864865	0.980519	0.966667	0.957746	0.95288	0.912844
5610	1	0.980892	0.864865	0.974026	0.958333	0.957746	0.947644	0.903551
5620	1	0.980892	0.864865	0.967532	0.95	0.957746	0.942408	0.894441
5630	1	0.987261	0.864865	0.967532	0.958333	0.957746	0.947644	0.903399
5640	0.970588	0.980892	0.864865	0.980519	0.966667	0.943662	0.947644	0.902546
5650	1	0.987261	0.864865	0.980519	0.975	0.957746	0.958115	0.922078
5660	1	0.980892	0.864865	0.980519	0.966667	0.957746	0.95288	0.912844
5670	0.970588	0.980892	0.891892	0.980519	0.966667	0.957746	0.95288	0.912645
5680	1	0.993631	0.891892	0.974026	0.966667	0.957746	0.958115	0.922263
5690	1	0.980892	0.891892	0.974026	0.958333	0.971831	0.95288	0.91373
5700	0.970588	0.980892	0.864865	0.974026	0.958333	0.943662	0.942408	0.893197
5710	1	0.987261	0.864865	0.980519	0.966667	0.943662	0.95288	0.912312
5720	1	0.987261	0.864865	0.980519	0.975	0.957746	0.958115	0.922078
5730	1	0.980892	0.864865	0.974026	0.958333	0.957746	0.947644	0.903551
5740	1	0.980892	0.864865	0.967532	0.95	0.957746	0.942408	0.894441
5750	0.970588	0.987261	0.891892	0.980519	0.975	0.957746	0.958115	0.921925
5760	0.970588	0.980892	0.864865	0.974026	0.958333	0.943662	0.942408	0.893197
5770	0.970588	0.980892	0.864865	0.974026	0.958333	0.943662	0.942408	0.893197
5780	1	0.980892	0.864865	0.967532	0.95	0.957746	0.942408	0.894441
5790	1	0.987261	0.864865	0.974026	0.966667	0.957746	0.95288	0.912645
5800	0.970588	0.980892	0.864865	0.961039	0.95	0.957746	0.937173	0.884689
5810	1	0.980892	0.864865	0.980519	0.966667	0.957746	0.95288	0.912844
5820	0.970588	0.980892	0.837838	0.974026	0.958333	0.929577	0.937173	0.883015
5830	1	0.987261	0.864865	0.974026	0.966667	0.957746	0.95288	0.912645
5840	1	0.987261	0.864865	0.974026	0.966667	0.957746	0.95288	0.912645
5850	1	0.980892	0.891892	0.980519	0.966667	0.971831	0.958115	0.922919
5860	1	0.980892	0.864865	0.967532	0.95	0.957746	0.942408	0.894441
5870	1	0.980892	0.864865	0.980519	0.966667	0.957746	0.95288	0.912844
5880	1	0.980892	0.864865	0.974026	0.958333	0.957746	0.947644	0.903551
5890	1	0.980892	0.864865	0.974026	0.958333	0.957746	0.947644	0.903551
5900	1	0.980892	0.891892	0.974026	0.958333	0.971831	0.95288	0.91373
5910	0.970588	0.987261	0.864865	0.980519	0.975	0.943662	0.95288	0.911886
5920	1	0.987261	0.864865	0.980519	0.975	0.957746	0.958115	0.922078
5930	1	0.980892	0.864865	0.974026	0.958333	0.957746	0.947644	0.903551
5940	1	0.987261	0.837838	0.967532	0.958333	0.943662	0.942408	0.893197
5950	1	0.980892	0.864865	0.967532	0.95	0.957746	0.942408	0.894441
5960	0.970588	0.980892	0.864865	0.974026	0.958333	0.943662	0.942408	0.893197
5970	0.970588	0.980892	0.864865	0.980519	0.966667	0.943662	0.947644	0.902546
5980	1	0.987261	0.864865	0.980519	0.975	0.957746	0.958115	0.922078
5990	1	0.980892	0.864865	0.974026	0.958333	0.957746	0.947644	0.903551
6000	1	0.980892	0.864865	0.967532	0.95	0.957746	0.942408	0.894441
6010	1	0.993631	0.891892	0.974026	0.966667	0.957746	0.958115	0.922263
6020	1	0.987261	0.864865	0.974026	0.966667	0.957746	0.95288	0.912645
6030	1	0.980892	0.864865	0.967532	0.95	0.957746	0.942408	0.894441
6040	1	0.993631	0.864865	0.967532	0.958333	0.943662	0.947644	0.902814
6050	1	0.980892	0.864865	0.967532	0.95	0.957746	0.942408	0.894441
6060	1	0.987261	0.864865	0.974026	0.966667	0.957746	0.95288	0.912645
6070	1	0.980892	0.891892	0.974026	0.958333	0.971831	0.95288	0.91373
6080	1	0.987261	0.864865	0.980519	0.975	0.957746	0.958115	0.922078
6090	1	0.980892	0.864865	0.980519	0.966667	0.957746	0.95288	0.912844
6100	1	0.987261	0.864865	0.974026	0.966667	0.957746	0.95288	0.912645
6110	1	0.987261	0.837838	0.974026	0.966667	0.943662	0.947644	0.902546
6120	1	0.987261	0.864865	0.980519	0.975	0.957746	0.958115	0.922078
6130	1	0.993631	0.891892	0.974026	0.966667	0.957746	0.958115	0.922263
6140	1	0.987261	0.891892	0.980519	0.966667	0.957746	0.958115	0.922369
6150	0.970588	0.980892	0.837838	0.974026	0.958333	0.929577	0.937173	0.883015
6160	0.970588	0.987261	0.837838	0.974026	0.966667	0.929577	0.942408	0.892269
6170	0.970588	0.987261	0.891892	0.974026	0.966667	0.957746	0.95288	0.912538
6180	1	0.980892	0.864865	0.974026	0.958333	0.957746	0.947644	0.903551
6190	1	0.980892	0.891892	0.980519	0.966667	0.971831	0.958115	0.922919
6200	1	0.980892	0.864865	0.980519	0.966667	0.957746	0.95288	0.912844
6210	1	0.987261	0.891892	0.980519	0.975	0.971831	0.963351	0.932093
6220	0.970588	0.980892	0.891892	0.980519	0.966667	0.957746	0.95288	0.912645
6230	1	0.980892	0.864865	0.980519	0.966667	0.957746	0.95288	0.912844
6240	1	0.980892	0.864865	0.980519	0.966667	0.957746	0.95288	0.912844
6250	1	0.987261	0.864865	0.974026	0.966667	0.957746	0.95288	0.912645
6260	1	0.987261	0.810811	0.974026	0.966667	0.929577	0.942408	0.892469
6270	1	0.980892	0.864865	0.974026	0.958333	0.957746	0.947644	0.903551
6280	1	0.980892	0.864865	0.980519	0.966667	0.957746	0.95288	0.912844
6290	1	0.987261	0.891892	0.967532	0.958333	0.971831	0.95288	0.913624
6300	0.970588	0.980892	0.864865	0.967532	0.95	0.943662	0.937173	0.884031
6310	1	0.980892	0.864865	0.967532	0.95	0.957746	0.942408	0.894441
6320	1	0.980892	0.891892	0.967532	0.95	0.971831	0.947644	0.90472
6330	0.970588	0.987261	0.864865	0.974026	0.966667	0.943662	0.947644	0.902393
6340	1	0.980892	0.864865	0.980519	0.966667	0.957746	0.95288	0.912844
6350	1	0.987261	0.864865	0.980519	0.975	0.957746	0.958115	0.922078
6360	1	0.987261	0.864865	0.974026	0.966667	0.957746	0.95288	0.912645
6370	0.970588	0.987261	0.864865	0.974026	0.966667	0.943662	0.947644	0.902393
6380	0.970588	0.980892	0.864865	0.974026	0.958333	0.943662	0.942408	0.893197
6390	1	0.980892	0.864865	0.967532	0.95	0.957746	0.942408	0.894441
6400	1	0.980892	0.837838	0.974026	0.958333	0.943662	0.942408	0.893395
6410	1	0.980892	0.864865	0.974026	0.958333	0.957746	0.947644	0.903551
6420	0.970588	0.993631	0.918919	0.974026	0.966667	0.957746	0.958115	0.922251
6430	1	0.987261	0.891892	0.980519	0.975	0.971831	0.963351	0.932093
6440	1	0.987261	0.864865	0.967532	0.958333	0.957746	0.947644	0.903399
6450	0.970588	0.987261	0.837838	0.974026	0.966667	0.929577	0.942408	0.892269
6460	1	0.980892	0.864865	0.974026	0.958333	0.957746	0.947644	0.903551
6470	0.970588	0.980892	0.837838	0.974026	0.958333	0.929577	0.937173	0.883015
6480	0.970588	0.980892	0.864865	0.980519	0.966667	0.943662	0.947644	0.902546
6490	1	0.987261	0.837838	0.974026	0.966667	0.943662	0.947644	0.902546
6500	1	0.980892	0.864865	0.974026	0.958333	0.957746	0.947644	0.903551
6510	1	0.980892	0.837838	0.974026	0.958333	0.943662	0.942408	0.893395
6520	1	0.980892	0.864865	0.974026	0.958333	0.957746	0.947644	0.903551
6530	1	0.987261	0.891892	0.980519	0.966667	0.957746	0.958115	0.922369
6540	1	0.987261	0.864865	0.974026	0.966667	0.957746	0.95288	0.912645
6550	0.970588	0.987261	0.864865	0.967532	0.958333	0.943662	0.942408	0.893089
6560	1	0.993631	0.891892	0.980519	0.975	0.957746	0.963351	0.93169
6570	0.970588	0.987261	0.864865	0.967532	0.958333	0.943662	0.942408	0.893089
6580	0.970588	0.987261	0.837838	0.961039	0.95	0.929577	0.931937	0.87364
6590	1	0.980892	0.864865	0.980519	0.966667	0.957746	0.95288	0.912844
6600	1	0.980892	0.864865	0.980519	0.966667	0.957746	0.95288	0.912844
6610	1	0.987261	0.864865	0.967532	0.958333	0.957746	0.947644	0.903399
6620	0.970588	0.987261	0.864865	0.967532	0.966667	0.957746	0.947644	0.902814
6630	1	0.987261	0.891892	0.980519	0.975	0.971831	0.963351	0.932093
6640	1	0.980892	0.864865	0.980519	0.966667	0.957746	0.95288	0.912844
6650	1	0.987261	0.864865	0.974026	0.966667	0.957746	0.95288	0.912645
6660	1	0.980892	0.864865	0.974026	0.958333	0.957746	0.947644	0.903551
6670	0.970588	0.980892	0.864865	0.974026	0.958333	0.943662	0.942408	0.893197
6680	1	0.980892	0.864865	0.974026	0.958333	0.957746	0.947644	0.903551
6690	1	0.980892	0.864865	0.967532	0.95	0.957746	0.942408	0.894441
6700	1	0.987261	0.864865	0.980519	0.975	0.957746	0.958115	0.922078
6710	1	0.980892	0.837838	0.980519	0.966667	0.943662	0.947644	0.902792
6720	1	0.980892	0.864865	0.967532	0.95	0.957746	0.942408	0.894441
6730	1	0.987261	0.891892	0.974026	0.958333	0.957746	0.95288	0.913083
6740	1	0.980892	0.864865	0.974026	0.958333	0.957746	0.947644	0.903551
6750	1	0.993631	0.891892	0.980519	0.975	0.957746	0.963351	0.93169
6760	1	0.980892	0.891892	0.980519	0.966667	0.971831	0.958115	0.922919
6770	1	0.987261	0.864865	0.974026	0.966667	0.957746	0.95288	0.912645
6780	0.970588	0.987261	0.864865	0.980519	0.975	0.943662	0.95288	0.911886
6790	0.970588	0.987261	0.864865	0.980519	0.975	0.943662	0.95288	0.911886
6800	1	0.980892	0.837838	0.974026	0.958333	0.943662	0.942408	0.893395
6810	0.970588	0.987261	0.837838	0.974026	0.966667	0.929577	0.942408	0.892269
6820	1	0.987261	0.864865	0.967532	0.958333	0.957746	0.947644	0.903399
6830	1	0.980892	0.891892	0.974026	0.958333	0.971831	0.95288	0.91373
6840	1	0.980892	0.837838	0.980519	0.966667	0.943662	0.947644	0.902792
6850	1	0.980892	0.837838	0.974026	0.958333	0.943662	0.942408	0.893395
6860	1	0.987261	0.891892	0.980519	0.966667	0.957746	0.958115	0.922369
6870	1	0.987261	0.864865	0.974026	0.966667	0.957746	0.95288	0.912645
6880	1	0.987261	0.864865	0.974026	0.966667	0.957746	0.95288	0.912645
6890	1	0.980892	0.837838	0.974026	0.958333	0.943662	0.942408	0.893395
6900	1	0.980892	0.864865	0.974026	0.958333	0.957746	0.947644	0.903551
6910	1	0.980892	0.864865	0.980519	0.966667	0.957746	0.95288	0.912844
6920	1	0.980892	0.864865	0.967532	0.95	0.957746	0.942408	0.894441
6930	1	0.987261	0.864865	0.967532	0.958333	0.957746	0.947644	0.903399
6940	1	0.980892	0.864865	0.974026	0.958333	0.957746	0.947644	0.903551
6950	1	0.993631	0.891892	0.980519	0.975	0.957746	0.963351	0.93169
6960	1	0.980892	0.864865	0.980519	0.966667	0.957746	0.95288	0.912844
6970	1	0.987261	0.837838	0.980519	0.975	0.943662	0.95288	0.912087
6980	0.970588	0.980892	0.864865	0.974026	0.958333	0.943662	0.942408	0.893197
6990	1	0.980892	0.864865	0.980519	0.966667	0.957746	0.95288	0.912844
7000	1	0.980892	0.864865	0.974026	0.958333	0.957746	0.947644	0.903551
7010	0.970588	0.987261	0.891892	0.967532	0.95	0.943662	0.942408	0.893653
7020	1	0.980892	0.864865	0.961039	0.941667	0.957746	0.937173	0.885506
7030	1	0.987261	0.864865	0.980519	0.975	0.957746	0.958115	0.922078
7040	0.970588	0.987261	0.864865	0.980519	0.975	0.943662	0.95288	0.911886
7050	1	0.987261	0.918919	0.967532	0.95	0.971831	0.95288	0.914266
7060	1	0.980892	0.864865	0.980519	0.966667	0.957746	0.95288	0.912844
7070	1	0.987261	0.864865	0.980519	0.975	0.957746	0.958115	0.922078
7080	1	0.987261	0.810811	0.967532	0.958333	0.929577	0.937173	0.883015
7090	0.970588	0.987261	0.864865	0.974026	0.975	0.957746	0.95288	0.912159
7100	1	0.980892	0.864865	0.967532	0.95	0.957746	0.942408	0.894441
7110	0.970588	0.980892	0.837838	0.974026	0.958333	0.929577	0.937173	0.883015
7120	1	0.987261	0.864865	0.974026	0.966667	0.957746	0.95288	0.912645
7130	0.970588	0.980892	0.810811	0.974026	0.966667	0.929577	0.937173	0.88266
7140	1	0.980892	0.864865	0.961039	0.941667	0.957746	0.937173	0.885506
7150	1	0.987261	0.864865	0.967532	0.958333	0.957746	0.947644	0.903399
7160	0.970588	0.980892	0.837838	0.974026	0.958333	0.929577	0.937173	0.883015
7170	1	0.980892	0.864865	0.974026	0.958333	0.957746	0.947644	0.903551
7180	0.970588	0.987261	0.864865	0.954545	0.95	0.957746	0.937173	0.88467
7190	0.970588	0.987261	0.891892	0.980519	0.975	0.957746	0.958115	0.921925
7200	0.970588	0.980892	0.891892	0.974026	0.958333	0.957746	0.947644	0.903399
7210	1	0.993631	0.891892	0.974026	0.966667	0.957746	0.958115	0.922263
7220	1	0.987261	0.864865	0.967532	0.958333	0.957746	0.947644	0.903399
7230	1	0.987261	0.837838	0.980519	0.975	0.943662	0.95288	0.912087
7240	1	0.980892	0.864865	0.967532	0.95	0.957746	0.942408	0.894441
7250	1	0.980892	0.864865	0.980519	0.966667	0.957746	0.95288	0.912844
7260	1	0.980892	0.864865	0.980519	0.966667	0.957746	0.95288	0.912844
7270	1	0.987261	0.864865	0.974026	0.966667	0.957746	0.95288	0.912645
7280	1	0.980892	0.837838	0.974026	0.958333	0.943662	0.942408	0.893395
7290	1	0.980892	0.864865	0.974026	0.958333	0.957746	0.947644	0.903551
7300	1	0.987261	0.864865	0.980519	0.975	0.957746	0.958115	0.922078
7310	1	0.987261	0.864865	0.980519	0.975	0.957746	0.958115	0.922078
7320	1	0.980892	0.864865	0.980519	0.966667	0.957746	0.95288	0.912844
7330	1	0.980892	0.837838	0.967532	0.95	0.943662	0.937173	0.884183
7340	1	0.980892	0.864865	0.980519	0.966667	0.957746	0.95288	0.912844
7350	0.970588	0.980892	0.864865	0.974026	0.958333	0.943662	0.942408	0.893197
7360	1	0.987261	0.864865	0.974026	0.966667	0.957746	0.95288	0.912645
7370	1	0.987261	0.837838	0.974026	0.966667	0.943662	0.947644	0.902546
7380	1	0.987261	0.864865	0.967532	0.958333	0.957746	0.947644	0.903399
7390	0.970588	0.987261	0.864865	0.967532	0.958333	0.943662	0.942408	0.893089
7400	0.970588	0.980892	0.864865	0.967532	0.95	0.943662	0.937173	0.884031
7410	1	0.980892	0.864865	0.980519	0.966667	0.957746	0.95288	0.912844
7420	1	0.980892	0.891892	0.980519	0.966667	0.971831	0.958115	0.922919
7430	1	0.980892	0.864865	0.974026	0.958333	0.957746	0.947644	0.903551
7440	0.970588	0.987261	0.837838	0.961039	0.958333	0.943662	0.937173	0.883365
7450	1	0.980892	0.837838	0.974026	0.958333	0.943662	0.942408	0.893395
7460	1	0.980892	0.864865	0.980519	0.966667	0.957746	0.95288	0.912844
7470	1	0.987261	0.864865	0.974026	0.966667	0.957746	0.95288	0.912645
7480	0.970588	0.987261	0.891892	0.967532	0.958333	0.957746	0.947644	0.903338
7490	1	0.980892	0.837838	0.974026	0.958333	0.943662	0.942408	0.893395
7500	0.970588	0.987261	0.864865	0.974026	0.966667	0.943662	0.947644	0.902393
7510	1	0.980892	0.864865	0.980519	0.966667	0.957746	0.95288	0.912844
7520	1	0.987261	0.837838	0.967532	0.958333	0.943662	0.942408	0.893197
7530	0.970588	0.980892	0.864865	0.974026	0.958333	0.943662	0.942408	0.893197
7540	0.970588	0.980892	0.864865	0.980519	0.966667	0.943662	0.947644	0.902546
7550	1	0.987261	0.864865	0.967532	0.958333	0.957746	0.947644	0.903399
7560	1	0.980892	0.864865	0.974026	0.958333	0.957746	0.947644	0.903551
7570	0.970588	0.987261	0.891892	0.974026	0.966667	0.957746	0.95288	0.912538
7580	1	0.987261	0.891892	0.967532	0.95	0.957746	0.947644	0.903979
7590	1	0.980892	0.864865	0.967532	0.95	0.957746	0.942408	0.894441
7600	1	0.980892	0.837838	0.980519	0.966667	0.943662	0.947644	0.902792
7610	1	0.980892	0.864865	0.974026	0.958333	0.957746	0.947644	0.903551
7620	1	0.987261	0.864865	0.980519	0.975	0.957746	0.958115	0.922078
7630	1	0.980892	0.864865	0.967532	0.95	0.957746	0.942408	0.894441
7640	1	0.980892	0.864865	0.967532	0.95	0.957746	0.942408	0.894441
7650	1	0.980892	0.864865	0.974026	0.958333	0.957746	0.947644	0.903551
7660	1	0.993631	0.891892	0.974026	0.966667	0.957746	0.958115	0.922263
7670	0.970588	0.980892	0.837838	0.974026	0.958333	0.929577	0.937173	0.883015
7680	0.970588	0.980892	0.864865	0.974026	0.958333	0.943662	0.942408	0.893197
7690	1	0.980892	0.891892	0.967532	0.95	0.971831	0.947644	0.90472
7700	1	0.987261	0.864865	0.980519	0.966667	0.943662	0.95288	0.912312
7710	1	0.987261	0.837838	0.980519	0.975	0.943662	0.95288	0.912087
7720	0.970588	0.987261	0.864865	0.980519	0.975	0.943662	0.95288	0.911886
7730	1	0.987261	0.864865	0.980519	0.966667	0.943662	0.95288	0.912312
7740	1	0.980892	0.837838	0.974026	0.958333	0.943662	0.942408	0.893395
7750	1	0.987261	0.864865	0.974026	0.966667	0.957746	0.95288	0.912645
7760	1	0.987261	0.864865	0.974026	0.966667	0.957746	0.95288	0.912645
7770	1	0.987261	0.864865	0.980519	0.975	0.957746	0.958115	0.922078
7780	1	0.987261	0.864865	0.967532	0.958333	0.957746	0.947644	0.903399
7790	0.970588	0.987261	0.891892	0.974026	0.958333	0.943662	0.947644	0.902814
7800	1	0.987261	0.864865	0.987013	0.983333	0.957746	0.963351	0.931705
7810	1	0.980892	0.837838	0.974026	0.958333	0.943662	0.942408	0.893395
7820	1	0.987261	0.864865	0.967532	0.958333	0.957746	0.947644	0.903399
7830	1	0.987261	0.837838	0.974026	0.966667	0.943662	0.947644	0.902546
7840	1	0.980892	0.864865	0.980519	0.966667	0.957746	0.95288	0.912844
7850	1	0.980892	0.864865	0.974026	0.958333	0.957746	0.947644	0.903551
7860	0.970588	0.987261	0.891892	0.967532	0.966667	0.971831	0.95288	0.913023
7870	1	0.987261	0.837838	0.967532	0.958333	0.943662	0.942408	0.893197
7880	1	0.987261	0.864865	0.974026	0.966667	0.957746	0.95288	0.912645
7890	1	0.980892	0.864865	0.974026	0.958333	0.957746	0.947644	0.903551
7900	1	0.987261	0.891892	0.980519	0.975	0.971831	0.963351	0.932093
7910	1	0.980892	0.864865	0.974026	0.958333	0.957746	0.947644	0.903551
7920	1	0.980892	0.810811	0.980519	0.966667	0.929577	0.942408	0.892761
7930	0.970588	0.980892	0.891892	0.961039	0.95	0.971831	0.942408	0.89505
7940	1	0.980892	0.837838	0.980519	0.966667	0.943662	0.947644	0.902792
7950	1	0.980892	0.864865	0.980519	0.966667	0.957746	0.95288	0.912844
7960	1	0.980892	0.864865	0.967532	0.95	0.957746	0.942408	0.894441
7970	1	0.980892	0.891892	0.980519	0.966667	0.971831	0.958115	0.922919
7980	0.941176	0.980892	0.891892	0.967532	0.958333	0.957746	0.942408	0.893653
7990	1	0.987261	0.891892	0.967532	0.958333	0.971831	0.95288	0.913624
8000	0.970588	0.987261	0.864865	0.980519	0.966667	0.929577	0.947644	0.902078
8010	1	0.993631	0.891892	0.974026	0.966667	0.957746	0.958115	0.922263
8020	1	0.980892	0.837838	0.974026	0.958333	0.943662	0.942408	0.893395
8030	0.970588	0.987261	0.837838	0.967532	0.958333	0.929577	0.937173	0.882861
8040	0.970588	0.987261	0.837838	0.974026	0.966667	0.929577	0.942408	0.892269
8050	1	0.980892	0.864865	0.974026	0.958333	0.957746	0.947644	0.903551
8060	0.970588	0.980892	0.864865	0.980519	0.966667	0.943662	0.947644	0.902546
8070	1	0.980892	0.810811	0.967532	0.95	0.929577	0.931937	0.873945
8080	0.970588	0.987261	0.864865	0.967532	0.966667	0.957746	0.947644	0.902814
8090	1	0.980892	0.864865	0.967532	0.95	0.957746	0.942408	0.894441
8100	1	0.987261	0.864865	0.974026	0.966667	0.957746	0.95288	0.912645
8110	1	0.987261	0.864865	0.980519	0.975	0.957746	0.958115	0.922078
8120	0.970588	0.980892	0.864865	0.967532	0.95	0.943662	0.937173	0.884031
8130	0.970588	0.987261	0.864865	0.980519	0.975	0.943662	0.95288	0.911886
8140	0.970588	0.980892	0.864865	0.967532	0.958333	0.957746	0.942408	0.893715
8150	0.970588	0.980892	0.864865	0.974026	0.958333	0.943662	0.942408	0.893197
8160	0.970588	0.980892	0.837838	0.974026	0.958333	0.929577	0.937173	0.883015
8170	0.970588	0.987261	0.837838	0.967532	0.966667	0.943662	0.942408	0.892627
8180	1	0.987261	0.837838	0.974026	0.966667	0.943662	0.947644	0.902546
8190	1	0.980892	0.864865	0.980519	0.966667	0.957746	0.95288	0.912844
8200	0.970588	0.980892	0.864865	0.974026	0.958333	0.943662	0.942408	0.893197
8210	0.970588	0.987261	0.837838	0.961039	0.95	0.929577	0.931937	0.87364
8220	0.970588	0.987261	0.837838	0.980519	0.975	0.929577	0.947644	0.901871
8230	1	0.980892	0.837838	0.974026	0.958333	0.943662	0.942408	0.893395
8240	1	0.980892	0.864865	0.980519	0.966667	0.957746	0.95288	0.912844
8250	1	0.987261	0.864865	0.980519	0.975	0.957746	0.958115	0.922078
8260	1	0.980892	0.864865	0.974026	0.958333	0.957746	0.947644	0.903551
8270	1	0.987261	0.891892	0.974026	0.966667	0.971831	0.958115	0.922767
8280	0.970588	0.980892	0.864865	0.961039	0.941667	0.943662	0.931937	0.875043
8290	1	0.980892	0.864865	0.974026	0.958333	0.957746	0.947644	0.903551
8300	0.970588	0.980892	0.837838	0.980519	0.966667	0.929577	0.942408	0.892469
8310	1	0.987261	0.864865	0.961039	0.95	0.957746	0.942408	0.894334
8320	1	0.987261	0.837838	0.967532	0.958333	0.943662	0.942408	0.893197
8330	1	0.980892	0.864865	0.974026	0.958333	0.957746	0.947644	0.903551
8340	1	0.987261	0.837838	0.980519	0.975	0.943662	0.95288	0.912087
8350	1	0.980892	0.864865	0.974026	0.958333	0.957746	0.947644	0.903551
8360	1	0.980892	0.864865	0.974026	0.958333	0.957746	0.947644	0.903551
8370	0.970588	0.980892	0.864865	0.974026	0.966667	0.957746	0.947644	0.902921
8380	1	0.980892	0.864865	0.967532	0.95	0.957746	0.942408	0.894441
8390	0.970588	0.980892	0.864865	0.974026	0.958333	0.943662	0.942408	0.893197
8400	1	0.987261	0.864865	0.974026	0.966667	0.957746	0.95288	0.912645
8410	1	0.987261	0.864865	0.980519	0.975	0.957746	0.958115	0.922078
8420	0.970588	0.987261	0.864865	0.974026	0.966667	0.943662	0.947644	0.902393
8430	1	0.980892	0.864865	0.974026	0.958333	0.957746	0.947644	0.903551
8440	1	0.980892	0.837838	0.974026	0.958333	0.943662	0.942408	0.893395
8450	1	0.980892	0.891892	0.980519	0.966667	0.971831	0.958115	0.922919
8460	0.970588	0.980892	0.864865	0.980519	0.966667	0.943662	0.947644	0.902546
8470	0.970588	0.987261	0.891892	0.974026	0.975	0.971831	0.958115	0.922263
8480	1	0.980892	0.864865	0.980519	0.966667	0.957746	0.95288	0.912844
8490	1	0.987261	0.837838	0.974026	0.966667	0.943662	0.947644	0.902546
8500	1	0.980892	0.837838	0.980519	0.966667	0.943662	0.947644	0.902792
8510	1	0.987261	0.891892	0.961039	0.941667	0.957746	0.942408	0.89505
8520	0.970588	0.987261	0.864865	0.980519	0.975	0.943662	0.95288	0.911886
8530	1	0.980892	0.864865	0.980519	0.966667	0.957746	0.95288	0.912844
8540	0.970588	0.980892	0.864865	0.974026	0.958333	0.943662	0.942408	0.893197
8550	1	0.987261	0.864865	0.980519	0.975	0.957746	0.958115	0.922078
8560	1	0.987261	0.837838	0.974026	0.966667	0.943662	0.947644	0.902546
8570	1	0.980892	0.864865	0.967532	0.95	0.957746	0.942408	0.894441
8580	1	0.980892	0.891892	0.974026	0.958333	0.971831	0.95288	0.91373
8590	0.970588	0.980892	0.864865	0.974026	0.958333	0.943662	0.942408	0.893197
8600	1	0.980892	0.918919	0.980519	0.966667	0.985915	0.963351	0.93302
8610	1	0.987261	0.864865	0.967532	0.958333	0.957746	0.947644	0.903399
8620	1	0.987261	0.864865	0.980519	0.975	0.957746	0.958115	0.922078
8630	1	0.980892	0.837838	0.974026	0.958333	0.943662	0.942408	0.893395
8640	0.970588	0.980892	0.837838	0.974026	0.958333	0.929577	0.937173	0.883015
8650	1	0.987261	0.864865	0.974026	0.966667	0.957746	0.95288	0.912645
8660	1	0.987261	0.837838	0.974026	0.966667	0.943662	0.947644	0.902546
8670	0.970588	0.980892	0.864865	0.967532	0.95	0.943662	0.937173	0.884031
8680	1	0.987261	0.864865	0.974026	0.966667	0.957746	0.95288	0.912645
8690	1	0.980892	0.810811	0.974026	0.958333	0.929577	0.937173	0.883258
8700	1	0.980892	0.864865	0.967532	0.95	0.957746	0.942408	0.894441
8710	1	0.987261	0.864865	0.974026	0.966667	0.957746	0.95288	0.912645
8720	0.970588	0.980892	0.837838	0.974026	0.966667	0.943662	0.942408	0.89278
8730	1	0.987261	0.864865	0.967532	0.958333	0.957746	0.947644	0.903399
8740	1	0.980892	0.864865	0.974026	0.958333	0.957746	0.947644	0.903551
8750	1	0.980892	0.837838	0.974026	0.958333	0.943662	0.942408	0.893395
8760	1	0.980892	0.810811	0.974026	0.958333	0.929577	0.937173	0.883258
8770	0.970588	0.980892	0.864865	0.974026	0.966667	0.957746	0.947644	0.902921
8780	1	0.987261	0.864865	0.967532	0.958333	0.957746	0.947644	0.903399
8790	1	0.987261	0.864865	0.974026	0.966667	0.957746	0.95288	0.912645
8800	0.970588	0.987261	0.891892	0.980519	0.966667	0.943662	0.95288	0.912159
8810	1	0.980892	0.864865	0.980519	0.966667	0.957746	0.95288	0.912844
8820	0.970588	0.987261	0.864865	0.961039	0.958333	0.957746	0.942408	0.893653
8830	0.970588	0.980892	0.864865	0.980519	0.966667	0.943662	0.947644	0.902546
8840	0.970588	0.987261	0.837838	0.974026	0.975	0.943662	0.947644	0.902078
8850	1	0.980892	0.864865	0.980519	0.966667	0.957746	0.95288	0.912844
8860	1	0.987261	0.864865	0.967532	0.958333	0.957746	0.947644	0.903399
8870	1	0.987261	0.837838	0.967532	0.958333	0.943662	0.942408	0.893197
8880	0.970588	0.987261	0.837838	0.974026	0.966667	0.929577	0.942408	0.892269
